# Supplementary material for: High-Resolution Lipidomics Reveals Influence of Biomass and Pretreatment Process on the Composition of Extracted Algae Oils As Feedstock for Sustainable Aviation Fuels
Source: Energy Fuels. 2024 Mar 27;38(7):6547–52. doi: 10.1021/acs.energyfuels.3c04857 (PMC11000214; doi:10.1021/acs.energyfuels.3c04857)
Supplement: Supplementary file 2 — ef3c04857_si_002.xlsx [file ef3c04857_si_002.xlsx]

## Sheet: in
feature_id	charge	area	height	mz	alignment_scores:rate	alignment_scores:aligned_features_n	alignment_scores:align_extra_features	alignment_scores:weighted_distance_score	alignment_scores:mz_diff_ppm	alignment_scores:mz_diff	alignment_scores:rt_absolute_error	rt_range:min	rt_range:max	rt	mz_range:min	mz_range:max	intensity_range:min	intensity_range:max	fragment_scans	datafile:8109_38_CM1_P106_Methanol_CM.raw:area	datafile:8109_38_CM1_P106_Methanol_CM.raw:height	datafile:8109_38_CM1_P106_Methanol_CM.raw:mz	datafile:8109_38_CM1_P106_Methanol_CM.raw:rt_range:min	datafile:8109_38_CM1_P106_Methanol_CM.raw:rt_range:max	datafile:8109_38_CM1_P106_Methanol_CM.raw:rt	datafile:8109_38_CM1_P106_Methanol_CM.raw:feature_state	datafile:8109_38_CM1_P106_Methanol_CM.raw:tailing_factor	datafile:8109_38_CM1_P106_Methanol_CM.raw:asymmetry_factor	datafile:8109_38_CM1_P106_Methanol_CM.raw:mz_range:min	datafile:8109_38_CM1_P106_Methanol_CM.raw:mz_range:max	datafile:8109_38_CM1_P106_Methanol_CM.raw:fwhm	datafile:8109_38_CM1_P106_Methanol_CM.raw:intensity_range:min	datafile:8109_38_CM1_P106_Methanol_CM.raw:intensity_range:max	datafile:8109_38_CM1_P106_Methanol_CM.raw:charge	datafile:8109_38_CM1_P106_Methanol_CM.raw:isotopes	datafile:8109_38_CM1_P106_Methanol_CM.raw:rt_ms2_apex_distance	datafile:8109_38_CM1_P106_Methanol_CM.raw:fragment_scans	datafile:8109_38_CM3_P106_Methanol_CM.raw:area	datafile:8109_38_CM3_P106_Methanol_CM.raw:height	datafile:8109_38_CM3_P106_Methanol_CM.raw:mz	datafile:8109_38_CM3_P106_Methanol_CM.raw:rt_range:min	datafile:8109_38_CM3_P106_Methanol_CM.raw:rt_range:max	datafile:8109_38_CM3_P106_Methanol_CM.raw:rt	datafile:8109_38_CM3_P106_Methanol_CM.raw:feature_state	datafile:8109_38_CM3_P106_Methanol_CM.raw:tailing_factor	datafile:8109_38_CM3_P106_Methanol_CM.raw:asymmetry_factor	datafile:8109_38_CM3_P106_Methanol_CM.raw:mz_range:min	datafile:8109_38_CM3_P106_Methanol_CM.raw:mz_range:max	datafile:8109_38_CM3_P106_Methanol_CM.raw:fwhm
1		100000	1900000	283.206	0.033	1	0	1	0	0	0	1	1.19	1.09	283.205	283.206	13000	1900000	1							UNKNOWN												270	17000	283.206	1.09	1.12	1.1	ESTIMATED	1.42	1.84	283.205	283.206	0.03
2		820000	20000000	301.216	0.033	1	0	1	0	0	0	1	1.34	1.1	301.216	301.217	42000	20000000	2							UNKNOWN																		UNKNOWN
3		210000	2300000	630.231	0.067	2	0	0.923	0.443	0.0003	0.01	1	1.23	1.03	630.231	630.232	91000	2300000	2							UNKNOWN																		UNKNOWN
4		200000	2600000	300.198	0.3	9	0	0.906	0.584	0.0002	0.01	1	1.17	1.04	300.197	300.198	17000	2600000	1							UNKNOWN																		UNKNOWN
5		69000	940000	300.7	0.033	1	0	1	0	0	0	1	1.15	1.04	300.7	300.7	100000	940000	1							UNKNOWN																		UNKNOWN
6		1600000	17000000	599.39	0.433	13	0	0.962	0.22	0.0001	0.01	1	1.24	1.05	599.39	599.391	50000	17000000	3	9400	170000	599.39	1	1.08	1.02	ESTIMATED	1.75	2.51	599.388	599.391	0.05	110000	170000											UNKNOWN
7		170000	2600000	527.405	0.333	10	9	0.971	0.158	0.0001	0.01	1	1.14	1.07	527.405	527.405	67000	2600000	8							UNKNOWN																		UNKNOWN
8		120000	1300000	242.248	0.1	3	0	0.988	0.092	0	0	1	1.24	1.07	242.248	242.248	78000	1300000	2							UNKNOWN																		UNKNOWN
9		200000	2200000	272.258	0.167	5	0	0.982	0.115	0	0	1	1.23	1.06	272.258	272.258	77000	2200000	4							UNKNOWN																		UNKNOWN
10		180000	1300000	281.19	0.1	3	0	0.991	0.039	0	0	1	1.36	1.07	281.19	281.19	8200	1300000	1	440	23000	281.19	1.02	1.06	1.04	ESTIMATED	0.96	0.91	281.19	281.19	0.04	23000	23000											UNKNOWN
11	1	3200000	35000000	290.269	0.4	12	0	0.957	0.274	0.0001	0	1	1.64	1.06	290.269	290.269	72000	35000000	11							UNKNOWN																		UNKNOWN
12	1	120000	1800000	260.258	0.4	12	0	0.983	0.11	0	0	1	1.16	1.06	260.258	260.259	7000	1800000	12							UNKNOWN																		UNKNOWN
13		200000	1800000	309.206	0.133	4	0	0.981	0.08	0	0.01	1	1.22	1.08	309.206	309.206	5900	1800000	2	7700	170000	309.206	1.02	1.08	1.04	ESTIMATED	1.33	1.67	309.206	309.206	0.06	120000	170000					29000	170000	309.206	1.01	1.2	1.14	ESTIMATED	0.7	0.41	309.206	309.206	0.28
14		150000	1800000	655.312	0.033	1	0	1	0	0	0	1	1.18	1.06	655.311	655.313	100000	1800000	1							UNKNOWN																		UNKNOWN
15		490000	5900000	291.272	0.033	1	0	1	0	0	0	1	1.22	1.06	291.272	291.273	15000	5900000	1							UNKNOWN																		UNKNOWN
16		950000	5600000	299.2	0.1	3	0	0.979	0.119	0	0	1	1.52	1.07	299.2	299.201	17000	5600000	3	650	38000	299.201	1.06	1.1	1.08	ESTIMATED	1.33	1.67	299.2	299.201	0.02	17000	38000					650	38000	299.201	1.03	1.06	1.05	ESTIMATED	0.81	0.63	299.2	299.201	0.03
17		280000	2900000	331.188	0.1	3	0	0.986	0.068	0	0	1	1.19	1.07	331.187	331.188	38000	2900000	0							UNKNOWN																		UNKNOWN
18	1	140000	1300000	341.16	0.1	3	0	0.983	0.092	0	0	1	1.19	1.07	341.159	341.16	120000	1300000	3							UNKNOWN																		UNKNOWN
19		160000	2500000	583.395	0.333	10	0	0.979	0.116	0.0001	0.01	1	1.16	1.06	583.395	583.395	79000	2500000	10							UNKNOWN																		UNKNOWN
20		82000	830000	271.169	0.133	4	0	0.989	0.056	0	0	1	1.23	1.08	271.169	271.169	23000	830000	3							UNKNOWN																		UNKNOWN
21		120000	1400000	631.238	0.067	2	0	0.9	0.423	0.0003	0.05	1	1.23	1.1	631.238	631.24	100000	1400000	0							UNKNOWN																		UNKNOWN
22		150000	1800000	332.133	0.033	1	0	1	0	0	0	1	1.18	1.08	332.133	332.134	13000	1800000	1							UNKNOWN																		UNKNOWN
23		700000	8900000	388.196	0.167	5	0	0.995	0.007	0	0	1	1.19	1.08	388.195	388.196	16000	8900000	5	580	23000	388.197	1.08	1.12	1.1	ESTIMATED	0.83	0.66	388.196	388.197	0.05	17000	23000					190	16000	388.196	1.08	1.1	1.09	ESTIMATED	0.94	0.88	388.196	388.196	0.02
24		45000	530000	219.174	0.033	1	0	1	0	0	0	1	1.15	1.08	219.174	219.174	14000	530000	1							UNKNOWN																		UNKNOWN
25	1	200000	2000000	251.2	0.3	9	0	0.982	0.11	0	0.01	1	1.22	1.07	251.2	251.201	80000	2000000	7							UNKNOWN																		UNKNOWN
26		1900000	15000000	275.2	0.3	9	0	0.973	0.148	0	0.01	1	1.44	1.09	275.2	275.2	27000	15000000	4	21000	300000	275.201	1.06	1.16	1.08	ESTIMATED	3.48	5.95	275.2	275.201	0.08	130000	300000					39000	300000	275.201	1.01	1.18	1.03	ESTIMATED	3.99	6.98	275.2	275.201	0.15
27		86000	1100000	431.23	0.333	10	0	0.951	0.286	0.0001	0.01	1.02	1.16	1.08	431.23	431.231	32000	1100000	10							UNKNOWN																		UNKNOWN
28	1	940000	11000000	331.13	0.4	12	0	0.976	0.133	0	0.01	1.01	1.19	1.08	331.13	331.13	42000	11000000	0							UNKNOWN																		UNKNOWN
29	1	3500000	42000000	387.193	0.4	12	0	0.981	0.099	0	0.01	1	1.28	1.08	387.192	387.193	19000	42000000	0	3100	110000	387.193	1.08	1.12	1.1	ESTIMATED	0.83	0.66	387.193	387.193	0.23	110000	110000					1000	81000	387.194	1.08	1.1	1.09	ESTIMATED	0.94	0.88	387.193	387.194	0.02
30	1	270000	2300000	359.171	0.1	3	0	0.975	0.104	0	0.01	1	1.19	1.08	359.17	359.171	160000	2300000	0							UNKNOWN																		UNKNOWN
31		86000	600000	362.269	0.067	2	0	0.976	0.022	0	0.03	1	1.19	1.06	362.269	362.269	23000	600000	1							UNKNOWN																		UNKNOWN
32		59000	900000	445.246	0.233	7	0	0.931	0.418	0.0002	0.01	1.01	1.19	1.09	445.246	445.248	14000	900000	7							UNKNOWN												500	17000	445.247	1.03	1.08	1.06	ESTIMATED	0.74	0.48	445.246	445.247	0.06
33		95000	780000	337.175	0.1	3	0	0.991	0.029	0	0.01	1	1.22	1.08	337.174	337.175	70000	780000	0							UNKNOWN																		UNKNOWN
34	1	180000	1400000	381.153	0.1	3	0	0.97	0.168	0.0001	0.01	1	1.19	1.08	381.152	381.153	170000	1400000	3							UNKNOWN																		UNKNOWN
35		59000	860000	701.378	0.033	1	0	1	0	0	0	1.02	1.15	1.09	701.378	701.379	64000	860000	1							UNKNOWN																		UNKNOWN
36	1	120000	1500000	425.149	0.367	11	0	0.969	0.179	0.0001	0.01	1.02	1.15	1.08	425.149	425.149	79000	1500000	11							UNKNOWN																		UNKNOWN
37		1200000	9400000	293.211	0.267	8	0	0.955	0.266	0.0001	0.01	1	1.52	1.1	293.211	293.211	44000	9400000	3	5800	150000	293.212	1.06	1.12	1.08	ESTIMATED	1.21	1.42	293.211	293.212	0.06	100000	150000					2700	160000	293.211	1.08	1.1	1.09	ESTIMATED	0.94	0.88	293.211	293.212	0.02
38	1	960000	7600000	315.193	0.3	9	0	0.953	0.283	0.0001	0.01	1	1.36	1.09	315.191	315.193	54000	7600000	3							UNKNOWN																		UNKNOWN
39	1	52000	880000	725.379	0.067	2	0	0.975	0.168	0.0001	0	1.01	1.14	1.08	725.378	725.379	100000	880000	2							UNKNOWN																		UNKNOWN
40		870000	13000000	432.251	0.133	4	0	0.838	1.073	0.0005	0	1.02	1.15	1.08	432.249	432.252	660000	13000000	4							UNKNOWN																		UNKNOWN
41	1	61000	1000000	795.361	0.267	8	0	0.982	0.107	0.0001	0	1.02	1.13	1.09	795.36	795.361	85000	1000000	0							UNKNOWN																		UNKNOWN
42	1	210000	2000000	407.224	0.1	3	0	0.975	0.08	0	0.02	1	1.19	1.07	407.223	407.225	14000	2000000	3							UNKNOWN																		UNKNOWN
43	1	570000	7700000	409.175	0.4	12	0	0.974	0.144	0.0001	0.01	1.01	1.19	1.09	409.174	409.175	79000	7700000	12							UNKNOWN																		UNKNOWN
44		200000	2800000	433.253	0.067	2	0	0.996	0.019	0	0	1.02	1.15	1.09	433.252	433.255	69000	2800000	1							UNKNOWN																		UNKNOWN
45	1	66000	1700000	675.264	0.1	3	0	0.956	0.275	0.0002	0	1.01	1.13	1.08	675.264	675.265	73000	1700000	3							UNKNOWN																		UNKNOWN
46		1100000	7600000	339.193	0.1	3	0	0.98	0.108	0	0	1	1.46	1.08	339.193	339.193	17000	7600000	3							UNKNOWN												280	17000	339.194	1.09	1.12	1.1	ESTIMATED	1.42	1.84	339.193	339.194	0.03
47		130000	1100000	279.231	0.067	2	1	0.979	0.141	0	0	1	1.26	1.13	279.231	279.231	100000	1100000	0	30000	290000	279.232	1.12	1.26	1.13	ESTIMATED	5.32	9.65	279.232	279.232	0.16	170000	290000					31000	340000	279.232	1.1	1.24	1.21	ESTIMATED	0.65	0.3	279.232	279.232	0.11
48		180000	1600000	316.197	0.033	1	0	1	0	0	0	1	1.24	1.1	316.196	316.198	6400	1600000	1							UNKNOWN																		UNKNOWN
49		1400000	8200000	317.21	0.1	3	0	0.918	0.517	0.0002	0.01	1	1.37	1.09	317.211	317.211	46000	8200000	4	780	46000	317.21	1.12	1.15	1.13	ESTIMATED	1.3	1.6	317.21	317.211	0.03	46000	46000											UNKNOWN
50		430000	4800000	309.242	0.2	6	0	0.982	0.043	0	0.02	1	1.26	1.11	309.242	309.242	15000	4800000	6	4100	160000	309.243	1.18	1.22	1.2	ESTIMATED	0.99	0.98	309.242	309.243	0.04	100000	160000					5000	140000	309.243	1.21	1.26	1.24	ESTIMATED	0.74	0.48	309.242	309.243	0.05
51		150000	790000	361.175	0.1	3	0	0.973	0.092	0	0.02	1	1.29	1.07	361.175	361.176	22000	790000	3							UNKNOWN																		UNKNOWN
52		220000	2300000	349.235	0.2	6	0	0.97	0.145	0.0001	0.01	1	1.25	1.12	349.234	349.235	15000	2300000	6	450	26000	349.236	1.16	1.2	1.18	ESTIMATED	1.16	1.33	349.235	349.236	0.03	26000	26000					350	18000	349.236	1.1	1.14	1.12	ESTIMATED	0.89	0.77	349.235	349.236	0.04
53		330000	2600000	585.374	0.333	10	0	0.973	0.155	0.0001	0.01	1	1.32	1.11	585.373	585.375	62000	2600000	0							UNKNOWN																		UNKNOWN
54	1	120000	850000	256.85	0.3	9	0	0.977	0.132	0	0.01	1.03	1.29	1.1	256.85	256.85	64000	850000	9							UNKNOWN																		UNKNOWN
55	1	100000	940000	507.238	0.233	7	0	0.864	0.677	0.0003	0.05	1	1.56	1.14	507.238	507.24	11000	940000	7							UNKNOWN																		UNKNOWN
56		320000	4400000	251.118	0.2	6	0	0.986	0.1	0	0	1.04	1.19	1.11	251.118	251.118	46000	4400000	6							UNKNOWN																		UNKNOWN
57		140000	890000	625.265	0.267	8	0	0.91	0.57	0.0004	0.01	1	1.41	1.18	625.264	625.265	78000	890000	14	19000	310000	625.267	1.18	1.27	1.25	ESTIMATED	0.68	0.37	625.265	625.267	0.12	130000	310000					21000	340000	625.266	1.18	1.27	1.24	ESTIMATED	0.73	0.45	625.265	625.267	0.07
58		39000	530000	617.243	0.033	1	0	1	0	0	0	1.04	1.22	1.11	617.243	617.243	28000	530000	1							UNKNOWN																		UNKNOWN
59		51000	700000	252.121	0.1	3	0	0.984	0.12	0	0	1.05	1.17	1.11	252.121	252.121	14000	700000	3							UNKNOWN																		UNKNOWN
60	1	350000	3900000	614.236	0.4	12	6	0.861	0.893	0.0005	0.01	1	1.21	1.11	614.235	614.236	66000	3900000	13							UNKNOWN																		UNKNOWN
61		41000	580000	372.311	0.1	3	0	0.974	0.161	0.0001	0	1	1.17	1.1	372.31	372.311	95000	580000	3							UNKNOWN																		UNKNOWN
62		88000	640000	415.245	0.1	3	0	0.967	0.16	0.0001	0.01	1.01	1.28	1.17	415.245	415.245	40000	640000	6							UNKNOWN																		UNKNOWN
63		82000	640000	311.257	0.033	1	0	1	0	0	0	1.01	1.28	1.13	311.257	311.257	100000	640000	1							UNKNOWN																		UNKNOWN
64		110000	980000	613.229	0.2	6	0	0.919	0.515	0.0003	0	1	1.26	1.11	613.229	613.23	91000	980000	2							UNKNOWN																		UNKNOWN
65		2100000	14000000	385.273	0.2	6	0	0.841	0.959	0.0004	0.02	1	1.29	1.14	385.273	385.274	28000	14000000	3							UNKNOWN																		UNKNOWN
66	1	95000	820000	400.284	0.1	3	0	0.986	0.089	0	0	1	1.21	1.09	400.284	400.284	22000	820000	3							UNKNOWN																		UNKNOWN
67		82000	700000	391.246	0.067	2	2	0.98	0.097	0	0.01	1	1.29	1.1	391.245	391.247	14000	700000	2							UNKNOWN																		UNKNOWN
68		85000	1000000	618.426	0.033	1	0	1	0	0	0	1	1.3	1.18	618.426	618.427	30000	1000000	1	1900	56000	618.426	1.12	1.16	1.13	ESTIMATED	1.8	2.6	618.425	618.426	0.92	56000	56000					500	30000	618.425	1.09	1.12	1.1	ESTIMATED	1.42	1.84	618.425	618.426	0.03
69		92000	1100000	444.259	0.3	9	10	0.972	0.158	0.0001	0.01	1	1.28	1.14	444.257	444.259	47000	1100000	0	43000	270000	444.259	1.06	1.28	1.13	ESTIMATED	1.61	2.21	444.258	444.261	0.21	130000	270000					24000	220000	444.258	1.14	1.27	1.21	ESTIMATED	0.95	0.91	444.258	444.258	0.1
70		390000	2200000	502.409	0.033	1	0	1	0	0	0	1	1.34	1.08	502.409	502.409	290000	2200000	3							UNKNOWN																		UNKNOWN
71		550000	4400000	291.195	0.133	4	0	0.737	1.436	0.0004	0.07	1	1.66	1.06	291.195	291.195	10000	4400000	0	240000	1400000	291.196	1.06	1.3	1.13	ESTIMATED	1.74	2.48	291.196	291.196	0.27	890000	1400000					240000	1400000	291.196	1.06	1.29	1.1	ESTIMATED	2.78	4.55	291.195	291.196	0.23
72	1	300000	3500000	615.242	0.233	7	2	0.762	1.362	0.0008	0.04	1	1.35	1.13	615.242	615.243	66000	3500000	2							UNKNOWN																		UNKNOWN
73		390000	3400000	621.269	0.1	3	0	0.941	0.346	0.0002	0.01	1	1.32	1.19	621.269	621.269	90000	3400000	6							UNKNOWN																		UNKNOWN
74		73000	810000	366.262	0.1	3	0	0.98	0.107	0	0	1.07	1.21	1.14	366.261	366.262	26000	810000	3							UNKNOWN																		UNKNOWN
75	1	5000000	27000000	384.771	0.533	16	0	0.923	0.38	0.0001	0.03	1	1.59	1.14	384.772	384.772	70000	27000000	12							UNKNOWN																		UNKNOWN
76		59000	710000	344.279	0.067	2	0	0.996	0.002	0	0	1.06	1.31	1.15	344.279	344.279	14000	710000	2							UNKNOWN																		UNKNOWN
77	1	4400000	54000000	230.248	0.8	24	0	0.909	0.557	0.0001	0.04	1	1.61	1.16	230.248	230.248	72000	54000000	0	11000	140000	230.248	1.18	1.28	1.22	ESTIMATED	1.34	1.68	230.248	230.248	0.47	110000	140000					32000	270000	230.248	1.14	1.31	1.23	ESTIMATED	0.96	0.93	230.248	230.248	0.13
78		72000	500000	219.676	0.033	1	0	1	0	0	0	1.03	1.28	1.16	219.676	219.677	86000	500000	1							UNKNOWN																		UNKNOWN
79		120000	1200000	307.206	0.3	9	0	0.953	0.286	0.0001	0.01	1.05	1.36	1.16	307.205	307.206	6600	1200000	8							UNKNOWN												270	18000	307.206	1.05	1.08	1.06	ESTIMATED	1.12	1.24	307.206	307.206	0.03
80	1	58000	620000	571.231	0.067	2	0	0.969	0.178	0.0001	0.01	1.07	1.25	1.16	571.23	571.232	80000	620000	2							UNKNOWN																		UNKNOWN
81		830000	6800000	613.405	0.333	10	0	0.965	0.208	0.0001	0	1.07	1.35	1.18	613.404	613.405	78000	6800000	10							UNKNOWN																		UNKNOWN
82		180000	1500000	375.252	0.1	3	0	0.898	0.049	0	0.13	1.01	1.61	1.18	375.252	375.253	14000	1500000	5	190	16000	375.253	1.08	1.1	1.08	ESTIMATED	1.49	1.97	375.253	375.253	0.02	16000	16000											UNKNOWN
83	1	1200000	8000000	768.536	0.5	15	0	0.893	0.605	0.0005	0.02	1	1.44	1.16	768.536	768.538	63000	8000000	24							UNKNOWN																		UNKNOWN
84		83000	580000	365.207	0.067	2	0	0.99	0.05	0	0	1.08	1.33	1.18	365.206	365.207	22000	580000	0							UNKNOWN																		UNKNOWN
85		790000	6000000	537.249	0.2	6	0	0.976	0.102	0.0001	0.01	1	1.72	1.14	537.248	537.249	38000	6000000	6							UNKNOWN																		UNKNOWN
86	1	290000	2700000	542.324	0.2	6	2	0.953	0.281	0.0002	0.01	1.06	1.3	1.18	542.324	542.325	66000	2700000	12							UNKNOWN																		UNKNOWN
87		50000	700000	702.441	0.067	2	0	0.987	0.082	0.0001	0	1.13	1.25	1.19	702.441	702.443	100000	700000	2							UNKNOWN																		UNKNOWN
88		41000	590000	658.451	0.033	1	0	1	0	0	0	1.13	1.25	1.19	658.451	658.453	100000	590000	1							UNKNOWN																		UNKNOWN
89	1	170000	1300000	727.437	0.333	10	0	0.944	0.309	0.0002	0.01	1.09	1.29	1.18	727.436	727.438	75000	1300000	10							UNKNOWN																		UNKNOWN
90	1	3600000	45000000	256.263	0.8	24	0	0.905	0.581	0.0001	0.03	1	1.58	1.18	256.263	256.263	70000	45000000	0							UNKNOWN																		UNKNOWN
91	1	160000000	1800000000	274.274	0.8	24	0	0.888	0.671	0.0002	0.03	1	2.87	1.17	274.274	274.275	72000	1800000000	0	35000	280000	274.274	1.04	1.25	1.13	ESTIMATED	1.16	1.32	274.274	274.274	0.15	120000	280000					33000	240000	274.274	1.03	1.23	1.16	ESTIMATED	0.79	0.59	274.274	274.274	0.2
92	1	320000	2200000	299.175	0.6	18	0	0.808	1.226	0.0004	0.01	1	1.27	1.2	299.175	299.176	90000	2200000	48	310000	2000000	299.176	1	1.27	1.2	DETECTED	0.68	0.36	299.176	299.176	0.13	180000	2000000	1	3	-0.18	3	320000	2200000	299.176	1.01	1.27	1.2	DETECTED	0.71	0.37	299.175	299.176	0.15
93		110000	660000	313.273	0.1	3	2	0.954	0.273	0.0001	0.01	1.01	1.34	1.2	313.272	313.273	68000	660000	6	4400	120000	313.274	1.16	1.22	1.18	ESTIMATED	1.81	2.63	313.273	313.274	0.95	120000	120000					5300	110000	313.274	1.2	1.26	1.23	ESTIMATED	0.92	0.84	313.273	313.274	0.34
94		85000	770000	506.347	0.1	3	0	0.958	0.251	0.0001	0.01	1.08	1.3	1.19	506.346	506.348	27000	770000	5							UNKNOWN																		UNKNOWN
95	1	13000000	170000000	318.3	0.8	24	0	0.908	0.498	0.0002	0.02	1	1.61	1.19	318.3	318.3	71000	170000000	37							UNKNOWN																		UNKNOWN
96		64000	530000	323.257	0.067	2	0	0.923	0.436	0.0001	0.02	1.1	1.35	1.22	323.256	323.258	75000	530000	2							UNKNOWN																		UNKNOWN
97	1	340000	4000000	494.346	0.233	7	0	0.827	0.814	0.0004	0.07	1.01	1.55	1.19	494.346	494.347	76000	4000000	14							UNKNOWN																		UNKNOWN
98		680000	3200000	609.27	0.067	2	11	0.659	1.619	0.001	0.13	1.01	1.48	1.24	609.269	609.27	110000	3200000	3	62000	480000	609.272	1.06	1.28	1.13	ESTIMATED	1.61	2.21	609.271	609.272	0.16	140000	480000					41000	600000	609.271	1.05	1.14	1.1	ESTIMATED	0.85	0.7	609.271	609.272	0.07
99		1500000	6900000	600.416	0.067	2	0	0.846	0.573	0.0003	0.09	1.01	1.5	1.22	600.415	600.416	140000	6900000	7							UNKNOWN												17000	640000	600.417	1.08	1.12	1.1	ESTIMATED	0.93	0.86	600.415	600.417	0.06
100		120000	1300000	355.247	0.2	6	0	0.946	0.336	0.0001	0	1	1.34	1.18	355.247	355.248	17000	1300000	7	1100	40000	355.248	1.1	1.15	1.12	ESTIMATED	1.54	2.08	355.247	355.249	0.03	17000	40000					1800	47000	355.248	1.27	1.33	1.31	ESTIMATED	0.75	0.5	355.247	355.249	0.07
101	1	150000	2500000	689.281	0.133	4	0	0.889	0.727	0.0005	0	1.15	1.26	1.19	689.281	689.283	71000	2500000	4							UNKNOWN																		UNKNOWN
102		540000	11000000	274.289	0.433	13	0	0.952	0.252	0.0001	0.02	1.01	1.32	1.19	274.289	274.289	93000	11000000	0							UNKNOWN																		UNKNOWN
103		82000	1500000	511.5	0.067	2	0	0.989	0.061	0	0	1.15	1.25	1.2	511.499	511.501	100000	1500000	2							UNKNOWN																		UNKNOWN
104	1	420000	5800000	274.253	0.4	12	0	0.938	0.407	0.0001	0.01	1.07	1.36	1.19	274.253	274.254	17000	5800000	0							UNKNOWN																		UNKNOWN
105		68000	550000	334.727	0.033	1	0	1	0	0	0	1.11	1.32	1.21	334.726	334.727	100000	550000	1							UNKNOWN																		UNKNOWN
106	1	260000	2800000	318.281	0.467	14	0	0.929	0.398	0.0001	0.01	1.01	1.33	1.18	318.28	318.281	57000	2800000	16							UNKNOWN																		UNKNOWN
107		160000	1900000	274.298	0.333	10	0	0.94	0.407	0.0001	0.01	1.11	1.29	1.19	274.297	274.299	63000	1900000	0							UNKNOWN																		UNKNOWN
108		1200000	16000000	274.258	0.433	13	0	0.942	0.367	0.0001	0.01	1.03	1.35	1.18	274.257	274.258	51000	16000000	0							UNKNOWN																		UNKNOWN
109		55000	2000000	274.245	0.133	4	0	0.977	0.145	0	0	1.15	1.27	1.21	274.245	274.245	99000	2000000	0							UNKNOWN																		UNKNOWN
110	1	87000	1000000	212.237	0.4	12	0	0.971	0.239	0.0001	0	1.14	1.28	1.21	212.237	212.237	73000	1000000	12							UNKNOWN																		UNKNOWN
111	1	680000	9100000	362.326	0.433	13	0	0.926	0.463	0.0002	0.01	1.08	1.37	1.19	362.325	362.326	76000	9100000	14							UNKNOWN																		UNKNOWN
112		54000	770000	274.146	0.033	1	0	1	0	0	0	1.15	1.27	1.21	274.145	274.147	140000	770000	1							UNKNOWN																		UNKNOWN
113		140000	1800000	277.283	0.4	12	0	0.918	0.565	0.0002	0	1.05	1.36	1.18	277.283	277.283	6900	1800000	12							UNKNOWN																		UNKNOWN
114		91000	1200000	217.549	0.4	12	0	0.718	2.574	0.0006	0	1.15	1.28	1.21	217.549	217.549	83000	1200000	12							UNKNOWN																		UNKNOWN
115		1400000	21000000	274.261	0.367	11	0	0.85	1.074	0.0003	0	1.07	1.29	1.18	274.261	274.262	100000	21000000	0							UNKNOWN																		UNKNOWN
116		530000	7000000	219.685	0.4	12	0	0.698	2.729	0.0006	0	1.15	1.28	1.21	219.683	219.685	290000	7000000	4							UNKNOWN																		UNKNOWN
117	1	78000	1400000	274.302	0.3	9	0	0.939	0.423	0.0001	0	1.13	1.27	1.2	274.302	274.303	83000	1400000	0							UNKNOWN																		UNKNOWN
118		120000	1400000	296.256	0.4	12	0	0.966	0.21	0.0001	0	1.15	1.29	1.21	296.256	296.256	78000	1400000	12							UNKNOWN																		UNKNOWN
119	1	1700000	27000000	555.526	0.4	12	0	0.961	0.245	0.0001	0	1.11	1.29	1.2	555.526	555.527	57000	27000000	12							UNKNOWN																		UNKNOWN
120		72000	720000	304.284	0.167	5	0	0.96	0.248	0.0001	0	1.14	1.33	1.21	304.284	304.284	81000	720000	5							UNKNOWN																		UNKNOWN
121		75000	1200000	599.553	0.2	6	0	0.956	0.277	0.0002	0	1.15	1.27	1.21	599.552	599.554	80000	1200000	6							UNKNOWN																		UNKNOWN
122	1	170000	2500000	274.249	0.333	10	0	0.929	0.464	0.0001	0.01	1.12	1.3	1.2	274.249	274.249	78000	2500000	0							UNKNOWN																		UNKNOWN
123		44000	670000	317.284	0.233	7	0	0.922	0.489	0.0002	0.01	1.11	1.27	1.19	317.284	317.285	16000	670000	7							UNKNOWN																		UNKNOWN
124		280000	3500000	274.294	0.333	10	0	0.959	0.27	0.0001	0.01	1.09	1.3	1.19	274.293	274.294	91000	3500000	0							UNKNOWN																		UNKNOWN
125	1	3500000	47000000	274.267	0.333	10	0	0.857	1.014	0.0003	0	1.1	1.3	1.2	274.266	274.267	560000	47000000	0							UNKNOWN																		UNKNOWN
126	1	110000	1300000	628.252	0.1	3	0	0.969	0.149	0.0001	0.01	1.12	1.26	1.21	628.25	628.253	100000	1300000	3							UNKNOWN																		UNKNOWN
127		75000	800000	311.221	0.1	3	0	0.958	0.25	0.0001	0.01	1.05	1.35	1.19	311.221	311.222	12000	800000	3	4600	130000	311.222	1.18	1.23	1.2	ESTIMATED	1.36	1.73	311.221	311.222	0.12	120000	130000					5600	140000	311.222	1.23	1.29	1.24	ESTIMATED	2.29	3.57	311.221	311.222	0.06
128	1	250000	1500000	551.265	0.333	10	0	0.883	0.456	0.0003	0.07	1.01	1.48	1.22	551.264	551.265	65000	1500000	11							UNKNOWN																		UNKNOWN
129		38000	560000	300.29	0.033	1	0	1	0	0	0	1.15	1.26	1.21	300.289	300.29	100000	560000	1							UNKNOWN																		UNKNOWN
130		64000	640000	518.323	0.1	3	0	0.959	0.237	0.0001	0.01	1.06	1.36	1.19	518.322	518.324	18000	640000	3	3400	82000	518.323	1.12	1.18	1.13	ESTIMATED	2.36	3.73	518.323	518.324	0.09	42000	82000					6900	84000	518.323	1.12	1.23	1.21	ESTIMATED	0.61	0.23	518.322	518.324	0.12
131	1	720000	4400000	643.238	0.133	4	0	0.938	0.35	0.0002	0.01	1.01	1.37	1.2	643.237	643.238	23000	4400000	10							UNKNOWN																		UNKNOWN
132	1	110000	1400000	629.258	0.1	3	0	0.987	0.075	0	0	1.1	1.27	1.22	629.257	629.259	92000	1400000	3							UNKNOWN																		UNKNOWN
133		65000	700000	623.285	0.033	1	0	1	0	0	0	1.16	1.35	1.24	623.285	623.285	120000	700000	1							UNKNOWN																		UNKNOWN
134		300000	2300000	644.241	0.033	1	0	1	0	0	0	1.07	1.44	1.22	644.24	644.241	73000	2300000	1							UNKNOWN																		UNKNOWN
135	1	2300000	21000000	549.249	0.433	13	1	0.847	0.446	0.0002	0.11	1	1.77	1.19	549.248	549.249	14000	21000000	16							UNKNOWN																		UNKNOWN
136		110000	1100000	675.355	0.1	3	0	0.952	0.294	0.0002	0.01	1.15	1.32	1.23	675.354	675.356	97000	1100000	6							UNKNOWN																		UNKNOWN
137		140000	740000	305.211	0.167	5	1	0.838	0.624	0.0002	0.09	1	1.46	1.17	305.211	305.211	12000	740000	0	140000	630000	305.211	1.06	1.36	1.13	ESTIMATED	2.16	3.32	305.211	305.212	0.24	340000	630000					40000	590000	305.211	1.06	1.14	1.1	ESTIMATED	0.96	0.92	305.211	305.211	0.09
138		46000	570000	649.375	0.033	1	0	1	0	0	0	1.13	1.3	1.22	649.374	649.375	87000	570000	1							UNKNOWN																		UNKNOWN
139		58000	620000	470.347	0.067	2	0	0.994	0.013	0	0.01	1.15	1.39	1.25	470.346	470.347	14000	620000	2							UNKNOWN																		UNKNOWN
140		39000	690000	661.247	0.067	2	0	0.966	0.217	0.0001	0	1.08	1.28	1.21	661.247	661.249	57000	690000	0							UNKNOWN																		UNKNOWN
141	1	300000	2200000	321.242	0.567	17	3	0.85	0.794	0.0003	0.04	1	1.52	1.25	321.242	321.242	77000	2200000	23							UNKNOWN																		UNKNOWN
142	1	100000	1300000	500.276	0.2	6	0	0.94	0.36	0.0002	0.01	1.13	1.31	1.24	500.277	500.277	86000	1300000	8							UNKNOWN																		UNKNOWN
143		79000	770000	565.404	0.033	1	0	1	0	0	0	1.07	1.4	1.22	565.403	565.404	110000	770000	1	2600	150000	565.405	1.13	1.16	1.15	ESTIMATED	0.81	0.63	565.403	565.405	0.03	150000	150000					4700	180000	565.405	1.08	1.12	1.1	ESTIMATED	0.93	0.86	565.403	565.405	0.04
144		100000	1300000	660.241	0.1	3	0	0.912	0.535	0.0004	0.01	1.1	1.33	1.22	660.242	660.243	83000	1300000	4							UNKNOWN																		UNKNOWN
145		340000	2500000	296.23	0.033	1	0	1	0	0	0	1	1.77	1.22	296.23	296.23	19000	2500000	1	7200	84000	296.231	1.18	1.32	1.26	ESTIMATED	0.89	0.78	296.23	296.231	0.08	27000	84000					4900	74000	296.231	1.18	1.26	1.2	ESTIMATED	2.11	3.22	296.231	296.231	0.08
146		92000	890000	340.283	0.033	1	0	1	0	0	0	1.12	1.37	1.22	340.283	340.284	55000	890000	1							UNKNOWN																		UNKNOWN
147		370000	2300000	339.19	0.1	3	0	0.978	0.128	0	0	1	1.46	1.25	339.189	339.192	17000	2300000	3	200	17000	339.191	1.23	1.26	1.25	ESTIMATED	0.94	0.88	339.19	339.191	0.02	17000	17000											UNKNOWN
148		240000	2000000	303.231	0.367	11	0	0.942	0.195	0.0001	0.04	1.01	1.52	1.25	303.231	303.231	72000	2000000	8							UNKNOWN																		UNKNOWN
149		73000	780000	581.275	0.1	3	0	0.962	0.224	0.0001	0.01	1.09	1.41	1.24	581.274	581.275	47000	780000	3							UNKNOWN																		UNKNOWN
150		150000	1200000	467.298	0.033	1	1	1	0	0	0	1.13	1.41	1.27	467.298	467.298	28000	1200000	1							UNKNOWN																		UNKNOWN
151	1	270000	3000000	567.259	0.233	7	0	0.939	0.315	0.0002	0.02	1	1.59	1.22	567.258	567.26	16000	3000000	7							UNKNOWN																		UNKNOWN
152		2600000	19000000	317.209	0.3	9	0	0.97	0.162	0.0001	0.01	1	1.67	1.2	317.208	317.208	47000	19000000	9							UNKNOWN																		UNKNOWN
153		76000	620000	241.195	0.067	2	0	0.982	0.131	0	0	1.16	1.38	1.25	241.195	241.195	53000	620000	2							UNKNOWN																		UNKNOWN
154		200000	1200000	259.205	0.1	3	0	0.974	0.178	0	0	1.01	1.44	1.23	259.205	259.205	69000	1200000	3							UNKNOWN																		UNKNOWN
155		1700000	12000000	295.227	0.4	12	0	0.947	0.324	0.0001	0.01	1.1	1.72	1.24	295.227	295.227	68000	12000000	0	44000	370000	295.227	1.27	1.42	1.42	ESTIMATED	0.5		295.227	295.227	0.14	220000	370000					26000	360000	295.227	1.34	1.43	1.42	ESTIMATED	0.56	0.11	295.227	295.227	0.09
156		91000	550000	333.173	0.033	1	0	1	0	0	0	1.01	1.37	1.25	333.173	333.173	63000	550000	1							UNKNOWN																		UNKNOWN
157		500000	4000000	318.212	0.1	3	0	0.96	0.257	0.0001	0	1	1.65	1.21	318.211	318.212	11000	4000000	3	330	17000	318.212	1.18	1.22	1.2	ESTIMATED	0.99	0.98	318.212	318.212	0.04	17000	17000											UNKNOWN
158		3500000	24000000	277.216	0.4	12	0	0.958	0.257	0.0001	0.01	1	1.73	1.22	277.216	277.216	68000	24000000	0	32000	410000	277.217	1.15	1.25	1.23	ESTIMATED	0.58	0.16	277.216	277.217	0.44	230000	410000					75000	460000	277.216	1.12	1.36	1.21	ESTIMATED	1.36	1.72	277.216	277.216	0.32
159		78000	660000	333.183	0.1	3	0	0.982	0.08	0	0.01	1.12	1.35	1.23	333.182	333.183	13000	660000	3							UNKNOWN																		UNKNOWN
160		680000	4800000	278.219	0.2	6	0	0.965	0.217	0.0001	0.01	1	1.71	1.22	278.219	278.219	14000	4800000	8	9400	84000	278.22	1.15	1.3	1.26	ESTIMATED	0.71	0.42	278.22	278.22	0.12	37000	84000					15000	110000	278.22	1.12	1.36	1.21	ESTIMATED	1.36	1.72	278.219	278.22	0.15
161		48000	800000	281.258	0.033	1	0	1	0	0	0	1.22	1.32	1.27	281.258	281.258	92000	800000	1							UNKNOWN																		UNKNOWN
162		78000	560000	552.268	0.067	2	0	0.962	0.253	0.0001	0	1.12	1.48	1.26	552.267	552.269	39000	560000	2							UNKNOWN																		UNKNOWN
163		130000	660000	249.221	0.1	3	0	0.984	0.09	0	0.01	1	1.65	1.29	249.22	249.221	100000	660000	0	110000	430000	249.221	1.13	1.45	1.26	ESTIMATED	1.27	1.55	249.221	249.222	0.26	240000	430000					83000	460000	249.221	1.12	1.36	1.3	ESTIMATED	0.66	0.31	249.221	249.221	0.22
164		3600000	14000000	458.274	0.367	11	0	0.92	0.487	0.0002	0.01	1.13	1.46	1.3	458.274	458.275	62000	14000000	0	3600000	12000000	458.275	1.13	1.45	1.45	ESTIMATED	0.5		458.275	458.276	0.4	9300000	12000000					1900000	13000000	458.275	1.14	1.31	1.21	ESTIMATED	1.24	1.47	458.275	458.275	0.14
165		89000	620000	245.267	0.133	4	0	0.953	0.106	0	0.05	1.17	1.49	1.28	245.266	245.267	7600	620000	4							UNKNOWN																		UNKNOWN
166		200000	900000	273.185	0.1	3	0	0.978	0.081	0	0.01	1.13	1.47	1.25	273.185	273.186	13000	900000	0	170000	690000	273.185	1.15	1.45	1.15	ESTIMATED			273.185	273.185	0.33	460000	690000					95000	690000	273.185	1.14	1.3	1.2	ESTIMATED	1.48	1.96	273.185	273.185	0.13
167		270000	1200000	289.18	0.2	6	0	0.955	0.272	0.0001	0.01	1	1.46	1.22	289.179	289.18	82000	1200000	21	30000	320000	289.18	1.25	1.36	1.32	ESTIMATED	0.79	0.59	289.18	289.18	0.1	210000	320000					27000	370000	289.18	1.14	1.23	1.16	ESTIMATED	3.1	5.19	289.18	289.18	0.12
168		140000	1600000	615.241	0.067	2	7	0.964	0.236	0.0001	0	1.18	1.38	1.29	615.242	615.243	43000	1600000	1							UNKNOWN																		UNKNOWN
169		180000	2300000	614.236	0.2	6	12	0.926	0.444	0.0003	0.01	1.19	1.4	1.3	614.236	614.237	65000	2300000	9							UNKNOWN																		UNKNOWN
170		310000	2400000	610.273	0.133	4	0	0.881	0.268	0.0002	0.11	1	1.64	1.4	610.273	610.274	21000	2400000	8	8500	180000	610.274	1.34	1.42	1.4	ESTIMATED	0.61	0.21	610.273	610.274	0.06	40000	180000					6100	230000	610.274	1.41	1.44	1.43	ESTIMATED	0.9	0.81	610.273	610.274	0.04
171		130000	730000	478.352	0.133	4	0	0.934	0.402	0.0002	0.01	1.01	1.4	1.3	478.352	478.352	78000	730000	8							UNKNOWN																		UNKNOWN
172	1	560000	3900000	244.263	0.4	12	0	0.952	0.241	0.0001	0.02	1.17	1.49	1.27	244.263	244.263	74000	3900000	0							UNKNOWN																		UNKNOWN
173		270000	930000	447.223	0.1	3	0	0.958	0.242	0.0001	0.01	1	1.7	1.28	447.221	447.223	170000	930000	0	220000	790000	447.223	1.15	1.47	1.3	ESTIMATED	1.05	1.11	447.223	447.223	0.21	610000	790000					190000	810000	447.223	1.18	1.46	1.21	ESTIMATED	4.06	7.11	447.223	447.223	0.44
174		2500000	9500000	473.202	0.1	3	0	0.985	0.065	0	0.01	1	1.67	1.29	473.201	473.202	1600000	9500000	0	2200000	8000000	473.202	1.15	1.47	1.47	ESTIMATED	0.5		473.202	473.202	0.07	6400000	8000000					2100000	8400000	473.202	1.16	1.46	1.16	ESTIMATED			473.202	473.202	0.3
175	1	110000	1000000	502.352	0.2	6	0	0.921	0.468	0.0002	0.01	1.21	1.43	1.31	502.351	502.353	74000	1000000	9							UNKNOWN																		UNKNOWN
176		280000	1300000	415.196	0.067	2	0	0.988	0.069	0	0	1.15	1.48	1.27	415.196	415.197	170000	1300000	0	180000	1000000	415.197	1.15	1.36	1.2	ESTIMATED	2.19	3.38	415.197	415.197	0.24	750000	1000000					250000	970000	415.197	1.18	1.48	1.21	ESTIMATED	4.37	7.73	415.196	415.197	0.18
177	1	99000	770000	527.405	0.3	9	10	0.936	0.174	0.0001	0.05	1.2	1.41	1.31	527.405	527.406	83000	770000	9							UNKNOWN																		UNKNOWN
178		75000	790000	438.377	0.033	1	0	1	0	0	0	1.23	1.42	1.32	438.376	438.377	21000	790000	1							UNKNOWN																		UNKNOWN
179		41000	510000	557.292	0.033	1	0	1	0	0	0	1.24	1.38	1.32	557.291	557.291	110000	510000	1							UNKNOWN																		UNKNOWN
180		100000	1100000	287.132	0.1	3	0	0.976	0.129	0	0.01	1.23	1.41	1.32	287.132	287.132	91000	1100000	3							UNKNOWN																		UNKNOWN
181		260000	1100000	317.175	0.1	3	0	0.975	0.084	0	0.02	1	1.68	1.24	317.174	317.175	160000	1100000	0	250000	1000000	317.175	1.15	1.47	1.15	ESTIMATED			317.175	317.175	0.24	680000	1000000					250000	890000	317.175	1.16	1.48	1.16	ESTIMATED			317.175	317.175	0.21
182		43000	770000	248.237	0.067	2	0	0.981	0.147	0	0	1.27	1.37	1.32	248.237	248.237	98000	770000	2							UNKNOWN																		UNKNOWN
183		200000	940000	403.233	0.1	3	0	0.945	0.342	0.0001	0.01	1	1.47	1.25	403.232	403.233	85000	940000	0	55000	800000	403.233	1.16	1.25	1.2	ESTIMATED	1.18	1.36	403.233	403.233	0.09	570000	800000					180000	760000	403.233	1.18	1.46	1.2	ESTIMATED	7.1	13.2	403.233	403.233	0.17
184		1100000	4100000	415.233	0.1	3	0	0.971	0.166	0.0001	0.01	1.15	1.48	1.32	415.232	415.233	440000	4100000	0	940000	3500000	415.233	1.16	1.47	1.47	ESTIMATED	0.5		415.233	415.233	0.31	2200000	3500000					1000000	3900000	415.233	1.16	1.48	1.21	ESTIMATED	2.91	4.81	415.233	415.233	0.29
185		3300000	13000000	441.175	0.1	3	0	0.979	0.116	0.0001	0.01	1	1.48	1.29	441.175	441.175	2300000	13000000	0	2800000	10000000	441.176	1.16	1.47	1.22	ESTIMATED	2.82	4.65	441.176	441.176	0.28	8400000	10000000					3100000	12000000	441.176	1.16	1.48	1.48	ESTIMATED	0.5		441.176	441.176	0.24
186		4300000	17000000	446.238	0.1	3	0	0.981	0.1	0	0.01	1	1.48	1.29	446.238	446.238	3300000	17000000	0	3800000	15000000	446.239	1.16	1.47	1.2	ESTIMATED	4.4	7.8	446.239	446.239	0.44	11000000	15000000					4100000	15000000	446.239	1.16	1.48	1.21	ESTIMATED	2.91	4.81	446.238	446.239	1.09
187		15000000	57000000	490.228	0.1	3	0	0.979	0.111	0.0001	0.01	1	1.68	1.32	490.228	490.228	13000000	57000000	0	13000000	48000000	490.229	1.16	1.47	1.47	ESTIMATED	0.5		490.228	490.229	0.16	40000000	48000000					14000000	49000000	490.229	1.16	1.48	1.48	ESTIMATED	0.5		490.228	490.229	0.31
188		100000	670000	247.169	0.1	3	0	0.981	0.118	0	0.01	1.12	1.48	1.27	247.169	247.169	27000	670000	3							UNKNOWN																		UNKNOWN
189		290000	1100000	335.185	0.067	2	0	0.956	0.26	0.0001	0.01	1.16	1.49	1.3	335.184	335.185	180000	1100000	0	270000	980000	335.185	1.16	1.49	1.16	ESTIMATED			335.185	335.185	0.31	720000	980000					270000	980000	335.185	1.16	1.48	1.48	ESTIMATED	0.5		335.185	335.185	0.26
190		1200000	4200000	459.186	0.067	2	0	0.983	0.08	0	0.01	1	1.49	1.31	459.185	459.186	580000	4200000	0	1100000	3700000	459.187	1.16	1.49	1.16	ESTIMATED			459.186	459.187	0.35	3100000	3700000					1100000	3900000	459.186	1.16	1.48	1.48	ESTIMATED	0.5		459.186	459.187	0.2
191		980000	3900000	464.249	0.067	2	0	0.98	0.104	0	0.01	1	1.49	1.33	464.248	464.249	1100000	3900000	0	930000	3200000	464.25	1.16	1.49	1.2	ESTIMATED	4.66	8.32	464.249	464.25	0.59	2700000	3200000					910000	3500000	464.249	1.16	1.48	1.48	ESTIMATED	0.5		464.249	464.25	0.24
192		260000	2800000	437.374	0.133	4	0	0.96	0.238	0.0001	0.01	1.23	1.42	1.32	437.373	437.374	54000	2800000	4							UNKNOWN																		UNKNOWN
193		410000	1600000	401.217	0.1	3	0	0.974	0.132	0.0001	0.01	1.01	1.49	1.34	401.216	401.217	190000	1600000	0	330000	1400000	401.217	1.16	1.44	1.32	ESTIMATED	0.89	0.79	401.217	401.217	0.52	820000	1400000					390000	1500000	401.217	1.16	1.48	1.48	ESTIMATED	0.5		401.217	401.217	0.32
194		4000000	16000000	432.259	0.1	3	0	0.973	0.136	0.0001	0.01	1.15	1.49	1.31	432.259	432.259	1900000	16000000	0	3700000	13000000	432.26	1.16	1.49	1.2	ESTIMATED	4.66	8.32	432.259	432.26	0.31	7600000	13000000					3800000	15000000	432.26	1.16	1.48	1.21	ESTIMATED	2.91	4.81	432.259	432.26	0.28
195		570000	2200000	397.185	0.1	3	0	0.981	0.101	0	0.01	1	1.49	1.28	397.185	397.185	320000	2200000	0	330000	1900000	397.186	1.16	1.36	1.16	ESTIMATED			397.186	397.186	0.17	1400000	1900000					500000	2000000	397.186	1.18	1.48	1.21	ESTIMATED	4.37	7.73	397.186	397.186	0.43
196		1000000	4200000	383.206	0.1	3	0	0.973	0.155	0.0001	0.01	1	1.49	1.3	383.206	383.206	500000	4200000	0	950000	3300000	383.207	1.16	1.49	1.32	ESTIMATED	1.05	1.1	383.207	383.207	0.32	2200000	3300000					910000	3700000	383.207	1.18	1.48	1.21	ESTIMATED	4.37	7.73	383.206	383.207	0.31
197		230000	930000	576.229	0.1	3	0	0.98	0.108	0.0001	0.01	1	1.71	1.29	576.228	576.228	140000	930000	0	220000	780000	576.229	1.16	1.49	1.37	ESTIMATED	0.78	0.56	576.229	576.23	0.07	600000	780000					130000	810000	576.229	1.18	1.36	1.21	ESTIMATED	2.66	4.32	576.229	576.229	0.4
198		39000	510000	445.263	0.033	1	0	1	0	0	0	1.17	1.49	1.33	445.261	445.263	16000	510000	1	5100	84000	445.263	1.39	1.49	1.47	ESTIMATED	0.62	0.23	445.263	445.264	0.08	23000	84000					5300	82000	445.263	1.2	1.3	1.24	ESTIMATED	1.13	1.26	445.262	445.264	0.09
199		740000	3100000	429.212	0.1	3	0	0.987	0.053	0	0.01	1	1.49	1.31	429.211	429.212	350000	3100000	0	730000	2700000	429.212	1.16	1.49	1.2	ESTIMATED	4.66	8.32	429.212	429.213	0.39	1900000	2700000					600000	2800000	429.212	1.18	1.44	1.21	ESTIMATED	3.84	6.68	429.212	429.212	0.13
200	1	780000	7400000	496.363	0.3	9	0	0.882	0.617	0.0003	0.03	1.16	1.5	1.34	496.361	496.363	67000	7400000	16							UNKNOWN																		UNKNOWN
201	1	170000	2100000	444.258	0.333	10	9	0.965	0.208	0.0001	0.01	1.16	1.53	1.36	444.257	444.259	50000	2100000	0	65000	250000	444.258	1.16	1.49	1.47	ESTIMATED	0.53	0.06	444.258	444.261	0.24	160000	250000					14000	260000	444.258	1.39	1.46	1.44	ESTIMATED	0.65	0.29	444.258	444.259	0.07
202		950000	7700000	494.324	0.233	7	0	0.913	0.514	0.0003	0.01	1.11	1.43	1.3	494.323	494.325	60000	7700000	19							UNKNOWN																		UNKNOWN
203		38000	600000	566.368	0.067	2	0	0.954	0.296	0.0002	0	1.26	1.39	1.33	566.368	566.369	68000	600000	2							UNKNOWN																		UNKNOWN
204		40000	560000	627.367	0.067	2	0	0.974	0.162	0.0001	0	1.26	1.42	1.34	627.366	627.368	100000	560000	0							UNKNOWN																		UNKNOWN
205		39000	540000	627.475	0.067	2	0	0.907	0.585	0.0004	0.01	1.26	1.41	1.34	627.474	627.476	92000	540000	0							UNKNOWN																		UNKNOWN
206		72000	540000	330.3	0.033	1	0	1	0	0	0	1.25	1.47	1.34	330.299	330.3	87000	540000	1							UNKNOWN																		UNKNOWN
207		67000	750000	345.203	0.1	3	0	0.966	0.191	0.0001	0.01	1.2	1.46	1.3	345.203	345.203	10000	750000	2							UNKNOWN																		UNKNOWN
208		46000	510000	373.248	0.033	1	0	1	0	0	0	1.27	1.49	1.39	373.247	373.248	11000	510000	1							UNKNOWN																		UNKNOWN
209	1	300000	1100000	363.19	0.1	3	0	0.989	0.036	0	0.01	1	1.57	1.35	363.19	363.19	79000	1100000	3							UNKNOWN																		UNKNOWN
210	1	14000000	97000000	520.362	0.3	9	0	0.884	0.587	0.0003	0.04	1	1.93	1.35	520.362	520.364	71000	97000000	35							UNKNOWN																		UNKNOWN
211		210000	2000000	320.228	0.1	3	0	0.988	0.058	0	0	1	1.66	1.35	320.228	320.229	14000	2000000	3	1700	42000	320.229	1.35	1.42	1.39	ESTIMATED	0.81	0.63	320.228	320.229	0.04	16000	42000					990	35000	320.229	1.24	1.29	1.27	ESTIMATED	0.77	0.54	320.229	320.229	0.07
212		2000000	8900000	301.216	0.1	3	0	0.982	0.09	0	0.01	1	1.73	1.29	301.216	301.216	64000	8900000	3							UNKNOWN																		UNKNOWN
213		63000	600000	413.231	0.033	1	0	1	0	0	0	1.26	1.48	1.33	413.231	413.233	11000	600000	1							UNKNOWN																		UNKNOWN
214		1500000	10000000	319.225	0.1	3	0	0.976	0.138	0	0	1	1.73	1.4	319.224	319.226	11000	10000000	12	15000	170000	319.225	1.35	1.47	1.44	ESTIMATED	0.66	0.32	319.224	319.226	0.12	100000	170000					15000	190000	319.225	1.36	1.48	1.41	ESTIMATED	1.28	1.57	319.224	319.226	0.09
215	1	5800000	74000000	627.421	0.767	23	10	0.907	0.522	0.0003	0.02	1.21	1.59	1.36	627.42	627.422	20000	74000000	46							UNKNOWN																		UNKNOWN
216		290000	720000	617.419	0.1	3	0	0.844	0.913	0.0006	0.02	1	1.93	1.31	617.419	617.42	23000	720000	4	1400	100000	617.421	1.22	1.25	1.23	ESTIMATED	0.93	0.87	617.419	617.421	0.03	100000	100000											UNKNOWN
217		400000	1800000	302.219	0.067	2	0	0.983	0.089	0	0	1	1.77	1.31	302.219	302.22	17000	1800000	2							UNKNOWN																		UNKNOWN
218		1500000	11000000	323.221	0.2	6	0	0.971	0.067	0	0.03	1	1.65	1.31	323.222	323.222	41000	11000000	0	160000	660000	323.222	1.2	1.5	1.47	ESTIMATED	0.57	0.13	323.222	323.222	0.11	460000	660000					180000	630000	323.222	1.2	1.52	1.48	ESTIMATED	0.57	0.14	323.222	323.222	0.25
219	1	690000	6000000	542.345	0.233	7	0	0.924	0.417	0.0002	0.02	1.18	1.5	1.37	542.344	542.346	13000	6000000	16							UNKNOWN																		UNKNOWN
220	1	120000	1100000	487.287	0.2	6	0	0.938	0.378	0.0002	0.01	1.26	1.49	1.38	487.287	487.288	17000	1100000	9							UNKNOWN																		UNKNOWN
221	1	91000	760000	537.302	0.2	6	0	0.944	0.347	0.0002	0.01	1.26	1.48	1.36	537.302	537.303	36000	760000	3							UNKNOWN																		UNKNOWN
222		67000	670000	589.243	0.1	3	0	0.98	0.102	0.0001	0.01	1.2	1.52	1.36	589.242	589.244	80000	670000	3							UNKNOWN																		UNKNOWN
223		220000	830000	283.206	0.1	3	0	0.97	0.122	0	0.02	1	1.63	1.35	283.205	283.206	9200	830000	2							UNKNOWN																		UNKNOWN
224		140000	950000	377.267	0.1	3	0	0.969	0.168	0.0001	0.01	1.04	1.52	1.39	377.268	377.269	13000	950000	6							UNKNOWN																		UNKNOWN
225		130000	1300000	584.379	0.1	3	0	0.963	0.208	0.0001	0.01	1.28	1.5	1.38	584.378	584.379	110000	1300000	5							UNKNOWN																		UNKNOWN
226		1200000	5000000	341.207	0.1	3	0	0.976	0.106	0	0.01	1	1.74	1.36	341.206	341.208	15000	5000000	3	450	26000	341.207	1.4	1.44	1.42	ESTIMATED	1.23	1.47	341.207	341.208	0.04	26000	26000											UNKNOWN
227	1	110000	850000	364.284	0.1	3	0	0.986	0.03	0	0.01	1.22	1.53	1.41	364.283	364.284	8600	850000	3							UNKNOWN																		UNKNOWN
228		71000	500000	607.254	0.033	1	0	1	0	0	0	1.22	1.45	1.37	607.253	607.255	75000	500000	1							UNKNOWN																		UNKNOWN
229		65000	950000	542.323	0.067	2	6	0.953	0.303	0.0002	0	1.22	1.51	1.34	542.322	542.324	100000	950000	2							UNKNOWN																		UNKNOWN
230		230000	1700000	383.258	0.167	5	0	0.855	0.508	0.0002	0.09	1	1.69	1.33	383.257	383.258	12000	1700000	9	770	37000	383.258	1.34	1.37	1.36	ESTIMATED	0.71	0.41	383.258	383.258	0.04	27000	37000					3000	100000	383.258	1.23	1.27	1.24	ESTIMATED	1.66	2.32	383.258	383.258	0.13
231	1	300000	2400000	561.303	0.2	6	0	0.937	0.389	0.0002	0.01	1.23	1.51	1.4	561.303	561.304	59000	2400000	12							UNKNOWN																		UNKNOWN
232	1	290000	2500000	521.344	0.2	6	0	0.881	0.763	0.0004	0.01	1.32	1.6	1.42	521.344	521.346	22000	2500000	7							UNKNOWN																		UNKNOWN
233		270000	2500000	324.225	0.033	1	0	1	0	0	0	1.22	1.61	1.33	324.224	324.226	15000	2500000	1	17000	130000	324.225	1.35	1.5	1.39	ESTIMATED	1.8	2.6	324.225	324.225	0.33	76000	130000					17000	140000	324.225	1.39	1.54	1.52	ESTIMATED	0.6	0.19	324.225	324.226	0.14
234		180000	1900000	446.347	0.2	6	0	0.935	0.394	0.0002	0.01	1.22	1.45	1.36	446.347	446.347	82000	1900000	12							UNKNOWN																		UNKNOWN
235		150000	870000	391.246	0.067	2	2	0.991	0.052	0	0	1.21	1.59	1.39	391.245	391.247	6500	870000	2							UNKNOWN																		UNKNOWN
236		230000	1100000	342.211	0.033	1	0	1	0	0	0	1.01	1.73	1.35	342.21	342.212	16000	1100000	1							UNKNOWN																		UNKNOWN
237		800000	7800000	277.18	0.1	3	0	0.978	0.143	0	0	1.22	1.62	1.32	277.179	277.18	13000	7800000	3	3600	44000	277.18	1.44	1.55	1.47	ESTIMATED	1.85	2.7	277.18	277.181	0.16	14000	44000					1100	53000	277.18	1.36	1.39	1.37	ESTIMATED	1.19	1.37	277.18	277.18	0.03
238		72000	540000	1264.54	0.033	1	0	1	0	0	0	1.26	1.48	1.39	1264.54	1264.54	62000	540000	1							UNKNOWN																		UNKNOWN
239		2900000	14000000	657.255	0.1	3	1	0.977	0.102	0.0001	0.01	1	1.55	1.42	657.254	657.255	100000	14000000	13							UNKNOWN																		UNKNOWN
240		120000	720000	367.246	0.1	3	0	0.993	0.021	0	0.01	1.23	1.65	1.38	367.246	367.247	12000	720000	0							UNKNOWN												560	39000	367.246	1.23	1.26	1.24	ESTIMATED	1.1	1.2	367.246	367.247	0.03
241		75000	1100000	307.226	0.067	2	0	0.979	0.1	0	0.01	1.23	1.55	1.34	307.224	307.226	11000	1100000	2							UNKNOWN																		UNKNOWN
242		160000	1400000	261.185	0.2	6	0	0.943	0.153	0	0.05	1.23	1.52	1.34	261.185	261.185	16000	1400000	6							UNKNOWN																		UNKNOWN
243		180000	1600000	595.291	0.1	3	0	0.974	0.156	0.0001	0	1.3	1.49	1.39	595.291	595.291	78000	1600000	3							UNKNOWN																		UNKNOWN
244		280000	3600000	567.364	0.333	10	10	0.958	0.26	0.0001	0	1.32	1.56	1.41	567.362	567.364	73000	3600000	4							UNKNOWN																		UNKNOWN
245		210000	2300000	332.315	0.067	2	1	0.994	0.015	0	0	1.32	1.53	1.4	332.315	332.316	79000	2300000	1							UNKNOWN																		UNKNOWN
246		4100000	34000000	521.366	0.1	3	0	0.983	0.098	0.0001	0	1.24	1.57	1.34	521.365	521.367	16000	34000000	3							UNKNOWN																		UNKNOWN
247	1	370000	2000000	656.247	0.1	3	0	0.988	0.039	0	0.01	1.06	1.52	1.4	656.245	656.247	80000	2000000	1							UNKNOWN																		UNKNOWN
248		530000	2900000	659.256	0.1	3	0	0.987	0.043	0	0.01	1.08	1.52	1.41	659.255	659.258	27000	2900000	0							UNKNOWN																		UNKNOWN
249		79000	890000	270.279	0.067	2	0	0.988	0.08	0	0	1.34	1.53	1.4	270.279	270.279	86000	890000	2							UNKNOWN																		UNKNOWN
250	1	310000	1600000	349.32	0.2	6	0	0.93	0.425	0.0001	0.01	1.2	1.63	1.4	349.32	349.321	69000	1600000	20							UNKNOWN																		UNKNOWN
251	1	300000	1700000	679.237	0.1	3	0	0.964	0.152	0.0001	0.02	1.08	1.5	1.41	679.236	679.238	98000	1700000	11							UNKNOWN																		UNKNOWN
252	1	97000	660000	715.307	0.1	3	0	0.977	0.065	0	0.02	1.26	1.48	1.41	715.306	715.307	78000	660000	6							UNKNOWN																		UNKNOWN
253	1	93000	990000	269.153	0.2	6	0	0.987	0.071	0	0	1.28	1.64	1.42	269.153	269.153	13000	990000	6							UNKNOWN																		UNKNOWN
254	1	160000	1000000	1249.52	0.1	3	0	0.973	0.1	0.0001	0.02	1.16	1.5	1.41	1249.52	1249.52	78000	1000000	5							UNKNOWN																		UNKNOWN
255		77000	560000	1263.54	0.033	1	0	1	0	0	0	1.26	1.48	1.4	1263.54	1263.54	120000	560000	2							UNKNOWN																		UNKNOWN
256		160000	1900000	335.125	0.133	4	0	0.911	0.463	0.0002	0.03	1.3	1.51	1.4	335.124	335.125	96000	1900000	4							UNKNOWN																		UNKNOWN
257		86000	820000	510.259	0.067	2	0	0.99	0.034	0	0.01	1.33	1.54	1.43	510.258	510.259	17000	820000	2							UNKNOWN																		UNKNOWN
258		250000	2400000	509.255	0.1	3	0	0.982	0.102	0.0001	0	1.33	1.54	1.42	509.254	509.255	16000	2400000	2							UNKNOWN																		UNKNOWN
259		220000	1200000	280.235	0.1	3	0	0.984	0.084	0	0.01	1.24	1.76	1.4	280.234	280.235	16000	1200000	3	4000	54000	280.236	1.28	1.39	1.36	ESTIMATED	0.69	0.39	280.235	280.236	0.11	31000	54000					4600	80000	280.235	1.39	1.5	1.43	ESTIMATED	1.57	2.13	280.235	280.236	0.04
260		58000	710000	358.2	0.1	3	0	0.976	0.131	0	0.01	1.28	1.56	1.42	358.2	358.201	18000	710000	0							UNKNOWN																		UNKNOWN
261		120000	880000	1250.52	0.033	1	0	1	0	0	0	1.26	1.52	1.43	1250.52	1250.53	99000	880000	1							UNKNOWN																		UNKNOWN
262		150000	990000	335.22	0.1	3	0	0.981	0.065	0	0.01	1.21	1.58	1.39	335.221	335.221	6200	990000	1							UNKNOWN																		UNKNOWN
263		66000	750000	313.143	0.1	3	0	0.971	0.158	0	0.01	1.31	1.49	1.39	313.142	313.143	100000	750000	3							UNKNOWN																		UNKNOWN
264		73000	640000	251.237	0.1	3	0	0.979	0.115	0	0.01	1.31	1.52	1.45	251.237	251.237	14000	640000	3							UNKNOWN																		UNKNOWN
265		130000	1000000	343.224	0.1	3	6	0.977	0.137	0	0	1.11	1.36	1.27	343.224	343.225	100000	1000000	6							UNKNOWN																		UNKNOWN
266		320000	2800000	307.226	0.1	3	3	0.961	0.224	0.0001	0.01	1.19	1.6	1.41	307.226	307.226	13000	2800000	6							UNKNOWN																		UNKNOWN
267		230000	650000	345.241	0.1	3	0	0.967	0.186	0.0001	0.01	1.01	1.73	1.44	345.24	345.242	14000	650000	7							UNKNOWN												210	18000	345.242	1.42	1.44	1.43	ESTIMATED	1.47	1.94	345.242	345.242	0.02
268		1300000	6800000	279.232	0.4	12	0	0.953	0.278	0.0001	0.01	1	1.85	1.42	279.231	279.231	21000	6800000	12	48000	300000	279.232	1.28	1.5	1.42	ESTIMATED	0.82	0.65	279.232	279.232	0.17	110000	300000					50000	310000	279.232	1.29	1.5	1.43	ESTIMATED	0.77	0.55	279.232	279.232	0.13
269		89000	680000	508.339	0.1	3	0	0.967	0.186	0.0001	0.01	1.37	1.62	1.47	508.339	508.34	93000	680000	6							UNKNOWN																		UNKNOWN
270		100000	630000	373.321	0.1	3	0	0.936	0.34	0.0001	0.02	1.34	1.65	1.45	373.321	373.321	75000	630000	6							UNKNOWN																		UNKNOWN
271		230000	1400000	297.242	0.2	6	0	0.972	0.167	0	0	1.29	1.65	1.44	297.242	297.243	65000	1400000	6							UNKNOWN																		UNKNOWN
272	1	280000	1500000	618.4	0.2	6	0	0.939	0.353	0.0002	0.01	1.12	1.64	1.46	618.399	618.402	12000	1500000	17							UNKNOWN																		UNKNOWN
273		660000	8400000	520.341	0.067	2	0	0.635	2.201	0.0011	0.05	1.34	1.61	1.43	520.34	520.343	75000	8400000	2							UNKNOWN																		UNKNOWN
274		1200000	13000000	472.363	0.1	3	15	0.982	0.076	0	0.01	1.3	1.62	1.46	472.362	472.363	70000	13000000	4							UNKNOWN																		UNKNOWN
275	1	240000	2500000	341.206	0.3	9	0	0.925	0.473	0.0002	0.01	1.22	1.69	1.45	341.206	341.208	15000	2500000	9	450	26000	341.207	1.4	1.44	1.42	ESTIMATED	1.23	1.47	341.206	341.207	0.04	26000	26000											UNKNOWN
276		30000	500000	420.276	0.033	1	0	1	0	0	0	1.41	1.52	1.46	420.276	420.276	6100	500000	1							UNKNOWN																		UNKNOWN
277	1	9500000	74000000	288.29	0.8	24	1	0.795	1.259	0.0004	0.03	1.1	1.86	1.45	288.289	288.29	68000	74000000	0	5500	120000	288.29	1.37	1.44	1.4	ESTIMATED	1.04	1.08	288.29	288.29	0.19	100000	120000					2800	140000	288.29	1.39	1.43	1.42	ESTIMATED	0.66	0.31	288.29	288.29	0.05
278		79000	690000	342.3	0.1	3	0	0.974	0.089	0	0.02	1.31	1.56	1.45	342.3	342.3	34000	690000	3							UNKNOWN																		UNKNOWN
279	1	63000	830000	487.302	0.333	10	0	0.957	0.25	0.0001	0.01	1.36	1.63	1.48	487.301	487.302	18000	830000	10	270	18000	487.302	1.36	1.39	1.37	ESTIMATED	1.49	1.99	487.301	487.302	0.03	18000	18000											UNKNOWN
280	1	1200000	15000000	314.214	0.3	9	18	0.953	0.277	0.0001	0.01	1.24	1.55	1.35	314.213	314.214	19000	15000000	13							UNKNOWN																		UNKNOWN
281		62000	960000	419.775	0.033	1	0	1	0	0	0	1.41	1.53	1.46	419.774	419.775	94000	960000	1							UNKNOWN																		UNKNOWN
282		140000	1300000	544.339	0.1	3	5	0.909	0.535	0.0003	0.01	1.32	1.55	1.47	544.338	544.34	83000	1300000	2							UNKNOWN																		UNKNOWN
283		88000	630000	261.221	0.067	2	0	0.98	0.153	0	0	1.31	1.58	1.48	261.221	261.221	70000	630000	0							UNKNOWN																		UNKNOWN
284		300000	2700000	288.283	0.367	11	0	0.93	0.418	0.0001	0.01	1.35	1.56	1.47	288.283	288.284	66000	2700000	4							UNKNOWN																		UNKNOWN
285	1	1100000	5300000	609.27	0.7	21	1	0.806	0.872	0.0005	0.08	1	1.75	1.5	609.27	609.271	75000	5300000	55	120000	620000	609.271	1.28	1.58	1.55	DETECTED	0.56	0.13	609.271	609.272	0.24	160000	620000	1	3	-0.16	2	140000	740000	609.271	1.27	1.6	1.54	DETECTED	0.6	0.2	609.271	609.272	0.2
286	1	150000	1200000	460.363	0.2	6	0	0.929	0.459	0.0002	0	1.37	1.66	1.54	460.362	460.364	79000	1200000	5							UNKNOWN																		UNKNOWN
287	1	140000	1400000	502.292	0.2	6	0	0.943	0.332	0.0002	0.01	1.34	1.57	1.48	502.293	502.293	79000	1400000	12							UNKNOWN																		UNKNOWN
288	1	1700000	6400000	591.26	0.4	12	0	0.875	0.588	0.0003	0.05	1	1.93	1.48	591.259	591.261	69000	6400000	37							UNKNOWN																		UNKNOWN
289		62000	540000	430.353	0.033	1	0	1	0	0	0	1.43	1.62	1.5	430.352	430.352	80000	540000	1	3700	110000	430.353	1.45	1.5	1.47	ESTIMATED	1.72	2.45	430.352	430.353	0.14	100000	110000					1300	100000	430.353	1.55	1.58	1.57	ESTIMATED	0.8	0.6	430.352	430.353	0.03
290	1	64000	820000	1065.5	0.2	6	0	0.981	0.097	0.0001	0.01	1.42	1.56	1.49	1065.5	1065.5	86000	820000	6							UNKNOWN																		UNKNOWN
291		150000	1600000	425.245	0.033	1	0	1	0	0	0	1.4	1.61	1.55	425.244	425.245	16000	1600000	1							UNKNOWN																		UNKNOWN
292		98000	920000	634.451	0.033	1	0	1	0	0	0	1.38	1.6	1.45	634.451	634.452	37000	920000	1							UNKNOWN																		UNKNOWN
293	1	56000	610000	678.478	0.033	1	0	1	0	0	0	1.43	1.56	1.5	678.478	678.479	100000	610000	1							UNKNOWN																		UNKNOWN
294	1	360000	3000000	677.37	0.4	12	0	0.788	1.378	0.0009	0.01	1.35	1.69	1.5	677.371	677.372	69000	3000000	25							UNKNOWN																		UNKNOWN
295		81000	530000	359.219	0.033	1	0	1	0	0	0	1.34	1.64	1.48	359.219	359.219	8700	530000	1							UNKNOWN																		UNKNOWN
296		110000	580000	313.273	0.067	2	3	0.992	0.049	0	0	1.32	1.68	1.53	313.272	313.273	100000	580000	4	4300	130000	313.274	1.61	1.66	1.64	ESTIMATED	0.77	0.54	313.273	313.274	0.07	100000	130000					4800	120000	313.274	1.46	1.52	1.5	ESTIMATED	0.71	0.42	313.273	313.274	0.12
297		51000	610000	473.294	0.1	3	0	0.879	0.762	0.0004	0.01	1.43	1.56	1.5	473.293	473.294	15000	610000	3							UNKNOWN																		UNKNOWN
298		340000	1100000	385.235	0.1	3	0	0.971	0.139	0.0001	0.01	1.01	1.75	1.47	385.235	385.236	16000	1100000	11							UNKNOWN																		UNKNOWN
299		240000	2500000	472.291	0.333	10	0	0.96	0.245	0.0001	0	1.37	1.68	1.52	472.29	472.291	23000	2500000	0	9800	190000	472.291	1.44	1.5	1.47	ESTIMATED	1.11	1.22	472.291	472.292	0.06	120000	190000					19000	180000	472.291	1.41	1.53	1.46	ESTIMATED	1.23	1.46	472.291	472.291	1.92
300		520000	1900000	593.324	0.2	6	0	0.955	0.26	0.0002	0.01	1	1.68	1.52	593.323	593.325	100000	1900000	0							UNKNOWN																		UNKNOWN
301		200000	840000	593.211	0.2	6	0	0.951	0.281	0.0002	0.01	1	1.6	1.52	593.21	593.212	70000	840000	0							UNKNOWN																		UNKNOWN
302		360000	1500000	593.313	0.167	5	0	0.974	0.132	0.0001	0.01	1.01	1.73	1.52	593.313	593.314	87000	1500000	0							UNKNOWN																		UNKNOWN
303		260000	1300000	337.236	0.2	6	5	0.973	0.11	0	0.01	1.14	1.69	1.45	337.236	337.237	15000	1300000	7							UNKNOWN																		UNKNOWN
304	1	150000	1400000	546.4	0.033	1	0	1	0	0	0	1.44	1.62	1.52	546.399	546.4	110000	1400000	1							UNKNOWN																		UNKNOWN
305		140000	1300000	590.426	0.033	1	0	1	0	0	0	1.43	1.69	1.58	590.426	590.426	7100	1300000	1							UNKNOWN																		UNKNOWN
306	1	86000	920000	848.515	0.033	1	0	1	0	0	0	1.46	1.6	1.52	848.514	848.515	140000	920000	1							UNKNOWN																		UNKNOWN
307		48000	560000	892.542	0.033	1	0	1	0	0	0	1.45	1.56	1.5	892.541	892.543	13000	560000	1							UNKNOWN																		UNKNOWN
308		80000	770000	513.303	0.2	6	0	0.92	0.503	0.0003	0.01	1.4	1.67	1.52	513.303	513.304	60000	770000	6							UNKNOWN																		UNKNOWN
309	1	78000	920000	1185.54	0.133	4	0	0.885	0.738	0.0009	0.01	1.37	1.58	1.53	1185.54	1185.55	55000	920000	4							UNKNOWN																		UNKNOWN
310	1	570000	2000000	593.225	0.2	6	0	0.941	0.367	0.0002	0.01	1	1.67	1.53	593.224	593.227	130000	2000000	0							UNKNOWN																		UNKNOWN
311		160000	650000	593.338	0.167	5	0	0.917	0.514	0.0003	0.01	1.03	1.59	1.53	593.337	593.341	110000	650000	0							UNKNOWN																		UNKNOWN
312	1	240000	1800000	615.257	0.2	6	0	0.936	0.404	0.0002	0	1.26	1.65	1.53	615.257	615.259	95000	1800000	16							UNKNOWN																		UNKNOWN
313	1	240000	1600000	534.379	0.2	6	0	0.944	0.338	0.0002	0.01	1.4	1.68	1.56	534.378	534.379	18000	1600000	14							UNKNOWN																		UNKNOWN
314		54000	500000	625.266	0.033	1	0	1	0	0	0	1.39	1.62	1.51	625.265	625.266	89000	500000	1							UNKNOWN																		UNKNOWN
315		910000	3500000	592.264	0.2	6	0	0.925	0.483	0.0003	0	1	1.87	1.48	592.263	592.265	28000	3500000	27							UNKNOWN																		UNKNOWN
316		360000	4000000	258.243	0.133	4	0	0.984	0.107	0	0	1.44	1.64	1.53	258.242	258.243	62000	4000000	4							UNKNOWN																		UNKNOWN
317		390000	2900000	339.252	0.167	5	0	0.831	0.562	0.0002	0.11	1.01	1.92	1.54	339.251	339.253	55000	2900000	10							UNKNOWN																		UNKNOWN
318		93000	930000	502.373	0.033	1	0	1	0	0	0	1.46	1.69	1.64	502.373	502.374	10000	930000	1							UNKNOWN																		UNKNOWN
319		200000	750000	408.31	0.1	3	0	0.965	0.163	0.0001	0.01	1.25	1.69	1.56	408.31	408.31	12000	750000	9							UNKNOWN																		UNKNOWN
320	1	1600000	12000000	472.363	0.5	15	3	0.837	0.64	0.0003	0.09	1.23	1.8	1.54	472.362	472.363	74000	12000000	44							UNKNOWN																		UNKNOWN
321	1	50000	680000	711.479	0.333	10	0	0.969	0.162	0.0001	0.01	1.47	1.6	1.54	711.479	711.479	76000	680000	10							UNKNOWN																		UNKNOWN
322	1	3300000	26000000	533.255	0.4	12	2	0.883	0.492	0.0003	0.06	1	1.77	1.54	533.253	533.255	31000	26000000	35							UNKNOWN																		UNKNOWN
323		56000	550000	441.321	0.033	1	0	1	0	0	0	1.46	1.71	1.64	441.321	441.322	13000	550000	1							UNKNOWN																		UNKNOWN
324		76000	540000	467.298	0.033	1	1	1	0	0	0	1.41	1.66	1.54	467.296	467.299	13000	540000	1							UNKNOWN																		UNKNOWN
325	1	150000	1600000	804.489	0.033	1	0	1	0	0	0	1.46	1.62	1.55	804.489	804.49	110000	1600000	1							UNKNOWN																		UNKNOWN
326		470000	660000	575.502	0.033	1	0	1	0	0	0	1.01	2.02	1.56	575.501	575.501	100000	660000	6							UNKNOWN																		UNKNOWN
327	1	390000	3800000	716.436	0.033	1	0	1	0	0	0	1.41	1.67	1.56	716.435	716.437	85000	3800000	1							UNKNOWN																		UNKNOWN
328	1	250000	2500000	760.462	0.033	1	0	1	0	0	0	1.43	1.63	1.56	760.461	760.462	82000	2500000	1							UNKNOWN																		UNKNOWN
329	1	150000	1300000	546.355	0.2	6	0	0.931	0.42	0.0002	0.01	1.44	1.72	1.58	546.354	546.356	80000	1300000	7							UNKNOWN																		UNKNOWN
330		2000000	5500000	435.199	0.133	4	0	0.885	0.26	0.0001	0.1	1	2.1	1.57	435.198	435.199	690000	5500000	0	1500000	5500000	435.199	1.4	1.72	1.62	ESTIMATED	0.75	0.5	435.199	435.2	0.53	4300000	5500000					1300000	5000000	435.199	1.41	1.71	1.5	ESTIMATED	1.64	2.28	435.199	435.199	0.35
331	1	140000	1700000	641.437	0.333	10	10	0.97	0.178	0.0001	0	1.48	1.66	1.59	641.437	641.438	82000	1700000	10							UNKNOWN																		UNKNOWN
332	1	200000	1300000	646.431	0.2	6	0	0.932	0.399	0.0003	0.01	1.38	1.77	1.59	646.431	646.432	29000	1300000	16							UNKNOWN																		UNKNOWN
333		520000	2500000	549.249	0.2	6	3	0.939	0.357	0.0002	0.01	1.18	1.69	1.52	549.248	549.249	71000	2500000	20							UNKNOWN																		UNKNOWN
334		270000	1900000	361.235	0.167	5	0	0.869	0.625	0.0002	0.05	1.08	1.81	1.58	361.234	361.235	13000	1900000	11							UNKNOWN																		UNKNOWN
335		500000	5000000	672.411	0.033	1	0	1	0	0	0	1.42	1.68	1.49	672.409	672.41	19000	5000000	1							UNKNOWN																		UNKNOWN
336		82000	640000	298.193	0.1	3	0	0.983	0.083	0	0.01	1.45	1.67	1.57	298.193	298.193	6300	640000	2							UNKNOWN																		UNKNOWN
337		130000	610000	372.3	0.033	1	0	1	0	0	0	1.04	1.64	1.57	372.299	372.3	92000	610000	1							UNKNOWN																		UNKNOWN
338		190000	950000	550.252	0.067	2	0	0.98	0.09	0	0.01	1.18	1.71	1.52	550.251	550.253	16000	950000	2	1600	100000	550.251	1.49	1.52	1.5	ESTIMATED	0.87	0.73	550.251	550.252	0.03	100000	100000											UNKNOWN
339		2000000	6200000	321.241	0.2	6	13	0.753	1.005	0.0003	0.13	1.27	2.03	1.68	321.242	321.242	81000	6200000	12							UNKNOWN																		UNKNOWN
340		1300000	630000	605.085	0.067	2	0	0.902	0.065	0	0.12	1.01	3.82	1.6	605.084	605.085	110000	630000	12	57000	280000	605.086	1.44	1.72	1.68	ESTIMATED	0.58	0.17	605.085	605.086	0.19	150000	280000					39000	330000	605.085	1.61	1.75	1.68	ESTIMATED	0.99	0.98	605.085	605.086	0.19
341		68000	650000	577.281	0.1	3	0	0.979	0.108	0.0001	0.01	1.49	1.68	1.58	577.28	577.281	77000	650000	3							UNKNOWN																		UNKNOWN
342		69000	790000	286.31	0.133	4	0	0.969	0.19	0.0001	0	1.52	1.7	1.59	286.31	286.311	79000	790000	4							UNKNOWN																		UNKNOWN
343		100000	590000	409.274	0.1	3	0	0.971	0.083	0	0.02	1.43	1.84	1.57	409.273	409.274	32000	590000	3	4100	120000	409.274	1.44	1.49	1.44	ESTIMATED			409.274	409.275	0.05	100000	120000											UNKNOWN
344		69000	520000	671.27	0.033	1	0	1	0	0	0	1.48	1.69	1.58	671.269	671.272	130000	520000	2							UNKNOWN																		UNKNOWN
345	1	80000000	310000000	593.275	0.6	18	0	0.761	1.176	0.0007	0.08	1	2.25	1.63	593.275	593.276	68000	310000000	61							UNKNOWN												7900	180000	593.277	1.66	1.73	1.68	ESTIMATED	2.38	3.76	593.275	593.277	0.06
346		83000	760000	309.242	0.1	3	0	0.982	0.087	0	0.01	1.44	1.75	1.58	309.242	309.242	37000	760000	3	12000	130000	309.243	1.49	1.61	1.6	ESTIMATED	0.55	0.09	309.242	309.243	0.13	100000	130000					8300	140000	309.243	1.64	1.73	1.68	ESTIMATED	1.26	1.52	309.242	309.243	0.18
347		75000	750000	523.305	0.033	1	0	1	0	0	0	1.54	1.75	1.63	523.305	523.307	10000	750000	1							UNKNOWN																		UNKNOWN
348	1	47000	550000	567.331	0.033	1	0	1	0	0	0	1.54	1.66	1.6	567.331	567.331	110000	550000	1							UNKNOWN																		UNKNOWN
349		510000	4300000	576.411	0.033	1	0	1	0	0	0	1.5	1.81	1.55	576.41	576.411	100000	4300000	1							UNKNOWN																		UNKNOWN
350		710000	7100000	584.358	0.033	1	0	1	0	0	0	1.46	1.72	1.6	584.357	584.358	86000	7100000	1							UNKNOWN																		UNKNOWN
351		270000	2800000	620.437	0.033	1	0	1	0	0	0	1.44	1.77	1.63	620.436	620.438	88000	2800000	1							UNKNOWN																		UNKNOWN
352		640000	6400000	628.384	0.033	1	0	1	0	0	0	1.43	1.7	1.52	628.384	628.385	16000	6400000	1							UNKNOWN																		UNKNOWN
353		2800000	25000000	444.332	0.167	5	0	0.937	0.331	0.0001	0.02	1.48	1.92	1.59	444.332	444.332	14000	25000000	6							UNKNOWN																		UNKNOWN
354	1	50000	730000	589.385	0.333	10	1	0.977	0.129	0.0001	0.01	1.52	1.67	1.61	589.385	589.385	39000	730000	10							UNKNOWN																		UNKNOWN
355	1	2200000	17000000	400.305	0.367	11	0	0.946	0.299	0.0001	0.01	1.44	2.09	1.62	400.305	400.306	9900	17000000	0	11000	140000	400.306	1.66	1.75	1.72	ESTIMATED	0.71	0.42	400.305	400.306	0.13	100000	140000					13000	150000	400.306	1.66	1.77	1.73	ESTIMATED	0.75	0.5	400.305	400.306	0.28
356	1	2100000	18000000	383.279	0.367	11	0	0.935	0.379	0.0001	0.01	1.44	1.94	1.6	383.279	383.279	20000	18000000	11							UNKNOWN																		UNKNOWN
357		750000	6500000	227.128	0.267	8	2	0.951	0.353	0.0001	0.01	1.27	1.77	1.61	227.127	227.128	6200	6500000	8	490	18000	227.128	1.64	1.68	1.67	ESTIMATED	0.67	0.34	227.128	227.128	0.06	14000	18000					610	17000	227.128	1.46	1.52	1.5	ESTIMATED	0.71	0.42	227.127	227.128	0.07
358		1300000	11000000	356.279	0.4	12	0	0.948	0.296	0.0001	0.01	1.44	1.92	1.57	356.278	356.279	13000	11000000	12							UNKNOWN																		UNKNOWN
359	1	120000	820000	544.361	0.2	6	0	0.925	0.349	0.0002	0.03	1.48	1.76	1.62	544.36	544.361	84000	820000	12							UNKNOWN																		UNKNOWN
360		9200000	41000000	536.274	0.067	2	0	0.971	0.162	0.0001	0.01	1.01	2	1.61	536.273	536.274	22000	41000000	2	1400	47000	536.274	1.45	1.5	1.47	ESTIMATED	1.72	2.45	536.273	536.274	0.03	25000	47000					2100	57000	536.274	1.68	1.75	1.73	ESTIMATED	0.64	0.27	536.273	536.274	0.05
361		270000	2500000	521.254	0.1	3	0	0.938	0.378	0.0002	0.01	1.48	1.7	1.59	521.254	521.255	12000	2500000	0							UNKNOWN																		UNKNOWN
362		260000	2700000	567.364	0.333	10	10	0.967	0.199	0.0001	0	1.48	1.69	1.58	567.364	567.364	74000	2700000	7							UNKNOWN																		UNKNOWN
363		1700000	7800000	537.276	0.067	2	0	0.883	0.742	0.0004	0.01	1.01	1.89	1.61	537.275	537.277	15000	7800000	2							UNKNOWN																		UNKNOWN
364		2200000	20000000	488.358	0.067	2	0	0.912	0.43	0.0002	0.03	1.5	1.85	1.58	488.358	488.358	13000	20000000	2							UNKNOWN																		UNKNOWN
365		250000	960000	538.279	0.033	1	0	1	0	0	0	1.01	1.78	1.63	538.279	538.28	7500	960000	1							UNKNOWN																		UNKNOWN
366		93000	920000	479.279	0.033	1	0	1	0	0	0	1.47	1.72	1.61	479.279	479.279	11000	920000	1							UNKNOWN																		UNKNOWN
367		390000	3400000	533.388	0.033	1	0	1	0	0	0	1.49	1.79	1.57	533.387	533.389	23000	3400000	1							UNKNOWN																		UNKNOWN
368		740000	6900000	540.332	0.033	1	0	1	0	0	0	1.46	1.73	1.62	540.331	540.332	81000	6900000	1							UNKNOWN																		UNKNOWN
369		45000	540000	298.274	0.033	1	0	1	0	0	0	1.56	1.69	1.63	298.274	298.274	100000	540000	1							UNKNOWN																		UNKNOWN
370		120000	1100000	272.258	0.067	2	15	0.992	0.045	0	0	1.53	1.79	1.71	272.258	272.258	84000	1100000	2							UNKNOWN																		UNKNOWN
371	1	2600000	18000000	522.379	0.267	8	0	0.905	0.397	0.0002	0.05	1.43	1.8	1.63	522.377	522.38	74000	18000000	20							UNKNOWN																		UNKNOWN
372		80000	1100000	258.279	0.267	8	0	0.964	0.238	0.0001	0.01	1.52	1.78	1.62	258.278	258.279	15000	1100000	3							UNKNOWN												2500	130000	258.279	1.75	1.78	1.77	ESTIMATED	0.96	0.91	258.279	258.279	0.04
373		270000	2300000	357.282	0.067	2	0	0.934	0.298	0.0001	0.03	1.51	1.85	1.59	357.282	357.282	9400	2300000	2							UNKNOWN																		UNKNOWN
374		130000	1200000	472.335	0.033	1	0	1	0	0	0	1.52	1.75	1.61	472.334	472.336	18000	1200000	1							UNKNOWN																		UNKNOWN
375		430000	4400000	496.305	0.033	1	0	1	0	0	0	1.52	1.73	1.63	496.305	496.306	37000	4400000	1							UNKNOWN																		UNKNOWN
376		140000	1400000	497.308	0.033	1	0	1	0	0	0	1.52	1.73	1.61	497.308	497.309	15000	1400000	1							UNKNOWN																		UNKNOWN
377	1	89000	850000	515.357	0.033	1	0	1	0	0	0	1.55	1.73	1.63	515.356	515.357	95000	850000	1							UNKNOWN																		UNKNOWN
378		1300000	11000000	532.385	0.033	1	0	1	0	0	0	1.49	1.85	1.57	532.384	532.385	16000	11000000	1							UNKNOWN																		UNKNOWN
379	1	510000	4200000	498.378	0.4	12	0	0.868	0.613	0.0003	0.05	1.41	1.87	1.65	498.378	498.379	68000	4200000	24							UNKNOWN												6000	130000	498.379	1.68	1.75	1.71	ESTIMATED	1	0.99	498.378	498.379	0.17
380		77000	970000	253.158	0.1	3	0	0.945	0.415	0.0001	0	1.47	1.7	1.61	253.158	253.158	77000	970000	3							UNKNOWN																		UNKNOWN
381		360000	3200000	384.31	0.067	2	1	0.893	0.556	0.0002	0.03	1.48	1.83	1.59	384.31	384.311	48000	3200000	2							UNKNOWN																		UNKNOWN
382		170000	610000	299.2	0.1	3	0	0.98	0.096	0	0.01	1.48	1.97	1.61	299.2	299.2	17000	610000	3							UNKNOWN																		UNKNOWN
383		480000	4500000	271.154	0.033	1	3	1	0	0	0	1.5	1.77	1.6	271.154	271.154	13000	4500000	1							UNKNOWN																		UNKNOWN
384		240000	2200000	315.18	0.033	1	2	1	0	0	0	1.52	1.75	1.6	315.18	315.18	6500	2200000	1							UNKNOWN																		UNKNOWN
385		470000	4300000	384.283	0.033	1	0	1	0	0	0	1.49	1.79	1.62	384.282	384.284	10000	4300000	1							UNKNOWN																		UNKNOWN
386		1200000	11000000	427.305	0.033	1	0	1	0	0	0	1.44	1.9	1.6	427.305	427.305	9700	11000000	1							UNKNOWN																		UNKNOWN
387		750000	6600000	445.335	0.033	1	0	1	0	0	0	1.51	1.85	1.59	445.333	445.335	18000	6600000	1							UNKNOWN																		UNKNOWN
388		110000	840000	449.288	0.033	1	0	1	0	0	0	1.56	1.77	1.69	449.286	449.288	51000	840000	1							UNKNOWN																		UNKNOWN
389		180000	1900000	452.278	0.033	1	0	1	0	0	0	1.54	1.72	1.67	452.279	452.279	11000	1900000	1							UNKNOWN																		UNKNOWN
390		59000	590000	453.283	0.033	1	0	1	0	0	0	1.48	1.74	1.62	453.282	453.284	13000	590000	1							UNKNOWN																		UNKNOWN
391		490000	4500000	471.331	0.033	1	0	1	0	0	0	1.52	1.79	1.62	471.329	471.332	90000	4500000	1							UNKNOWN																		UNKNOWN
392		650000	6100000	489.362	0.033	1	0	1	0	0	0	1.5	1.75	1.59	489.361	489.362	23000	6100000	1							UNKNOWN																		UNKNOWN
393	1	560000	6600000	302.305	0.433	13	0	0.946	0.312	0.0001	0.01	1.53	1.8	1.63	302.305	302.305	78000	6600000	14							UNKNOWN																		UNKNOWN
394		66000	550000	491.796	0.033	1	0	1	0	0	0	1.59	1.78	1.66	491.796	491.796	94000	550000	1							UNKNOWN																		UNKNOWN
395	1	330000	3200000	496.339	0.433	13	0	0.916	0.506	0.0003	0.01	1.42	1.77	1.66	496.339	496.341	27000	3200000	23							UNKNOWN																		UNKNOWN
396	1	130000	1700000	346.331	0.4	12	0	0.95	0.317	0.0001	0	1.56	1.72	1.64	346.331	346.331	82000	1700000	12							UNKNOWN																		UNKNOWN
397		99000	1300000	303.308	0.033	1	0	1	0	0	0	1.52	1.79	1.63	303.308	303.309	11000	1300000	1							UNKNOWN																		UNKNOWN
398		160000	890000	405.261	0.033	1	0	1	0	0	0	1.52	1.94	1.65	405.26	405.262	13000	890000	1							UNKNOWN																		UNKNOWN
399		160000	890000	623.285	0.1	3	0	0.981	0.114	0.0001	0	1.3	1.74	1.61	623.285	623.286	72000	890000	8							UNKNOWN																		UNKNOWN
400		450000	2400000	657.255	0.033	1	3	1	0	0	0	1.5	1.98	1.61	657.255	657.255	80000	2400000	3							UNKNOWN																		UNKNOWN
401		190000	1900000	367.263	0.2	6	0	0.956	0.26	0.0001	0.01	1.5	1.77	1.64	367.263	367.263	9700	1900000	6							UNKNOWN												1200	65000	367.263	1.66	1.7	1.68	ESTIMATED	1.24	1.48	367.263	367.263	0.04
402		71000	530000	332.316	0.033	1	2	1	0	0	0	1.58	1.82	1.67	332.315	332.316	92000	530000	1							UNKNOWN																		UNKNOWN
403		65000	500000	456.332	0.033	1	0	1	0	0	0	1.56	1.77	1.66	456.331	456.332	11000	500000	1							UNKNOWN																		UNKNOWN
404		1000000	12000000	304.3	0.067	2	0	0.921	0.516	0.0002	0	1.59	1.84	1.67	304.3	304.3	7200	12000000	1	19000	240000	304.3	1.61	1.72	1.66	ESTIMATED	1.19	1.37	304.3	304.3	0.08	100000	240000					12000	220000	304.3	1.61	1.7	1.64	ESTIMATED	1.32	1.65	304.3	304.3	0.06
405		210000	2500000	305.303	0.033	1	0	1	0	0	0	1.6	1.79	1.68	305.303	305.303	6500	2500000	1	3500	64000	305.303	1.61	1.71	1.67	ESTIMATED	0.75	0.49	305.303	305.304	0.06	23000	64000					3000	56000	305.303	1.61	1.7	1.66	ESTIMATED	0.82	0.64	305.303	305.303	0.69
406		900000	6900000	619.433	0.167	5	0	0.941	0.36	0.0002	0.01	1.37	2.06	1.72	619.431	619.434	25000	6900000	7							UNKNOWN																		UNKNOWN
407		150000	790000	307.226	0.1	3	3	0.963	0.166	0.0001	0.02	1.54	1.88	1.7	307.226	307.227	21000	790000	6							UNKNOWN																		UNKNOWN
408		110000	520000	387.251	0.033	1	0	1	0	0	0	1.28	1.87	1.7	387.25	387.251	5800	520000	1	260	18000	387.251	1.72	1.75	1.74	ESTIMATED	0.99	0.98	387.25	387.251	0.03	18000	18000											UNKNOWN
409		2700000	19000000	618.427	0.2	6	0	0.939	0.331	0.0002	0.01	1	2	1.68	618.426	618.428	55000	19000000	22							UNKNOWN																		UNKNOWN
410		910000	3300000	583.414	0.067	2	0	0.989	0.046	0	0.01	1.01	1.88	1.77	583.414	583.415	100000	3300000	8	15000	190000	583.415	1.75	1.85	1.83	ESTIMATED	0.61	0.21	583.415	583.416	0.09	120000	190000					3100	180000	583.415	1.71	1.75	1.73	ESTIMATED	0.87	0.74	583.414	583.415	0.03
411		530000	4000000	523.359	0.2	6	0	0.932	0.393	0.0002	0.01	1.55	1.96	1.73	523.359	523.361	17000	4000000	6							UNKNOWN																		UNKNOWN
412	1	170000	1200000	544.337	0.2	6	3	0.934	0.384	0.0002	0.01	1.59	1.91	1.72	544.337	544.338	94000	1200000	15							UNKNOWN																		UNKNOWN
413		55000	510000	455.277	0.033	1	0	1	0	0	0	1.57	1.8	1.71	455.276	455.278	18000	510000	1							UNKNOWN																		UNKNOWN
414		160000	610000	318.3	0.1	3	0	0.982	0.1	0	0	1.34	2.06	1.73	318.3	318.3	81000	610000	7							UNKNOWN																		UNKNOWN
415	1	290000	2600000	428.337	0.367	11	1	0.939	0.35	0.0002	0.01	1.55	1.85	1.73	428.336	428.338	15000	2600000	11							UNKNOWN																		UNKNOWN
416		62000	710000	346.274	0.1	3	3	0.958	0.237	0.0001	0.01	1.64	1.8	1.7	346.274	346.274	100000	710000	3							UNKNOWN																		UNKNOWN
417	1	1100000	1300000	868.556	0.2	6	0	0.903	0.344	0.0003	0.06	1.01	2.89	1.72	868.555	868.558	59000	1300000	36							UNKNOWN																		UNKNOWN
418		80000	630000	373.235	0.1	3	0	0.959	0.258	0.0001	0	1.52	1.83	1.68	373.235	373.235	15000	630000	3							UNKNOWN																		UNKNOWN
419		770000	4500000	534.262	0.367	11	0	0.661	1.698	0.0009	0.11	1.23	2.13	1.77	534.259	534.262	14000	4500000	9	490	29000	534.263	1.83	1.86	1.85	ESTIMATED	1.03	1.07	534.261	534.263	0.03	29000	29000					650	36000	534.262	1.8	1.84	1.82	ESTIMATED	1.2	1.41	534.261	534.262	0.04
420		170000	820000	315.232	0.1	3	0	0.9	0.607	0.0002	0.01	1.5	1.91	1.73	315.231	315.232	5500	820000	9							UNKNOWN																		UNKNOWN
421		140000	640000	289.18	0.1	3	0	0.972	0.117	0	0.01	1.33	1.9	1.78	289.18	289.18	10000	640000	0	18000	350000	289.18	1.83	1.89	1.86	ESTIMATED	0.81	0.63	289.18	289.18	0.28	240000	350000					90000	350000	289.18	1.57	1.88	1.84	ESTIMATED	0.58	0.16	289.18	289.18	0.34
422		650000	5100000	535.313	0.233	7	0	0.804	0.728	0.0004	0.12	1.01	2.05	1.76	535.311	535.314	72000	5100000	0							UNKNOWN																		UNKNOWN
423		220000	570000	616.409	0.033	1	0	1	0	0	0	1	1.85	1.69	616.409	616.41	12000	570000	2							UNKNOWN																		UNKNOWN
424	1	120000000	880000000	535.27	0.733	22	0	0.815	0.639	0.0003	0.12	1	2.95	1.73	535.269	535.271	9400	880000000	58	8700	210000	535.271	1.74	1.81	1.79	ESTIMATED	0.67	0.35	535.27	535.271	0.04	130000	210000					12000	170000	535.271	1.75	1.84	1.77	ESTIMATED	2.31	3.63	535.27	535.272	0.06
425	1	110000	1400000	641.437	0.333	10	10	0.947	0.325	0.0002	0.01	1.57	1.82	1.69	641.437	641.438	74000	1400000	0							UNKNOWN																		UNKNOWN
426		69000	550000	478.352	0.067	2	0	0.974	0.111	0.0001	0.01	1.56	1.8	1.71	478.352	478.352	12000	550000	2							UNKNOWN																		UNKNOWN
427	1	110000	600000	339.163	0.067	2	0	0.96	0.243	0.0001	0	1.63	1.93	1.74	339.163	339.163	86000	600000	2							UNKNOWN																		UNKNOWN
428	1	310000	1100000	607.342	0.1	3	0	0.98	0.053	0	0.02	1.23	1.84	1.75	607.342	607.343	85000	1100000	0							UNKNOWN																		UNKNOWN
429		320000	1400000	397.236	0.1	3	0	0.966	0.188	0.0001	0.01	1.57	2.05	1.73	397.234	397.236	7500	1400000	3							UNKNOWN																		UNKNOWN
430	1	140000	1200000	551.265	0.2	6	0	0.955	0.213	0.0001	0.02	1.59	1.91	1.69	551.265	551.266	14000	1200000	3							UNKNOWN																		UNKNOWN
431	1	1100000	2200000	430.379	0.2	6	0	0.92	0.319	0.0001	0.04	1.46	2.9	1.76	430.378	430.379	75000	2200000	34							UNKNOWN																		UNKNOWN
432		370000	600000	870.571	0.1	3	0	0.932	0.177	0.0002	0.05	1.37	2.44	1.8	870.571	870.572	97000	600000	0							UNKNOWN																		UNKNOWN
433	1	1800000	14000000	522.355	0.5	15	0	0.838	0.725	0.0004	0.07	1.53	2	1.75	522.355	522.356	41000	14000000	35							UNKNOWN																		UNKNOWN
434	1	340000	1300000	607.24	0.1	3	0	0.983	0.056	0	0.01	1.16	1.87	1.76	607.239	607.241	65000	1300000	0							UNKNOWN																		UNKNOWN
435	1	1000000	3500000	605.275	0.1	3	0	0.971	0.095	0.0001	0.02	1.04	2.01	1.76	605.274	605.276	88000	3500000	12							UNKNOWN																		UNKNOWN
436	1	550000	1900000	606.28	0.1	3	0	0.962	0.154	0.0001	0.02	1.17	2.01	1.76	606.279	606.281	37000	1900000	10							UNKNOWN																		UNKNOWN
437		800000	6700000	535.228	0.3	9	0	0.817	0.68	0.0004	0.11	1	2.05	1.77	535.228	535.229	77000	6700000	0							UNKNOWN																		UNKNOWN
438	1	110000	740000	607.332	0.067	2	0	0.975	0.146	0.0001	0	1.54	1.84	1.76	607.331	607.332	80000	740000	0							UNKNOWN																		UNKNOWN
439	1	480000	2800000	629.273	0.1	3	0	0.971	0.169	0.0001	0	1.31	1.84	1.77	629.272	629.275	100000	2800000	12							UNKNOWN																		UNKNOWN
440		87000	500000	351.337	0.033	1	0	1	0	0	0	1.67	1.96	1.77	351.336	351.337	81000	500000	2							UNKNOWN																		UNKNOWN
441	1	1200000	13000000	486.306	0.667	20	0	0.878	0.711	0.0003	0.02	1.62	1.93	1.77	486.306	486.307	8900	13000000	19	12000	150000	486.307	1.72	1.83	1.78	ESTIMATED	1.05	1.11	486.306	486.307	0.15	120000	150000					20000	170000	486.306	1.64	1.8	1.75	ESTIMATED	0.77	0.53	486.306	486.307	0.22
442		77000	650000	365.268	0.033	1	0	1	0	0	0	1.61	1.94	1.83	365.267	365.268	43000	650000	1							UNKNOWN												770	43000	365.269	1.66	1.7	1.68	ESTIMATED	1.24	1.48	365.268	365.269	0.04
443		620000	3900000	291.232	0.133	4	0	0.844	0.615	0.0002	0.09	1.48	2.41	1.81	291.231	291.232	66000	3900000	10	2600	130000	291.232	1.68	1.72	1.71	ESTIMATED	0.96	0.92	291.231	291.232	0.04	130000	130000					2200	130000	291.233	1.73	1.77	1.75	ESTIMATED	1.17	1.35	291.231	291.233	0.03
444		92000	570000	506.384	0.033	1	0	1	0	0	0	1.56	1.95	1.8	506.384	506.384	11000	570000	2							UNKNOWN																		UNKNOWN
445	1	250000	1700000	703.297	0.1	3	0	0.974	0.123	0.0001	0.01	1.57	1.87	1.79	703.296	703.298	77000	1700000	7							UNKNOWN																		UNKNOWN
446		3700000	27000000	353.268	0.333	10	0	0.817	0.436	0.0002	0.16	1.01	2.38	1.81	353.268	353.268	17000	27000000	33							UNKNOWN												400	23000	353.269	1.73	1.77	1.75	ESTIMATED	1.17	1.35	353.268	353.269	0.03
447		190000	1400000	337.236	0.167	5	6	0.957	0.232	0.0001	0.01	1.64	2.23	1.78	337.236	337.236	8900	1400000	4							UNKNOWN																		UNKNOWN
448		71000	600000	493.26	0.067	2	0	0.978	0.131	0.0001	0	1.59	1.91	1.82	493.258	493.26	12000	600000	2							UNKNOWN																		UNKNOWN
449		1400000	960000	485.179	0.1	3	0	0.907	0.545	0.0003	0.01	1.01	3.52	1.86	485.178	485.179	270000	960000	0	81000	740000	485.179	1.81	1.97	1.95	ESTIMATED	0.58	0.15	485.179	485.179	0.12	410000	740000					100000	430000	485.179	1.66	1.96	1.96	ESTIMATED	0.5		485.179	485.18	0.39
450		71000	780000	535.191	0.067	2	0	0.993	0.038	0	0	1.75	1.91	1.83	535.191	535.192	120000	780000	0							UNKNOWN																		UNKNOWN
451		220000	1100000	375.251	0.1	3	8	0.95	0.28	0.0001	0.01	1.6	2.05	1.91	375.25	375.252	26000	1100000	3							UNKNOWN																		UNKNOWN
452	1	62000	810000	655.452	0.333	10	2	0.942	0.362	0.0002	0.01	1.74	1.88	1.83	655.452	655.453	85000	810000	8							UNKNOWN																		UNKNOWN
453		86000	680000	480.308	0.2	6	0	0.909	0.563	0.0003	0.01	1.64	1.91	1.83	480.307	480.309	52000	680000	8							UNKNOWN																		UNKNOWN
454		630000	7900000	273.261	0.033	1	0	1	0	0	0	1.67	1.99	1.86	273.261	273.261	930	7900000	1							UNKNOWN																		UNKNOWN
455	1	71000	740000	1067.52	0.2	6	0	0.953	0.247	0.0003	0.01	1.75	1.9	1.83	1067.51	1067.52	71000	740000	6							UNKNOWN																		UNKNOWN
456		50000	630000	1670.74	0.067	2	0	0.959	0.263	0.0004	0	1.77	1.89	1.84	1670.74	1670.74	110000	630000	2							UNKNOWN																		UNKNOWN
457		450000	3500000	579.234	0.2	6	0	0.95	0.271	0.0002	0.01	1.73	1.99	1.84	579.233	579.235	11000	3500000	6							UNKNOWN																		UNKNOWN
458		100000	1200000	535.337	0.067	2	0	0.829	1.074	0.0006	0.01	1.74	1.91	1.84	535.335	535.338	180000	1200000	0							UNKNOWN																		UNKNOWN
459	1	93000	1200000	1648.76	0.2	6	0	0.949	0.311	0.0005	0.01	1.78	1.89	1.84	1648.76	1648.76	98000	1200000	5							UNKNOWN																		UNKNOWN
460	1	250000	2000000	535.325	0.167	5	0	0.95	0.308	0.0002	0	1.73	1.97	1.84	535.323	535.326	76000	2000000	0							UNKNOWN																		UNKNOWN
461	1	270000	2300000	535.215	0.2	6	0	0.944	0.325	0.0002	0.01	1.73	1.96	1.84	535.214	535.215	93000	2300000	0							UNKNOWN																		UNKNOWN
462	1	97000	1100000	1135.48	0.167	5	0	0.959	0.227	0.0003	0.01	1.75	1.91	1.84	1135.48	1135.48	100000	1100000	5							UNKNOWN																		UNKNOWN
463		54000	620000	535.348	0.067	2	0	0.929	0.415	0.0002	0.01	1.75	1.92	1.83	535.347	535.348	96000	620000	0							UNKNOWN																		UNKNOWN
464		74000	720000	393.278	0.167	5	0	0.926	0.451	0.0002	0.01	1.67	1.91	1.81	393.277	393.279	47000	720000	5	8100	160000	393.279	1.79	1.86	1.85	ESTIMATED	0.66	0.31	393.277	393.279	0.05	130000	160000					2100	120000	393.279	1.8	1.84	1.82	ESTIMATED	1.2	1.41	393.277	393.279	0.04
465	1	2400000	27000000	254.247	0.467	14	0	0.899	0.737	0.0002	0.01	1.57	2.1	1.84	254.248	254.248	68000	27000000	18							UNKNOWN																		UNKNOWN
466	1	190000	1800000	1129.46	0.2	6	0	0.942	0.347	0.0004	0.01	1.75	1.91	1.84	1129.46	1129.46	60000	1800000	6							UNKNOWN																		UNKNOWN
467	1	320000	3700000	1091.51	0.2	6	0	0.98	0.095	0.0001	0.01	1.75	1.91	1.84	1091.51	1091.51	67000	3700000	6							UNKNOWN																		UNKNOWN
468	1	240000	2400000	1113.5	0.2	6	0	0.955	0.261	0.0003	0.01	1.75	1.91	1.84	1113.5	1113.5	35000	2400000	6							UNKNOWN																		UNKNOWN
469		110000	1300000	1108.48	0.067	2	0	0.99	0.028	0	0.01	1.75	1.92	1.84	1108.48	1108.48	82000	1300000	2							UNKNOWN																		UNKNOWN
470		220000	1900000	573.217	0.1	3	0	0.85	0.959	0.0005	0.01	1.74	1.95	1.84	573.216	573.217	76000	1900000	3							UNKNOWN																		UNKNOWN
471	1	3200000	35000000	1069.53	0.2	6	0	0.966	0.177	0.0002	0.01	1.73	1.95	1.84	1069.53	1069.53	81000	35000000	6							UNKNOWN																		UNKNOWN
472		100000	820000	369.261	0.1	3	0	0.949	0.249	0.0001	0.02	1.64	2	1.84	369.261	369.261	8600	820000	3							UNKNOWN																		UNKNOWN
473	1	130000	1400000	1107.48	0.2	6	0	0.968	0.168	0.0002	0.01	1.76	1.91	1.84	1107.48	1107.48	98000	1400000	4							UNKNOWN																		UNKNOWN
474		89000	800000	520.246	0.133	4	0	0.915	0.516	0.0003	0.01	1.74	1.95	1.84	520.244	520.247	14000	800000	0							UNKNOWN																		UNKNOWN
475		1800000	14000000	557.252	0.2	6	0	0.965	0.192	0.0001	0.01	1.72	2.04	1.85	557.252	557.253	63000	14000000	6							UNKNOWN																		UNKNOWN
476	1	3700000	43000000	272.258	0.5	15	2	0.875	0.838	0.0002	0.01	1.54	2.26	1.85	272.258	272.258	42000	43000000	12							UNKNOWN																		UNKNOWN
477	1	76000	970000	1647.76	0.133	4	0	0.914	0.539	0.0009	0.01	1.77	1.9	1.84	1647.76	1647.76	150000	970000	0							UNKNOWN																		UNKNOWN
478		130000	940000	621.269	0.1	3	0	0.872	0.829	0.0005	0	1.69	1.95	1.81	621.268	621.271	79000	940000	6							UNKNOWN																		UNKNOWN
479		560000	5400000	713.421	0.467	14	0	0.874	0.786	0.0006	0.01	1.7	1.95	1.84	713.421	713.422	78000	5400000	15	8200	170000	713.423	1.79	1.86	1.85	ESTIMATED	0.66	0.31	713.421	713.423	0.12	130000	170000					4500	110000	713.423	1.82	1.88	1.84	ESTIMATED	1.52	2.03	713.421	713.423	0.25
480		56000000	170000000	607.291	0.2	6	0	0.862	0.459	0.0003	0.09	1	2.39	1.85	607.29	607.293	37000	170000000	29							UNKNOWN																		UNKNOWN
481	1	190000	1000000	565.244	0.2	6	0	0.955	0.27	0.0002	0.01	1.65	2.03	1.79	565.244	565.244	77000	1000000	6							UNKNOWN																		UNKNOWN
482	1	520000	4000000	272.294	0.367	11	0	0.895	0.497	0.0001	0.05	1.7	2.05	1.85	272.294	272.295	72000	4000000	11							UNKNOWN																		UNKNOWN
483	1	310000	2900000	722.503	0.033	1	0	1	0	0	0	1.77	1.94	1.85	722.503	722.504	320000	2900000	1							UNKNOWN																		UNKNOWN
484		200000	600000	395.278	0.1	3	0	0.944	0.363	0.0001	0	1.28	2.08	1.82	395.278	395.279	15000	600000	8							UNKNOWN																		UNKNOWN
485	1	130000	1100000	535.203	0.167	5	0	0.959	0.258	0.0001	0	1.73	1.95	1.85	535.202	535.204	83000	1100000	0							UNKNOWN																		UNKNOWN
486		56000	590000	1068.52	0.033	1	0	1	0	0	0	1.75	1.92	1.84	1068.52	1068.52	91000	590000	1							UNKNOWN																		UNKNOWN
487		28000	500000	234.177	0.033	1	0	1	0	0	0	1.82	1.92	1.86	234.177	234.177	77000	500000	1							UNKNOWN																		UNKNOWN
488		57000	720000	467.347	0.033	1	0	1	0	0	0	1.79	1.93	1.86	467.347	467.349	100000	720000	1							UNKNOWN																		UNKNOWN
489		240000	590000	457.331	0.1	3	0	0.952	0.277	0.0001	0.01	1.04	2.04	1.88	457.331	457.332	90000	590000	10							UNKNOWN																		UNKNOWN
490		120000	790000	443.352	0.067	2	0	0.855	0.824	0.0004	0.03	1.59	2.03	1.87	443.351	443.353	40000	790000	2							UNKNOWN																		UNKNOWN
491	1	77000	740000	593.435	0.033	1	0	1	0	0	0	1.81	1.98	1.87	593.433	593.435	100000	740000	1							UNKNOWN																		UNKNOWN
492		2600000	23000000	634.452	0.033	1	0	1	0	0	0	1.72	2.16	1.89	634.45	634.451	17000	23000000	1							UNKNOWN																		UNKNOWN
493		940000	8500000	678.477	0.033	1	0	1	0	0	0	1.73	2.08	1.89	678.477	678.479	89000	8500000	1							UNKNOWN																		UNKNOWN
494	1	290000	2800000	515.319	0.033	1	12	1	0	0	0	1.7	2.06	1.94	515.318	515.32	71000	2800000	30							UNKNOWN																		UNKNOWN
495		220000	3100000	370.81	0.233	7	5	0.854	0.756	0.0003	0.04	1.8	2.1	1.89	370.811	370.811	67000	3100000	6							UNKNOWN																		UNKNOWN
496		820000	10000000	316.284	0.4	12	0	0.915	0.544	0.0002	0	1.73	2.05	1.92	316.284	316.284	49000	10000000	12							UNKNOWN																		UNKNOWN
497	1	200000	1000000	524.394	0.2	6	0	0.927	0.329	0.0002	0.03	1.72	2.07	1.91	524.393	524.395	41000	1000000	4							UNKNOWN																		UNKNOWN
498		70000	710000	538.394	0.1	3	0	0.95	0.284	0.0002	0.01	1.77	1.96	1.89	538.394	538.395	74000	710000	4							UNKNOWN																		UNKNOWN
499		170000	1500000	351.252	0.067	2	0	0.986	0.04	0	0.01	1.45	2.05	1.86	351.252	351.252	11000	1500000	0							UNKNOWN																		UNKNOWN
500		250000	1100000	305.211	0.167	5	1	0.971	0.152	0	0.01	1.21	2.05	1.92	305.21	305.211	6400	1100000	0	98000	530000	305.211	1.85	2.05	2.03	ESTIMATED	0.56	0.12	305.211	305.211	0.19	370000	530000					130000	570000	305.211	1.73	2	1.96	ESTIMATED	0.59	0.18	305.211	305.211	0.26
501		160000	2000000	317.288	0.1	3	0	0.903	0.622	0.0002	0	1.8	2.05	1.91	317.287	317.288	8200	2000000	3							UNKNOWN																		UNKNOWN
502	1	610000	3300000	684.447	0.2	6	0	0.929	0.395	0.0003	0.02	1.07	2.03	1.89	684.446	684.447	75000	3300000	19							UNKNOWN																		UNKNOWN
503	1	1600000	11000000	651.242	0.2	6	0	0.886	0.65	0.0004	0.02	1.62	2.05	1.89	651.241	651.243	80000	11000000	21							UNKNOWN																		UNKNOWN
504		7400000	62000000	590.426	0.1	3	0	0.893	0.68	0.0004	0.01	1.72	2.25	1.86	590.426	590.426	11000	62000000	4							UNKNOWN												670	32000	590.427	1.82	1.86	1.84	ESTIMATED	1	1.01	590.426	590.427	0.04
505		1200000	9500000	529.373	0.033	1	0	1	0	0	0	1.77	2.16	1.91	529.372	529.373	10000	9500000	1							UNKNOWN																		UNKNOWN
506		180000	1800000	573.399	0.033	1	0	1	0	0	0	1.81	2.06	1.97	573.399	573.4	5300	1800000	1							UNKNOWN																		UNKNOWN
507	1	100000	600000	629.205	0.1	3	0	0.848	0.898	0.0006	0.02	1.75	2	1.9	629.205	629.206	92000	600000	0							UNKNOWN																		UNKNOWN
508		46000	550000	302.269	0.033	1	0	1	0	0	0	1.83	1.98	1.92	302.268	302.269	36000	550000	1							UNKNOWN																		UNKNOWN
509		100000	600000	439.32	0.033	1	3	1	0	0	0	1.66	2.07	1.91	439.32	439.32	8000	600000	1							UNKNOWN																		UNKNOWN
510		68000	630000	581.312	0.033	1	0	1	0	0	0	1.79	2.01	1.89	581.311	581.312	25000	630000	1							UNKNOWN																		UNKNOWN
511	1	1500000	1300000	815.495	0.133	4	0	0.861	0.344	0.0003	0.12	1	2.99	1.94	815.495	815.496	39000	1300000	24							UNKNOWN																		UNKNOWN
512		500000	2700000	687.313	0.1	3	0	0.819	1.08	0.0007	0.03	1.67	2.03	1.92	687.312	687.315	80000	2700000	10							UNKNOWN																		UNKNOWN
513	1	18000000	150000000	546.4	0.4	12	0	0.914	0.551	0.0003	0	1.72	2.3	1.9	546.4	546.4	7800	150000000	13							UNKNOWN																		UNKNOWN
514		71000	830000	442.791	0.3	9	0	0.976	0.128	0.0001	0.01	1.79	2.04	1.93	442.791	442.791	10000	830000	9							UNKNOWN																		UNKNOWN
515	1	740000	6100000	567.296	0.233	7	0	0.858	0.31	0.0002	0.13	1.35	2.22	1.92	567.295	567.298	51000	6100000	14							UNKNOWN																		UNKNOWN
516	1	84000	740000	489.228	0.133	4	0	0.98	0.12	0.0001	0	1.75	1.97	1.9	489.228	489.228	81000	740000	5	28000	330000	489.228	1.85	1.97	1.93	ESTIMATED	0.77	0.54	489.228	489.228	0.22	120000	330000					46000	410000	489.228	1.77	1.96	1.9	ESTIMATED	0.74	0.47	489.228	489.228	0.16
517	1	130000	840000	722.282	0.133	4	0	0.874	0.608	0.0004	0.05	1.74	2.05	1.92	722.281	722.283	76000	840000	9							UNKNOWN																		UNKNOWN
518		190000	2600000	882.568	0.367	11	11	0.929	0.445	0.0004	0.01	1.81	2.04	1.94	882.566	882.569	61000	2600000	11							UNKNOWN																		UNKNOWN
519		310000	2100000	653.243	0.1	3	0	0.886	0.733	0.0005	0.01	1.71	2.03	1.89	653.241	653.245	20000	2100000	0							UNKNOWN																		UNKNOWN
520		100000	700000	654.244	0.1	3	0	0.872	0.828	0.0005	0.01	1.7	2.04	1.9	654.243	654.245	6200	700000	0							UNKNOWN																		UNKNOWN
521		220000	2700000	442.289	0.367	11	0	0.958	0.258	0.0001	0	1.8	2.03	1.94	442.289	442.289	58000	2700000	11							UNKNOWN																		UNKNOWN
522		430000	5200000	441.788	0.367	11	11	0.925	0.474	0.0002	0.01	1.79	2.07	1.94	441.788	441.788	89000	5200000	11							UNKNOWN																		UNKNOWN
523		3300000	6900000	321.242	0.3	9	4	0.795	0.509	0.0002	0.17	1.26	2.47	1.88	321.242	321.242	52000	6900000	32	2800	140000	321.242	1.91	1.95	1.93	ESTIMATED	1.04	1.07	321.242	321.242	0.04	140000	140000					9900	140000	321.243	1.86	1.96	1.9	ESTIMATED	1.27	1.53	321.242	321.243	0.46
524		1800000	14000000	486.351	0.033	1	0	1	0	0	0	1.77	2.24	1.91	486.35	486.352	18000	14000000	1							UNKNOWN																		UNKNOWN
525	1	77000	730000	574.432	0.033	1	0	1	0	0	0	1.85	1.99	1.92	574.431	574.433	160000	730000	1							UNKNOWN																		UNKNOWN
526	1	94000	580000	667.215	0.067	2	0	0.986	0.07	0	0	1.74	2.01	1.93	667.215	667.217	74000	580000	4							UNKNOWN																		UNKNOWN
527	1	200000	1100000	686.462	0.2	6	0	0.935	0.297	0.0002	0.03	1.68	2.09	1.92	686.461	686.463	79000	1100000	5							UNKNOWN																		UNKNOWN
528		2700000	15000000	600.416	0.067	2	0	0.831	0.872	0.0005	0.05	1.36	2.08	2	600.415	600.418	33000	15000000	10	52000	860000	600.418	1.91	1.99	1.95	ESTIMATED	1.02	1.03	600.417	600.418	0.14	390000	860000					31000	420000	600.417	1.98	2.08	2.06	ESTIMATED	0.63	0.27	600.417	600.417	0.13
529		6300000	49000000	485.346	0.1	3	0	0.962	0.239	0.0001	0	1.74	2.27	1.9	485.345	485.347	14000	49000000	4							UNKNOWN																		UNKNOWN
530		910000	5100000	632.261	0.1	3	0	0.891	0.682	0.0004	0.01	1.59	2.09	1.93	632.261	632.263	17000	5100000	0							UNKNOWN																		UNKNOWN
531		120000	670000	689.314	0.1	3	0	0.876	0.786	0.0005	0.01	1.67	2.03	1.92	689.313	689.317	18000	670000	0							UNKNOWN																		UNKNOWN
532		32000000	260000000	502.373	0.4	12	0	0.921	0.481	0.0002	0.01	1.73	2.46	1.88	502.373	502.373	28000	260000000	12							UNKNOWN																		UNKNOWN
533		190000	1400000	685.45	0.033	1	0	1	0	0	0	1.72	2.03	1.89	685.45	685.451	60000	1400000	2							UNKNOWN																		UNKNOWN
534		2500000	19000000	301.216	0.2	6	0	0.916	0.253	0.0001	0.06	1.54	2.37	1.92	301.216	301.216	8600	19000000	12							UNKNOWN																		UNKNOWN
535	1	15000000	81000000	629.259	0.2	6	5	0.808	1.162	0.0007	0.02	1.5	2.09	1.93	629.259	629.261	53000	81000000	23							UNKNOWN																		UNKNOWN
536	1	3100000	18000000	631.26	0.2	6	0	0.783	1.333	0.0008	0.02	1.58	2.08	1.93	631.258	631.261	38000	18000000	0							UNKNOWN																		UNKNOWN
537		130000	710000	627.244	0.1	3	0	0.857	0.94	0.0006	0	1.7	2.02	1.91	627.244	627.245	83000	710000	6							UNKNOWN																		UNKNOWN
538		390000	3300000	496.361	0.167	5	0	0.834	1.076	0.0005	0.01	1.71	2.03	1.94	496.36	496.361	66000	3300000	11							UNKNOWN																		UNKNOWN
539	1	40000000	330000000	458.347	0.4	12	0	0.938	0.388	0.0002	0.01	1.74	2.41	1.92	458.347	458.348	75000	330000000	13							UNKNOWN																		UNKNOWN
540	1	210000	2400000	1102.63	0.1	3	0	0.88	0.777	0.0009	0	1.79	1.99	1.94	1102.63	1102.63	88000	2400000	6							UNKNOWN																		UNKNOWN
541		48000	540000	317.185	0.033	1	0	1	0	0	0	1.87	2.01	1.93	317.185	317.185	12000	540000	1							UNKNOWN																		UNKNOWN
542		100000	870000	360.209	0.033	1	0	1	0	0	0	1.81	2.1	1.98	360.208	360.209	17000	870000	1							UNKNOWN																		UNKNOWN
543		200000	1800000	384.31	0.033	1	5	1	0	0	0	1.83	2.06	1.93	384.31	384.311	18000	1800000	1							UNKNOWN																		UNKNOWN
544		110000	1000000	417.33	0.033	1	0	1	0	0	0	1.83	2.16	1.94	417.329	417.331	9200	1000000	1							UNKNOWN																		UNKNOWN
545		91000	930000	440.337	0.033	1	0	1	0	0	0	1.8	2.08	1.92	440.337	440.338	5800	930000	1							UNKNOWN																		UNKNOWN
546		230000	2100000	461.357	0.033	1	0	1	0	0	0	1.82	2.13	1.93	461.355	461.356	7300	2100000	1							UNKNOWN																		UNKNOWN
547		220000	1900000	505.382	0.033	1	0	1	0	0	0	1.83	2.04	1.92	505.381	505.382	9900	1900000	1							UNKNOWN																		UNKNOWN
548	1	11000000	92000000	459.351	0.367	11	0	0.934	0.412	0.0002	0.01	1.74	2.33	1.93	459.349	459.351	15000	92000000	11							UNKNOWN																		UNKNOWN
549	1	16000000	130000000	441.321	0.4	12	0	0.927	0.455	0.0002	0.01	1.73	2.29	1.91	441.321	441.321	16000	130000000	13							UNKNOWN																		UNKNOWN
550	1	100000	620000	709.2	0.1	3	0	0.873	0.831	0.0006	0	1.74	2.01	1.94	709.2	709.202	85000	620000	5							UNKNOWN																		UNKNOWN
551		4500000	36000000	442.324	0.1	3	0	0.94	0.336	0.0001	0.01	1.74	2.2	1.95	442.323	442.326	8900	36000000	4							UNKNOWN																		UNKNOWN
552		5000000	45000000	271.154	0.1	3	1	0.945	0.381	0.0001	0	1.77	2.06	1.94	271.154	271.154	49000	45000000	3							UNKNOWN																		UNKNOWN
553		6700000	56000000	415.324	0.067	2	0	0.954	0.282	0.0001	0	1.75	2.32	1.91	415.322	415.324	12000	56000000	2							UNKNOWN																		UNKNOWN
554	1	27000000	220000000	414.321	0.4	12	0	0.94	0.37	0.0002	0.01	1.74	2.59	1.92	414.32	414.321	14000	220000000	12							UNKNOWN																		UNKNOWN
555	1	37000	540000	1124.61	0.1	3	0	0.931	0.447	0.0005	0	1.84	1.97	1.94	1124.61	1124.61	98000	540000	3							UNKNOWN																		UNKNOWN
556	1	24000000	210000000	397.294	0.367	11	0	0.929	0.456	0.0002	0	1.72	2.48	1.93	397.294	397.295	12000	210000000	12							UNKNOWN																		UNKNOWN
557	1	18000000	140000000	370.295	0.4	12	0	0.936	0.399	0.0001	0.01	1.75	2.43	1.92	370.295	370.295	45000	140000000	13							UNKNOWN																		UNKNOWN
558		3200000	1800000	453.188	0.133	4	0	0.781	1.266	0.0006	0.04	1.14	4.09	1.98	453.187	453.188	470000	1800000	0	3200000	1700000	453.189	1.18	4.09	1.95	DETECTED	1.9	2.8	453.188	453.189	2.87	690000	1700000	1	3		0	200000	1200000	453.189	1.78	1.98	1.9	ESTIMATED	0.86	0.73	453.189	453.189	0.39
559		75000	930000	340.321	0.033	1	0	1	0	0	0	1.88	2.04	1.97	340.321	340.321	15000	930000	1							UNKNOWN																		UNKNOWN
560		3000000	25000000	315.18	0.067	2	2	0.916	0.5	0.0002	0.01	1.75	2.06	1.92	315.18	315.18	5000	25000000	2							UNKNOWN																		UNKNOWN
561		8100000	68000000	227.128	0.4	12	1	0.957	0.337	0.0001	0.01	1.75	2.13	1.91	227.127	227.128	5800	68000000	12	430	20000	227.128	1.93	1.97	1.95	ESTIMATED	1	1	227.128	227.128	0.04	20000	20000											UNKNOWN
562		190000	1700000	593.275	0.1	3	6	0.989	0.053	0	0	1.8	2.11	1.9	593.274	593.277	78000	1700000	2							UNKNOWN																		UNKNOWN
563		96000	700000	273.298	0.033	1	0	1	0	0	0	1.74	2.05	1.85	273.298	273.298	12000	700000	1							UNKNOWN																		UNKNOWN
564		5800000	54000000	398.298	0.033	1	0	1	0	0	0	1.78	2.15	1.93	398.298	398.299	11000	54000000	1							UNKNOWN																		UNKNOWN
565	1	3800000	31000000	398.326	0.3	9	0	0.903	0.618	0.0002	0.01	1.77	2.38	1.94	398.326	398.327	75000	31000000	10							UNKNOWN																		UNKNOWN
566		3900000	35000000	371.298	0.067	2	0	0.954	0.303	0.0001	0	1.78	2.18	1.93	371.298	371.299	9500	35000000	2							UNKNOWN																		UNKNOWN
567		220000	800000	644.246	0.033	1	0	1	0	0	0	1.48	2	1.88	644.245	644.246	100000	800000	4							UNKNOWN																		UNKNOWN
568	1	88000	940000	611.323	0.133	4	0	0.979	0.124	0.0001	0	1.85	2.02	1.94	611.322	611.323	90000	940000	4							UNKNOWN																		UNKNOWN
569		920000	8400000	331.225	0.067	2	0	0.925	0.424	0.0001	0.02	1.81	2.11	1.95	331.224	331.225	9900	8400000	2							UNKNOWN																		UNKNOWN
570	1	130000	1300000	583.273	0.1	3	0	0.832	1.098	0.0006	0	1.85	2.03	1.95	583.271	583.273	77000	1300000	3							UNKNOWN																		UNKNOWN
571		5500000	58000000	316.321	0.4	12	24	0.9	0.578	0.0002	0.02	1.81	2.12	1.96	316.32	316.321	85000	58000000	0							UNKNOWN																		UNKNOWN
572	1	3800000	20000000	628.252	0.2	6	3	0.871	0.79	0.0005	0.01	1.52	2.09	1.95	628.251	628.254	60000	20000000	2							UNKNOWN																		UNKNOWN
573		4100000	35000000	442.352	0.067	2	0	0.893	0.688	0.0003	0	1.77	2.33	1.94	442.352	442.353	100000	35000000	3							UNKNOWN																		UNKNOWN
574	1	7300000	60000000	474.378	0.6	18	0	0.889	0.619	0.0003	0.02	1	2.13	1.96	474.378	474.379	66000	60000000	54	4700	120000	474.377	1.97	2.03	1.99	ESTIMATED	1.47	1.95	474.377	474.379	0.09	110000	120000					9900	170000	474.377	1.92	2.02	1.98	ESTIMATED	0.81	0.62	474.377	474.379	0.1
575		110000	790000	282.279	0.033	1	0	1	0	0	0	1.88	2.18	2.04	282.279	282.279	86000	790000	1							UNKNOWN																		UNKNOWN
576	1	97000	880000	323.198	0.1	3	0	0.961	0.221	0.0001	0.01	1.88	2.08	1.95	323.198	323.198	8700	880000	3							UNKNOWN																		UNKNOWN
577	1	490000	4100000	1257.51	0.1	3	0	0.858	0.896	0.0011	0.01	1.74	2	1.95	1257.51	1257.51	81000	4100000	9							UNKNOWN																		UNKNOWN
578	1	310000	2400000	247.205	0.033	1	0	1	0	0	0	1.83	2.09	1.96	247.205	247.206	96000	2400000	1							UNKNOWN																		UNKNOWN
579		400000	2900000	326.268	0.033	1	0	1	0	0	0	1.81	2.16	1.95	326.268	326.269	62000	2900000	1							UNKNOWN																		UNKNOWN
580		370000	3100000	391.225	0.033	1	0	1	0	0	0	1.82	2.18	1.93	391.224	391.225	7500	3100000	1							UNKNOWN																		UNKNOWN
581		310000	2900000	396.31	0.033	1	0	1	0	0	0	1.83	2.11	1.93	396.31	396.31	6600	2900000	1							UNKNOWN																		UNKNOWN
582		990000	9100000	419.277	0.033	1	0	1	0	0	0	1.77	2.06	1.94	419.276	419.277	57000	9100000	1							UNKNOWN																		UNKNOWN
583		180000	1500000	428.337	0.033	1	14	1	0	0	0	1.79	2.02	1.91	428.336	428.337	13000	1500000	1							UNKNOWN																		UNKNOWN
584		190000	1800000	435.249	0.033	1	0	1	0	0	0	1.82	2.16	1.88	435.249	435.251	130000	1800000	1							UNKNOWN																		UNKNOWN
585		140000	1500000	444.357	0.033	1	0	1	0	0	0	1.87	2.11	1.99	444.357	444.359	48000	1500000	1							UNKNOWN																		UNKNOWN
586		670000	6200000	463.302	0.033	1	0	1	0	0	0	1.74	2.12	2	463.302	463.302	5300	6200000	1	3400	170000	463.3	2.05	2.09	2.07	ESTIMATED	1.09	1.19	463.3	463.302	0.04	170000	170000											UNKNOWN
587		220000	1800000	464.305	0.033	1	0	1	0	0	0	1.85	2.19	1.99	464.303	464.305	6000	1800000	1							UNKNOWN																		UNKNOWN
588		110000	1100000	479.278	0.033	1	0	1	0	0	0	1.82	2.08	1.96	479.277	479.278	33000	1100000	1							UNKNOWN																		UNKNOWN
589		2200000	20000000	486.378	0.033	1	0	1	0	0	0	1.77	2.29	1.88	486.378	486.378	7200	20000000	2							UNKNOWN																		UNKNOWN
590		110000	1000000	488.385	0.033	1	0	1	0	0	0	1.87	2.11	1.94	488.382	488.385	19000	1000000	1							UNKNOWN																		UNKNOWN
591		82000	770000	523.304	0.033	1	0	1	0	0	0	1.85	2.12	2.04	523.303	523.305	21000	770000	1							UNKNOWN																		UNKNOWN
592		470000	3600000	530.406	0.033	1	0	1	0	0	0	1.81	2.19	1.95	530.404	530.405	70000	3600000	1							UNKNOWN																		UNKNOWN
593	1	140000	1100000	551.353	0.033	1	0	1	0	0	0	1.83	2.06	1.96	551.352	551.356	130000	1100000	1							UNKNOWN																		UNKNOWN
594	1	3100000	24000000	399.25	0.3	9	0	0.92	0.313	0.0001	0.04	1.34	2.46	1.99	399.25	399.251	27000	24000000	26							UNKNOWN																		UNKNOWN
595		250000	690000	481.329	0.1	3	0	0.949	0.307	0.0001	0.01	1.5	2.25	1.94	481.328	481.329	72000	690000	10							UNKNOWN																		UNKNOWN
596	1	180000	1700000	346.274	0.1	3	3	0.962	0.211	0.0001	0.01	1.86	2.11	1.96	346.274	346.274	7000	1700000	3							UNKNOWN																		UNKNOWN
597		430000	600000	788.48	0.1	3	0	0.946	0.195	0.0002	0.03	1	2.36	2.03	788.479	788.481	100000	600000	12	57000	500000	788.481	1.81	1.95	1.93	ESTIMATED	0.59	0.18	788.48	788.481	0.06	330000	500000					31000	460000	788.481	1.8	1.88	1.82	ESTIMATED	2.63	4.27	788.48	788.481	0.09
598		92000	2400000	806.575	0.033	1	0	1	0	0	0	1.81	2.11	1.96	806.573	806.575	26000	2400000	1							UNKNOWN																		UNKNOWN
599		110000	1000000	400.332	0.033	1	0	1	0	0	0	1.85	2.11	1.95	400.331	400.333	9100	1000000	1							UNKNOWN																		UNKNOWN
600		480000	3000000	391.263	0.1	3	0	0.968	0.206	0.0001	0	1.82	2.48	1.98	391.262	391.263	13000	3000000	3							UNKNOWN																		UNKNOWN
601		160000	1500000	360.347	0.033	1	0	1	0	0	0	1.9	2.16	2	360.346	360.347	82000	1500000	1							UNKNOWN																		UNKNOWN
602		59000	510000	461.221	0.033	1	0	1	0	0	0	1.91	2.1	1.98	461.22	461.221	110000	510000	1							UNKNOWN																		UNKNOWN
603		1100000	580000	249.221	0.1	3	0	0.947	0.05	0	0.06	1.14	3.9	2.06	249.221	249.221	120000	580000	17	100000	580000	249.221	1.91	2.13	2.07	ESTIMATED	0.68	0.36	249.221	249.221	0.11	360000	580000					150000	530000	249.221	1.82	2.14	2.02	ESTIMATED	0.79	0.59	249.221	249.221	0.36
604	1	1100000	6800000	456.368	0.2	6	0	0.823	0.782	0.0004	0.08	1.8	2.56	2.01	456.367	456.368	84000	6800000	8							UNKNOWN																		UNKNOWN
605		59000	510000	351.577	0.033	1	0	1	0	0	0	1.92	2.13	1.99	351.577	351.577	82000	510000	1							UNKNOWN																		UNKNOWN
606		54000	820000	557.452	0.033	1	1	1	0	0	0	1.95	2.15	2.07	557.452	557.453	100000	820000	1							UNKNOWN																		UNKNOWN
607		200000	1400000	335.257	0.067	2	0	0.918	0.379	0.0001	0.03	1.83	2.2	2.05	335.257	335.258	26000	1400000	3							UNKNOWN																		UNKNOWN
608		150000	1500000	598.182	0.2	6	0	0.943	0.351	0.0002	0.01	1.91	2.14	2	598.181	598.183	26000	1500000	0							UNKNOWN																		UNKNOWN
609		82000	560000	265.195	0.1	3	0	0.97	0.201	0.0001	0	1.83	2.16	2	265.195	265.195	7300	560000	3	430	21000	265.195	1.91	1.95	1.93	ESTIMATED	1.04	1.07	265.195	265.195	0.04	21000	21000											UNKNOWN
610	1	120000	1500000	819.569	0.1	3	0	0.941	0.376	0.0003	0	1.93	2.08	2	819.568	819.57	32000	1500000	3							UNKNOWN																		UNKNOWN
611		85000	800000	351.243	0.167	5	6	0.98	0.09	0	0.01	1.91	2.16	2.03	351.243	351.243	8100	800000	5							UNKNOWN																		UNKNOWN
612		460000	4200000	526.361	0.267	8	19	0.959	0.224	0.0001	0.01	1.87	2.17	2.07	526.361	526.362	19000	4200000	0							UNKNOWN																		UNKNOWN
613	1	340000	3400000	596.183	0.233	7	0	0.962	0.219	0.0001	0.01	1.91	2.14	2.01	596.183	596.184	74000	3400000	7							UNKNOWN																		UNKNOWN
614		150000	1600000	595.176	0.2	6	0	0.951	0.251	0.0001	0.01	1.92	2.14	2.01	595.175	595.176	84000	1600000	1							UNKNOWN																		UNKNOWN
615	1	93000	1200000	433.79	0.3	9	0	0.971	0.139	0.0001	0.01	1.93	2.08	2.01	433.79	433.79	63000	1200000	9							UNKNOWN																		UNKNOWN
616		330000	4100000	778.542	0.1	3	0	0.955	0.248	0.0002	0.01	1.93	2.15	2.05	778.542	778.542	26000	4100000	3							UNKNOWN																		UNKNOWN
617	1	120000	1300000	827.453	0.1	3	0	0.946	0.292	0.0002	0.01	1.93	2.07	2.01	827.453	827.454	94000	1300000	3							UNKNOWN																		UNKNOWN
618	1	1200000	5000000	500.394	0.067	2	14	0.848	0.847	0.0004	0.03	1.33	2.46	2.12	500.394	500.396	73000	5000000	45							UNKNOWN												1100	120000	500.395	2.16	2.18	2.17	ESTIMATED	0.92	0.84	500.394	500.395	0.02
619		45000	610000	434.292	0.067	2	0	0.99	0.027	0	0.01	1.94	2.09	2.02	434.292	434.293	14000	610000	2							UNKNOWN																		UNKNOWN
620		73000	680000	394.267	0.067	2	0	0.965	0.22	0.0001	0	1.91	2.12	2.02	394.267	394.267	18000	680000	2							UNKNOWN																		UNKNOWN
621		300000	2500000	393.263	0.1	3	0	0.964	0.219	0.0001	0	1.86	2.17	2	393.261	393.263	9900	2500000	0							UNKNOWN																		UNKNOWN
622		190000	2300000	799.472	0.1	3	0	0.967	0.2	0.0002	0	1.9	2.18	2.01	799.472	799.472	11000	2300000	3							UNKNOWN																		UNKNOWN
623		47000	640000	655.453	0.067	2	10	0.992	0.005	0	0.01	1.94	2.1	2.02	655.453	655.453	77000	640000	0							UNKNOWN																		UNKNOWN
624		210000	2200000	378.271	0.033	1	0	1	0	0	0	1.86	2.23	1.98	378.271	378.272	9900	2200000	1							UNKNOWN																		UNKNOWN
625		47000	530000	394.295	0.033	1	0	1	0	0	0	1.93	2.1	2.01	394.295	394.295	12000	530000	1							UNKNOWN																		UNKNOWN
626		48000	620000	731.536	0.033	1	0	1	0	0	0	1.97	2.08	2.03	731.535	731.537	210000	620000	1							UNKNOWN																		UNKNOWN
627		1400000	1000000	446.272	0.033	1	0	1	0	0	0	1.15	3.41	2.06	446.272	446.273	210000	1000000	5	140000	880000	446.273	1.91	2.11	2.09	ESTIMATED	0.56	0.11	446.272	446.273	0.13	550000	880000					120000	1000000	446.273	1.86	2.02	1.98	ESTIMATED	0.66	0.31	446.272	446.273	0.19
628		140000	900000	509.152	0.1	3	0	0.948	0.319	0.0002	0.01	1.86	2.18	2	509.151	509.152	76000	900000	0	2500	120000	509.152	1.86	1.91	1.89	ESTIMATED	0.97	0.93	509.151	509.152	0.04	120000	120000					5300	160000	509.152	2.02	2.08	2.06	ESTIMATED	0.77	0.53	509.151	509.152	0.05
629		880000	8200000	377.268	0.1	3	0	0.959	0.224	0.0001	0.01	1.86	2.23	2.02	377.268	377.268	22000	8200000	3							UNKNOWN																		UNKNOWN
630	1	750000	9300000	783.498	0.1	3	0	0.959	0.245	0.0002	0.01	1.9	2.11	2.02	783.497	783.5	81000	9300000	3							UNKNOWN																		UNKNOWN
631		1100000	12000000	317.324	0.367	11	0	0.89	0.403	0.0001	0.07	1.81	2.32	2.07	317.324	317.324	12000	12000000	11							UNKNOWN																		UNKNOWN
632		56000	950000	758.575	0.033	1	0	1	0	0	0	1.95	2.07	2.04	758.573	758.577	110000	950000	1							UNKNOWN																		UNKNOWN
633	1	67000	660000	267.21	0.1	3	0	0.967	0.216	0.0001	0.01	1.94	2.15	2.06	267.21	267.211	18000	660000	0							UNKNOWN																		UNKNOWN
634		170000	1500000	285.221	0.1	3	0	0.962	0.236	0.0001	0.01	1.93	2.27	2.06	285.221	285.222	4900	1500000	3							UNKNOWN																		UNKNOWN
635	1	71000	710000	503.224	0.1	3	0	0.972	0.162	0.0001	0.01	1.95	2.11	2.03	503.224	503.224	100000	710000	2							UNKNOWN																		UNKNOWN
636	1	65000	750000	701.462	0.067	2	0	0.919	0.535	0.0004	0	1.97	2.11	2.03	701.462	701.463	85000	750000	2							UNKNOWN																		UNKNOWN
637		770000	6100000	400.254	0.033	1	0	1	0	0	0	1.87	2.46	1.97	400.253	400.254	9200	6100000	1							UNKNOWN																		UNKNOWN
638		290000	770000	435.29	0.1	3	0	0.959	0.257	0.0001	0	1.35	2.28	2.08	435.289	435.29	14000	770000	0							UNKNOWN																		UNKNOWN
639	1	140000	1600000	704.527	0.1	3	0	0.96	0.251	0.0002	0	1.97	2.1	2.03	704.527	704.527	130000	1600000	3							UNKNOWN																		UNKNOWN
640	1	260000	3000000	717.44	0.1	3	0	0.962	0.227	0.0002	0.01	1.97	2.14	2.04	717.439	717.441	82000	3000000	3							UNKNOWN																		UNKNOWN
641	1	81000	680000	383.326	0.1	3	0	0.987	0.078	0	0	1.95	2.14	2.04	383.326	383.327	100000	680000	3							UNKNOWN																		UNKNOWN
642		740000	770000	837.477	0.1	3	0	0.843	0.612	0.0005	0.09	1.01	2.61	2.06	837.477	837.479	100000	770000	18							UNKNOWN																		UNKNOWN
643		240000	1300000	283.206	0.2	6	0	0.935	0.167	0	0.05	1.61	2.21	2.05	283.205	283.206	10000	1300000	12							UNKNOWN																		UNKNOWN
644		2700000	20000000	375.25	0.3	9	3	0.876	0.5	0.0002	0.06	1.45	2.43	1.99	375.25	375.251	16000	20000000	19							UNKNOWN																		UNKNOWN
645		440000	1100000	317.175	0.067	2	2	0.939	0.348	0.0001	0.01	1.11	2.25	2.03	317.174	317.176	210000	1100000	0	220000	1000000	317.175	1.89	2.15	2.03	ESTIMATED	0.94	0.88	317.175	317.175	0.27	680000	1000000					260000	940000	317.175	1.88	2.2	2.11	ESTIMATED	0.7	0.4	317.175	317.175	0.19
646		150000	2000000	370.811	0.167	5	7	0.975	0.139	0.0001	0.01	1.89	2.13	2.02	370.811	370.811	70000	2000000	0							UNKNOWN																		UNKNOWN
647		110000	1400000	735.498	0.1	3	0	0.931	0.436	0.0003	0	1.96	2.16	2.07	735.495	735.498	84000	1400000	3							UNKNOWN																		UNKNOWN
648		130000	1700000	286.274	0.167	5	1	0.869	0.297	0.0001	0.12	1.88	2.28	2.12	286.274	286.274	19000	1700000	4							UNKNOWN																		UNKNOWN
649	1	370000	4800000	709.482	0.1	3	0	0.962	0.228	0.0002	0	1.95	2.11	2.05	709.482	709.483	43000	4800000	3							UNKNOWN																		UNKNOWN
650	1	55000	730000	725.456	0.1	3	0	0.951	0.313	0.0002	0	1.98	2.09	2.06	725.456	725.457	140000	730000	3							UNKNOWN																		UNKNOWN
651	1	85000	1500000	635.466	0.1	3	0	0.954	0.293	0.0002	0	1.99	2.11	2.07	635.466	635.467	86000	1500000	3							UNKNOWN																		UNKNOWN
652		120000	1600000	643.424	0.1	3	0	0.969	0.195	0.0001	0	1.98	2.22	2.13	643.424	643.425	35000	1600000	3							UNKNOWN												1400	73000	643.426	2.11	2.14	2.13	ESTIMATED	0.92	0.84	643.424	643.426	0.04
653		1200000	6400000	329.247	0.033	1	2	1	0	0	0	1.69	2.22	2.07	329.247	329.248	5600	6400000	5	520	25000	329.248	1.97	2.01	1.99	ESTIMATED	0.97	0.94	329.247	329.248	0.04	25000	25000					320	17000	329.247	2.11	2.14	2.13	ESTIMATED	0.92	0.84	329.247	329.247	0.04
654	1	240000	1700000	549.286	0.2	6	0	0.955	0.24	0.0001	0.01	1.93	2.32	2.07	549.285	549.286	17000	1700000	6							UNKNOWN																		UNKNOWN
655		3000000	1900000	425.214	0.1	3	0	0.954	0.167	0.0001	0.03	1.01	3.58	2.08	425.214	425.214	620000	1900000	0	390000	1600000	425.215	1.91	2.21	2.03	ESTIMATED	1.24	1.48	425.215	425.215	0.33	980000	1600000					350000	1600000	425.215	1.92	2.22	2.02	ESTIMATED	1.45	1.91	425.215	425.215	0.26
656	1	490000	3800000	341.179	0.3	9	0	0.962	0.229	0.0001	0	1.91	2.25	2.06	341.178	341.179	17000	3800000	7	780	40000	341.179	2.03	2.07	2.05	ESTIMATED	0.92	0.85	341.178	341.179	0.04	40000	40000											UNKNOWN
657		270000	1100000	409.294	0.1	3	0	0.974	0.16	0.0001	0	1.92	2.55	2.05	409.294	409.295	18000	1100000	3							UNKNOWN																		UNKNOWN
658	1	3800000	5200000	379.245	0.567	17	0	0.803	0.59	0.0002	0.14	1	2.34	2.05	379.245	379.245	5900	5200000	0	3800000	4900000	379.246	1.02	2.14	1.93	DETECTED	0.62	0.24	379.245	379.246	0.9	2000000	4900000	1	4		0	3300000	4600000	379.246	1.08	2.13	1.9	DETECTED	0.64	0.28	379.245	379.246	0.8
659		420000	2100000	369.24	0.1	3	0	0.972	0.116	0	0.01	1.79	2.21	2.11	369.239	369.24	34000	2100000	10							UNKNOWN																		UNKNOWN
660		120000	600000	363.252	0.033	1	0	1	0	0	0	1.91	2.48	2.04	363.252	363.252	11000	600000	1							UNKNOWN																		UNKNOWN
661		64000000	37000000	495.184	0.1	3	0	0.979	0.128	0.0001	0	1	3.73	2.07	495.183	495.184	15000000	37000000	0	9300000	35000000	495.184	1.93	2.23	2.03	ESTIMATED	1.46	1.91	495.184	495.184	0.64	28000000	35000000					9300000	34000000	495.184	1.92	2.23	2.06	ESTIMATED	1.1	1.2	495.184	495.184	0.29
662		490000	830000	273.185	0.233	7	1	0.94	0.209	0.0001	0.04	1.19	2.55	2.07	273.185	273.185	8300	830000	0	150000	710000	273.185	1.93	2.15	2.07	ESTIMATED	0.8	0.6	273.185	273.185	0.59	490000	710000					150000	670000	273.185	1.92	2.17	2.02	ESTIMATED	1.2	1.41	273.185	273.185	0.38
663	1	1200000	1900000	381.191	0.333	10	0	0.953	0.148	0.0001	0.03	1	3.23	2.07	381.19	381.191	230000	1900000	0	480000	1700000	381.191	1.93	2.25	2.03	ESTIMATED	1.56	2.11	381.191	381.191	0.25	1300000	1700000					440000	1600000	381.191	1.92	2.22	2.02	ESTIMATED	1.45	1.91	381.191	381.191	0.29
664		230000	1300000	345.241	0.133	4	0	0.886	0.378	0.0001	0.08	1.86	2.44	2.1	345.24	345.24	3900	1300000	13							UNKNOWN																		UNKNOWN
665		57000	630000	987.509	0.033	1	0	1	0	0	0	2.02	2.18	2.1	987.508	987.51	61000	630000	1							UNKNOWN																		UNKNOWN
666		1200000	4800000	305.247	0.133	4	0	0.899	0.395	0.0001	0.06	1.59	2.44	2.1	305.247	305.247	67000	4800000	15							UNKNOWN																		UNKNOWN
667		620000	1700000	504.244	0.167	5	0	0.977	0.066	0	0.02	1.63	2.53	2.1	504.243	504.244	430000	1700000	0	170000	1700000	504.244	1.97	2.11	2.09	ESTIMATED	0.59	0.17	504.244	504.245	0.14	940000	1700000					190000	1600000	504.244	2	2.17	2.04	ESTIMATED	2.03	3.05	504.244	504.244	0.14
668		88000	810000	665.385	0.1	3	0	0.969	0.19	0.0001	0	1.99	2.16	2.08	665.385	665.385	24000	810000	3							UNKNOWN																		UNKNOWN
669		4500000	5700000	430.244	0.267	8	0	0.947	0.157	0.0001	0.04	1	3.57	2.08	430.243	430.244	1100000	5700000	0	1500000	5500000	430.244	1.93	2.25	2.09	ESTIMATED	0.98	0.97	430.244	430.244	0.4	4000000	5500000					1300000	5600000	430.244	1.94	2.22	2.08	ESTIMATED	0.97	0.93	430.244	430.244	0.28
670		80000	720000	325.201	0.033	1	0	1	0	0	0	1.92	2.28	2.07	325.201	325.201	19000	720000	1	11000	120000	325.201	1.95	2.07	2.01	ESTIMATED	0.99	0.97	325.201	325.202	0.1	67000	120000					7900	110000	325.201	1.98	2.11	2.02	ESTIMATED	1.56	2.12	325.201	325.202	0.08
671		50000	560000	570.364	0.033	1	0	1	0	0	0	2	2.16	2.09	570.363	570.364	89000	560000	1							UNKNOWN																		UNKNOWN
672	1	160000	1400000	374.232	0.1	3	0	0.97	0.181	0.0001	0	1.99	2.24	2.1	374.232	374.232	79000	1400000	3							UNKNOWN																		UNKNOWN
673		1500000	1500000	850.546	0.033	1	4	1	0	0	0	1.04	2.85	2.08	850.546	850.547	260000	1500000	6							UNKNOWN																		UNKNOWN
674		9100000	9200000	437.215	0.067	2	0	0.926	0.056	0	0.09	1.19	3.08	2.09	437.214	437.215	2500000	9200000	0	2300000	8600000	437.215	1.95	2.25	2.03	ESTIMATED	1.82	2.65	437.215	437.215	0.41	6500000	8600000					2200000	8400000	437.215	1.94	2.25	2.06	ESTIMATED	1.29	1.58	437.215	437.215	0.31
675		700000	3700000	487.265	0.167	5	2	0.948	0.256	0.0001	0.02	1.84	2.48	2.08	487.265	487.265	140000	3700000	0	150000	3100000	487.266	2.05	2.11	2.09	ESTIMATED	0.77	0.53	487.265	487.266	0.08	1600000	3100000					390000	3100000	487.265	2	2.17	2.04	ESTIMATED	2.03	3.05	487.265	487.266	0.14
676		89000	1100000	882.569	0.367	11	11	0.97	0.158	0.0001	0.01	1.94	2.17	2.04	882.568	882.569	71000	1100000	0							UNKNOWN																		UNKNOWN
677		160000	1800000	441.788	0.367	11	11	0.963	0.211	0.0001	0.01	1.94	2.19	2.04	441.788	441.788	77000	1800000	3							UNKNOWN																		UNKNOWN
678	1	110000	860000	669.44	0.133	4	0	0.915	0.285	0.0002	0.06	2.03	2.35	2.14	669.439	669.441	76000	860000	4							UNKNOWN																		UNKNOWN
679		96000	780000	566.284	0.1	3	0	0.962	0.205	0.0001	0.01	1.97	2.25	2.11	566.284	566.285	25000	780000	3							UNKNOWN																		UNKNOWN
680	1	260000	2300000	565.281	0.2	6	0	0.962	0.234	0.0001	0	1.99	2.25	2.11	565.28	565.281	68000	2300000	6							UNKNOWN																		UNKNOWN
681	1	710000	4300000	635.287	0.1	3	0	0.956	0.275	0.0002	0	1.92	2.31	2.13	635.286	635.287	75000	4300000	12							UNKNOWN																		UNKNOWN
682		130000	880000	347.195	0.133	4	0	0.949	0.23	0.0001	0.02	1.97	2.24	2.09	347.195	347.196	78000	880000	4							UNKNOWN																		UNKNOWN
683		110000	550000	681.254	0.033	1	0	1	0	0	0	1.77	2.18	2.1	681.253	681.255	78000	550000	2							UNKNOWN																		UNKNOWN
684		1900000	1100000	384.21	0.167	5	0	0.819	0.759	0.0003	0.09	1.14	3.82	2.1	384.209	384.21	160000	1100000	2	160000	1000000	384.21	1.95	2.14	2.09	ESTIMATED	0.69	0.39	384.21	384.21	0.44	660000	1000000					250000	970000	384.21	1.96	2.28	2.06	ESTIMATED	1.56	2.12	384.21	384.21	0.17
685		180000	1200000	275.2	0.133	4	0	0.939	0.338	0.0001	0.02	1.95	2.46	2.09	275.2	275.201	27000	1200000	7	21000	130000	275.201	1.97	2.15	2.01	ESTIMATED	2.3	3.6	275.2	275.201	0.13	100000	130000					13000	140000	275.201	2	2.13	2.06	ESTIMATED	1.03	1.07	275.2	275.201	0.22
686		66000	520000	251.2	0.067	2	0	0.974	0.188	0	0	1.99	2.23	2.14	251.2	251.2	75000	520000	3							UNKNOWN																		UNKNOWN
687	1	410000	630000	382.379	0.167	5	0	0.915	0.381	0.0001	0.04	1.77	3.01	2.11	382.379	382.379	75000	630000	28							UNKNOWN																		UNKNOWN
688	1	4400000	5000000	852.561	0.2	6	0	0.932	0.33	0.0003	0.03	1	3.74	2.12	852.561	852.564	130000	5000000	37							UNKNOWN																		UNKNOWN
689		760000	4300000	367.283	0.067	2	0	0.921	0.042	0	0.1	1.67	2.56	2.11	367.282	367.284	76000	4300000	3							UNKNOWN																		UNKNOWN
690	1	920000	1600000	343.248	0.4	12	0	0.933	0.242	0.0001	0.04	1	2.35	2.08	343.247	343.248	280000	1600000	0	230000	1300000	343.248	1.97	2.21	2.01	ESTIMATED	3	5	343.248	343.248	0.24	390000	1300000					270000	1500000	343.248	1.96	2.28	1.96	ESTIMATED			343.248	343.248	0.22
691		810000	7000000	319.226	0.2	6	0	0.965	0.215	0.0001	0	1.88	2.28	2.1	319.226	319.227	7600	7000000	6							UNKNOWN																		UNKNOWN
692		3100000	27000000	365.268	0.2	6	0	0.964	0.221	0.0001	0	1.92	2.61	2.07	365.267	365.268	11000	27000000	4							UNKNOWN																		UNKNOWN
693	1	730000	2500000	659.271	0.167	5	0	0.886	0.626	0.0004	0.03	1.61	2.26	2.14	659.27	659.271	68000	2500000	18							UNKNOWN																		UNKNOWN
694	1	690000	5100000	531.255	0.333	10	2	0.926	0.265	0.0001	0.05	1.72	2.48	2.1	531.255	531.255	180000	5100000	0	180000	3900000	531.255	2.05	2.11	2.09	ESTIMATED	0.77	0.53	531.255	531.256	0.07	1900000	3900000					420000	4100000	531.255	2	2.13	2.04	ESTIMATED	1.53	2.05	531.255	531.255	0.32
695	1	3900000	43000000	316.321	0.8	24	12	0.917	0.418	0.0001	0.03	1.82	2.55	2.12	316.321	316.321	72000	43000000	0							UNKNOWN																		UNKNOWN
696	1	640000	1200000	374.29	0.4	12	0	0.93	0.266	0.0001	0.04	1.21	2.35	2.08	374.289	374.29	190000	1200000	0	190000	890000	374.29	1.97	2.28	2.03	ESTIMATED	2.57	4.14	374.29	374.29	0.37	220000	890000					200000	960000	374.29	1.96	2.28	1.96	ESTIMATED			374.29	374.29	0.21
697	1	430000	3200000	317.178	0.233	7	0	0.868	0.859	0.0003	0	2.03	2.26	2.13	317.176	317.179	180000	3200000	2							UNKNOWN																		UNKNOWN
698		76000	590000	318.181	0.1	3	0	0.937	0.399	0.0001	0	2.05	2.27	2.14	318.18	318.182	45000	590000	3							UNKNOWN																		UNKNOWN
699		93000	850000	500.322	0.333	10	0	0.976	0.128	0.0001	0.01	1.97	2.31	2.12	500.322	500.324	21000	850000	0	57000	280000	500.322	2.05	2.28	2.17	ESTIMATED	0.97	0.94	500.322	500.323	0.58	180000	280000					39000	330000	500.322	2.16	2.3	2.25	ESTIMATED	0.72	0.44	500.322	500.322	0.15
700		930000	1300000	291.195	0.3	9	0	0.923	0.225	0.0001	0.06	1.19	2.79	2.09	291.195	291.196	7000	1300000	0	320000	1200000	291.196	1.97	2.28	2.03	ESTIMATED	2.57	4.14	291.196	291.196	0.57	860000	1200000					190000	1200000	291.196	1.98	2.16	2.06	ESTIMATED	1.09	1.19	291.196	291.196	0.29
701		70000	580000	301.201	0.033	1	0	1	0	0	0	1.97	2.27	2.09	301.201	301.202	4900	580000	1	4900	140000	301.202	2.05	2.11	2.07	ESTIMATED	1.68	2.36	301.201	301.202	0.06	100000	140000					4700	110000	301.202	2.04	2.11	2.06	ESTIMATED	1.61	2.23	301.201	301.202	0.64
702		41000	510000	679.356	0.033	1	0	1	0	0	0	2.05	2.18	2.13	679.355	679.356	100000	510000	1							UNKNOWN																		UNKNOWN
703		260000	2000000	303.232	0.1	3	3	0.962	0.218	0.0001	0.01	1.97	2.28	2.11	303.232	303.232	77000	2000000	3							UNKNOWN																		UNKNOWN
704		500000	960000	403.233	0.267	8	3	0.908	0.381	0.0002	0.05	1.01	2.56	2.1	403.233	403.233	170000	960000	0	200000	810000	403.233	1.99	2.28	2.09	ESTIMATED	1.46	1.93	403.233	403.233	1.07	550000	810000					150000	880000	403.233	2	2.22	2.02	ESTIMATED	5.55	10.09	403.233	403.233	0.16
705		950000	2400000	325.237	0.333	10	0	0.916	0.288	0.0001	0.05	1	2.35	2.09	325.237	325.238	3800	2400000	0	370000	2200000	325.238	1.99	2.28	2.03	ESTIMATED	3.63	6.27	325.237	325.238	0.3	380000	2200000					390000	2100000	325.237	1.98	2.3	1.98	ESTIMATED			325.237	325.238	0.2
706		130000	1100000	328.284	0.1	3	0	0.939	0.29	0.0001	0.02	1.99	2.29	2.09	328.284	328.284	7200	1100000	3							UNKNOWN																		UNKNOWN
707		380000	750000	277.216	0.067	2	0	0.972	0.179	0	0	1.69	2.43	2.1	277.216	277.217	100000	750000	0	29000	320000	277.216	1.99	2.09	2.03	ESTIMATED	1.24	1.48	277.216	277.217	0.19	240000	320000					49000	330000	277.216	1.98	2.16	2.06	ESTIMATED	1.09	1.19	277.216	277.216	0.78
708		110000	880000	307.226	0.067	2	0	0.966	0.192	0.0001	0.01	1.98	2.28	2.08	307.226	307.227	15000	880000	2							UNKNOWN																		UNKNOWN
709	1	970000	6700000	475.297	0.367	11	0	0.934	0.279	0.0001	0.03	2.05	2.3	2.14	475.296	475.297	39000	6700000	11							UNKNOWN																		UNKNOWN
710	1	3000000	5500000	357.263	0.4	12	0	0.93	0.252	0.0001	0.04	1	2.35	2.1	357.263	357.263	910000	5500000	0	860000	5000000	357.264	1.99	2.28	1.99	ESTIMATED			357.264	357.264	0.17	910000	5000000					920000	4800000	357.264	1.98	2.3	1.98	ESTIMATED			357.263	357.264	0.19
711	1	220000	1800000	595.291	0.2	6	0	0.96	0.23	0.0001	0.01	2.01	2.25	2.15	595.291	595.292	80000	1800000	6							UNKNOWN																		UNKNOWN
712		130000	580000	415.357	0.067	2	0	0.939	0.38	0.0002	0.01	1.73	2.28	2.17	415.357	415.358	82000	580000	4							UNKNOWN																		UNKNOWN
713	1	8400000	4700000	383.206	0.433	13	0	0.91	0.285	0.0001	0.06	1.01	3.85	2.12	383.206	383.206	630000	4700000	0	1100000	4300000	383.207	1.99	2.3	2.09	ESTIMATED	1.54	2.09	383.207	383.207	0.26	3100000	4300000					700000	4400000	383.207	1.98	2.17	2.06	ESTIMATED	1.16	1.31	383.206	383.207	0.22
714	1	3400000	1900000	401.217	0.433	13	0	0.868	0.436	0.0002	0.09	1.1	3.92	2.13	401.217	401.217	330000	1900000	0	460000	1800000	401.217	1.99	2.32	2.03	ESTIMATED	4.03	7.06	401.217	401.217	0.36	1200000	1800000					230000	1600000	401.217	2	2.17	2.06	ESTIMATED	1.37	1.75	401.217	401.217	0.2
715		950000	660000	573.488	0.033	1	0	1	0	0	0	1.01	3.06	2.19	573.488	573.489	160000	660000	6							UNKNOWN																		UNKNOWN
716		100000	560000	385.166	0.167	5	0	0.949	0.258	0.0001	0.02	2.03	2.34	2.15	385.166	385.166	37000	560000	5							UNKNOWN																		UNKNOWN
717	1	170000	900000	653.297	0.133	4	0	0.858	0.457	0.0003	0.1	1.82	2.37	2.09	653.297	653.298	70000	900000	9							UNKNOWN																		UNKNOWN
718		2100000	12000000	604.442	0.033	1	0	1	0	0	0	2.02	2.4	2.17	604.44	604.442	110000	12000000	2							UNKNOWN																		UNKNOWN
719	1	670000	1200000	335.185	0.333	10	0	0.904	0.301	0.0001	0.07	1	2.57	2.13	335.184	335.186	230000	1200000	0	280000	1100000	335.185	2.01	2.32	2.03	ESTIMATED	7.34	13.68	335.185	335.185	0.32	780000	1100000					280000	1200000	335.185	2	2.31	2.23	ESTIMATED	0.67	0.34	335.185	335.185	0.37
720	1	14000000	17000000	446.238	0.367	11	0	0.92	0.196	0.0001	0.07	1	2.81	2.12	446.238	446.239	3400000	17000000	0	4000000	16000000	446.239	2.01	2.32	2.09	ESTIMATED	1.9	2.79	446.239	446.239	0.47	11000000	16000000					2900000	16000000	446.239	2	2.22	2.06	ESTIMATED	1.8	2.61	446.239	446.239	0.2
721	1	2000000	3100000	429.212	0.367	11	0	0.913	0.221	0.0001	0.07	1	2.76	2.12	429.211	429.212	490000	3100000	0	720000	2900000	429.212	2.01	2.32	2.09	ESTIMATED	1.9	2.79	429.212	429.213	0.36	2000000	2900000					400000	2700000	429.212	2	2.17	2.02	ESTIMATED	4.23	7.46	429.212	429.212	0.17
722	1	2800000	15000000	665.258	0.2	6	0	0.94	0.191	0.0001	0.04	1.94	2.4	2.19	665.257	665.259	62000	15000000	21							UNKNOWN																		UNKNOWN
723	1	370000	1500000	641.261	0.2	6	0	0.927	0.335	0.0002	0.03	1.69	2.33	2.18	641.26	641.262	73000	1500000	21							UNKNOWN																		UNKNOWN
724	1	160000	1700000	727.437	0.333	10	0	0.97	0.176	0.0001	0	2.06	2.24	2.16	727.437	727.438	78000	1700000	10							UNKNOWN																		UNKNOWN
725	1	13000000	19000000	432.259	0.333	10	0	0.911	0.253	0.0001	0.07	1.21	2.75	2.12	432.259	432.259	3200000	19000000	0	4200000	17000000	432.26	2.01	2.32	2.09	ESTIMATED	1.9	2.79	432.26	432.26	0.37	12000000	17000000					3000000	17000000	432.26	2	2.22	2.06	ESTIMATED	1.8	2.61	432.259	432.26	1.77
726		83000	560000	617.385	0.067	2	0	0.966	0.153	0.0001	0.01	2.04	2.32	2.18	617.384	617.385	30000	560000	2							UNKNOWN																		UNKNOWN
727	1	910000	8400000	520.355	0.4	12	0	0.945	0.185	0.0001	0.04	2.03	2.32	2.14	520.355	520.356	56000	8400000	12							UNKNOWN																		UNKNOWN
728	1	970000	4600000	526.361	0.633	19	8	0.933	0.389	0.0002	0.01	1.88	2.64	2.17	526.361	526.361	28000	4600000	28							UNKNOWN																		UNKNOWN
729	1	240000	1400000	543.388	0.033	1	0	1	0	0	0	2.08	2.46	2.18	543.388	543.39	31000	1400000	1							UNKNOWN																		UNKNOWN
730		4600000	28000000	560.416	0.033	1	0	1	0	0	0	2.01	2.54	2.18	560.415	560.417	86000	28000000	2							UNKNOWN																		UNKNOWN
731		520000	820000	402.248	0.167	5	0	0.912	0.141	0.0001	0.09	1.01	2.75	2.11	402.248	402.249	150000	820000	0	180000	720000	402.249	2.03	2.33	2.09	ESTIMATED	2.52	4.03	402.249	402.249	0.29	470000	720000					92000	820000	402.249	2.02	2.17	2.08	ESTIMATED	1.17	1.34	402.249	402.249	0.14
732		420000	640000	420.259	0.2	6	1	0.882	0.251	0.0001	0.11	1.01	2.56	2.12	420.259	420.259	120000	640000	0	38000	540000	420.26	2.03	2.11	2.03	ESTIMATED			420.259	420.26	0.27	370000	540000					76000	480000	420.259	2.02	2.22	2.18	ESTIMATED	0.64	0.28	420.259	420.26	0.1
733	1	9000000	5000000	415.233	0.367	11	0	0.876	0.335	0.0001	0.1	1.15	3.85	2.14	415.232	415.233	710000	5000000	0	1100000	4600000	415.233	2.03	2.33	2.09	ESTIMATED	2.52	4.03	415.233	415.233	0.17	3200000	4600000					750000	4600000	415.233	2.02	2.22	2.06	ESTIMATED	2.43	3.86	415.233	415.233	0.48
734		300000	2900000	521.359	0.233	7	0	0.956	0.134	0.0001	0.03	2.03	2.29	2.15	521.359	521.36	24000	2900000	7							UNKNOWN																		UNKNOWN
735		140000	740000	736.298	0.067	2	0	0.899	0.295	0.0002	0.08	2.02	2.29	2.18	736.297	736.298	110000	740000	5							UNKNOWN																		UNKNOWN
736		290000	2000000	419.234	0.133	4	0	0.936	0.234	0.0001	0.04	2.04	2.3	2.15	419.233	419.234	9200	2000000	4							UNKNOWN																		UNKNOWN
737		110000	680000	351.243	0.2	6	5	0.967	0.199	0.0001	0	2.03	2.44	2.2	351.242	351.243	18000	680000	1							UNKNOWN																		UNKNOWN
738		1300000	7100000	499.362	0.033	1	0	1	0	0	0	2.06	2.52	2.23	499.361	499.362	8300	7100000	2							UNKNOWN																		UNKNOWN
739		2600000	15000000	517.392	0.033	1	0	1	0	0	0	2.02	2.59	2.19	517.391	517.393	17000	15000000	2							UNKNOWN																		UNKNOWN
740		500000	2800000	518.395	0.033	1	0	1	0	0	0	2.06	2.51	2.19	518.394	518.397	13000	2800000	1							UNKNOWN																		UNKNOWN
741		3500000	5300000	464.249	0.233	7	1	0.889	0.239	0.0001	0.1	1	2.56	2.12	464.249	464.249	1100000	5300000	0	990000	3700000	464.25	2.03	2.35	2.03	ESTIMATED			464.249	464.25	3.39	2800000	3700000					520000	3400000	464.249	2.04	2.22	2.04	ESTIMATED			464.249	464.25	0.13
742		8500000	48000000	516.389	0.1	3	0	0.957	0.254	0.0001	0.01	2.02	2.59	2.17	516.389	516.39	12000	48000000	4							UNKNOWN																		UNKNOWN
743		270000	2400000	497.279	0.2	6	0	0.921	0.421	0.0002	0.02	2.04	2.33	2.17	497.278	497.279	11000	2400000	6							UNKNOWN																		UNKNOWN
744		430000	770000	379.175	0.2	6	0	0.902	0.17	0.0001	0.1	1	2.56	2.12	379.175	379.175	130000	770000	0	120000	640000	379.175	2.03	2.25	2.17	ESTIMATED	0.77	0.55	379.175	379.176	0.13	460000	640000					160000	670000	379.175	2.04	2.34	2.06	ESTIMATED	7.87	14.74	379.175	379.175	0.12
745		73000	600000	657.254	0.033	1	0	1	0	0	0	2.04	2.3	2.2	657.254	657.255	100000	600000	1							UNKNOWN																		UNKNOWN
746		70000	510000	1283.53	0.033	1	0	1	0	0	0	2.07	2.28	2.2	1283.53	1283.53	110000	510000	1							UNKNOWN																		UNKNOWN
747	1	880000	1300000	415.196	0.333	10	0	0.884	0.271	0.0001	0.1	1.03	2.74	2.14	415.196	415.197	250000	1300000	0	270000	1100000	415.197	2.05	2.35	2.09	ESTIMATED	3.87	6.74	415.197	415.197	0.77	770000	1100000					270000	1000000	415.197	2.04	2.36	2.04	ESTIMATED			415.196	415.197	0.16
748		1600000	2800000	413.217	0.267	8	0	0.641	1.974	0.0008	0.08	1	3.24	2.13	413.217	413.217	370000	2800000	0	630000	2700000	413.217	2.05	2.35	2.09	ESTIMATED	3.87	6.74	413.217	413.217	0.34	1800000	2700000					270000	2500000	413.217	2.04	2.17	2.11	ESTIMATED	1	0.99	413.217	413.217	0.24
749		88000	1100000	268.263	0.067	2	0	0.996	0.004	0	0	2.04	2.27	2.18	268.263	268.263	81000	1100000	2							UNKNOWN																		UNKNOWN
750		160000	660000	309.242	0.1	3	0	0.945	0.286	0.0001	0.02	1.94	2.5	2.12	309.242	309.243	18000	660000	1	22000	150000	309.243	2.13	2.3	2.23	ESTIMATED	0.86	0.72	309.242	309.243	0.13	110000	150000					13000	180000	309.242	2.04	2.13	2.04	ESTIMATED			309.242	309.243	0.08
751	1	380000	3200000	451.318	0.1	3	7	0.964	0.23	0.0001	0	1.95	2.76	2.33	451.318	451.319	46000	3200000	12							UNKNOWN																		UNKNOWN
752	1	1200000	2200000	397.186	0.333	10	0	0.898	0.16	0.0001	0.1	1	2.73	2.14	397.185	397.186	370000	2200000	0	510000	2000000	397.186	2.05	2.35	2.09	ESTIMATED	3.87	6.74	397.186	397.186	0.22	1500000	2000000					300000	2100000	397.186	2.04	2.22	2.06	ESTIMATED	4.55	8.1	397.186	397.186	0.23
753	1	120000	810000	544.42	0.033	1	0	1	0	0	0	2.09	2.36	2.2	544.42	544.421	66000	810000	1							UNKNOWN																		UNKNOWN
754		380000	840000	413.181	0.2	6	1	0.886	0.168	0.0001	0.12	1.11	2.57	2.14	413.18	413.181	89000	840000	0	33000	630000	413.181	2.13	2.19	2.17	ESTIMATED	0.72	0.45	413.181	413.181	0.05	450000	630000					100000	760000	413.181	2.04	2.22	2.06	ESTIMATED	4.55	8.1	413.181	413.181	0.12
755		83000	620000	492.323	0.067	2	0	0.967	0.181	0.0001	0.01	2.06	2.26	2.14	492.322	492.323	29000	620000	2							UNKNOWN																		UNKNOWN
756		3600000	5300000	459.186	0.3	9	0	0.891	0.227	0.0001	0.1	1	2.56	2.14	459.186	459.186	940000	5300000	0	1100000	4000000	459.187	2.05	2.35	2.09	ESTIMATED	3.87	6.74	459.186	459.187	1.18	3300000	4000000					480000	4500000	459.187	2.04	2.17	2.06	ESTIMATED	3.22	5.44	459.186	459.187	0.13
757		580000	1000000	576.229	0.3	9	0	0.885	0.265	0.0002	0.1	1	2.56	2.14	576.228	576.229	170000	1000000	0	220000	950000	576.229	2.05	2.35	2.09	ESTIMATED	3.87	6.74	576.229	576.23	0.33	640000	950000					100000	950000	576.229	2.04	2.17	2.08	ESTIMATED	1.52	2.04	576.229	576.23	3.72
758		6900000	14000000	441.175	0.3	9	0	0.888	0.199	0.0001	0.11	1	2.55	2.15	441.175	441.176	2100000	14000000	0	1200000	12000000	441.176	2.05	2.15	2.09	ESTIMATED	1.33	1.66	441.176	441.176	0.31	9100000	12000000					3300000	12000000	441.176	2.04	2.36	2.06	ESTIMATED	8.16	15.33	441.175	441.176	0.15
759		190000	1100000	668.259	0.1	3	0	0.979	0.086	0.0001	0.01	1.97	2.36	2.16	668.259	668.26	7900	1100000	0							UNKNOWN																		UNKNOWN
760	1	110000	1300000	281.295	0.3	9	0	0.961	0.234	0.0001	0.01	2.12	2.29	2.2	281.295	281.295	83000	1300000	9							UNKNOWN																		UNKNOWN
761		11000000	58000000	472.363	0.1	3	0	0.929	0.423	0.0002	0.01	2.02	2.61	2.21	472.363	472.363	25000	58000000	3							UNKNOWN																		UNKNOWN
762		460000	1100000	447.223	0.267	8	0	0.881	0.225	0.0001	0.11	1	2.57	2.14	447.222	447.223	230000	1100000	0	220000	850000	447.223	2.05	2.35	2.05	ESTIMATED			447.223	447.223	0.13	620000	850000					96000	870000	447.223	2.04	2.17	2.06	ESTIMATED	3.22	5.44	447.223	447.223	0.14
763	1	220000	1000000	703.33	0.167	5	0	0.942	0.234	0.0002	0.03	1.98	2.37	2.21	703.329	703.332	15000	1000000	0							UNKNOWN																		UNKNOWN
764		130000	680000	725.215	0.1	3	0	0.951	0.214	0.0002	0.02	2.02	2.31	2.22	725.214	725.216	43000	680000	0							UNKNOWN																		UNKNOWN
765		190000	960000	681.231	0.1	3	0	0.949	0.295	0.0002	0.01	2.03	2.31	2.22	681.231	681.232	79000	960000	9							UNKNOWN																		UNKNOWN
766	1	560000	4000000	1307.53	0.1	3	0	0.955	0.253	0.0003	0.01	2.04	2.29	2.19	1307.53	1307.53	60000	4000000	1							UNKNOWN																		UNKNOWN
767		580000	4000000	1308.53	0.1	3	0	0.966	0.18	0.0002	0.01	2.04	2.29	2.22	1308.53	1308.53	37000	4000000	6							UNKNOWN																		UNKNOWN
768		950000	4400000	315.18	0.033	1	2	1	0	0	0	2.06	2.55	2.16	315.18	315.18	14000	4400000	1							UNKNOWN																		UNKNOWN
769		3000000	17000000	473.367	0.033	1	0	1	0	0	0	1.94	2.59	2.2	473.365	473.368	19000	17000000	1							UNKNOWN																		UNKNOWN
770		5400000	10000000	473.202	0.267	8	0	0.874	0.273	0.0001	0.11	1	2.55	2.14	473.202	473.202	1700000	10000000	0	2500000	9400000	473.202	2.05	2.38	2.09	ESTIMATED	4.14	7.28	473.202	473.202	0.4	6800000	9400000					1000000	9400000	473.202	2.04	2.17	2.06	ESTIMATED	3.22	5.44	473.202	473.202	0.13
771		160000	1100000	363.171	0.1	3	0	0.96	0.252	0.0001	0	2.05	2.31	2.15	363.171	363.171	16000	1100000	3							UNKNOWN																		UNKNOWN
772		40000000	59000000	490.228	0.267	8	0	0.887	0.211	0.0001	0.11	1	2.55	2.14	490.228	490.228	13000000	59000000	0	15000000	55000000	490.229	2.05	2.38	2.09	ESTIMATED	4.14	7.28	490.228	490.229	1	43000000	55000000					15000000	57000000	490.229	2.06	2.38	2.06	ESTIMATED			490.228	490.229	0.48
773		5200000	30000000	411.31	0.1	3	0	0.937	0.383	0.0002	0.01	2.03	2.61	2.21	411.31	411.311	18000	30000000	4							UNKNOWN																		UNKNOWN
774		200000	1400000	439.32	0.1	3	4	0.969	0.189	0.0001	0	1.97	2.38	2.26	439.321	439.321	7700	1400000	3							UNKNOWN																		UNKNOWN
775		250000	1300000	723.216	0.1	3	0	0.957	0.222	0.0002	0.01	2.02	2.31	2.21	723.216	723.217	81000	1300000	9							UNKNOWN																		UNKNOWN
776	1	870000	4000000	701.329	0.2	6	0	0.939	0.281	0.0002	0.02	1.98	2.34	2.22	701.329	701.33	88000	4000000	18							UNKNOWN																		UNKNOWN
777		83000	780000	498.282	0.067	2	0	0.973	0.175	0.0001	0	2.05	2.29	2.18	498.281	498.282	19000	780000	2							UNKNOWN																		UNKNOWN
778	1	4200000	29000000	1285.54	0.2	6	0	0.958	0.227	0.0003	0.01	2.02	2.29	2.22	1285.54	1285.54	44000	29000000	15							UNKNOWN																		UNKNOWN
779	1	760000	4200000	621.307	0.167	5	0	0.963	0.155	0.0001	0.02	1.87	2.35	2.22	621.306	621.307	74000	4200000	14							UNKNOWN																		UNKNOWN
780		14000000	82000000	644.278	0.033	1	0	1	0	0	0	2.01	2.39	2.22	644.278	644.279	780000	82000000	1							UNKNOWN																		UNKNOWN
781		1800000	2100000	812.555	0.033	1	0	1	0	0	0	1	2.62	2.24	812.556	812.557	23000	2100000	6	2700	150000	812.556	2.25	2.28	2.27	ESTIMATED	1	1	812.555	812.556	0.04	150000	150000					28000	240000	812.556	2.2	2.34	2.28	ESTIMATED	0.93	0.87	812.555	812.557	0.14
782		160000	840000	643.332	0.1	3	0	0.971	0.107	0.0001	0.02	2.03	2.31	2.22	643.331	643.333	82000	840000	0							UNKNOWN																		UNKNOWN
783		96000	610000	410.326	0.033	1	0	1	0	0	0	2.08	2.39	2.27	410.326	410.327	4200	610000	1							UNKNOWN																		UNKNOWN
784		990000	5500000	412.342	0.033	1	0	1	0	0	0	2.08	2.56	2.22	412.341	412.343	7400	5500000	2							UNKNOWN																		UNKNOWN
785		680000	3500000	433.293	0.033	1	0	1	0	0	0	2.03	2.58	2.16	433.292	433.293	6200	3500000	1							UNKNOWN																		UNKNOWN
786		3900000	22000000	455.336	0.033	1	0	1	0	0	0	2.04	2.71	2.21	455.335	455.336	9800	22000000	2							UNKNOWN																		UNKNOWN
787		430000	2200000	477.32	0.033	1	0	1	0	0	0	2.06	2.51	2.16	477.317	477.32	8500	2200000	1							UNKNOWN																		UNKNOWN
788		7000000	38000000	428.337	0.1	3	1	0.945	0.341	0.0001	0.01	2.02	2.94	2.19	428.337	428.339	9300	38000000	3							UNKNOWN																		UNKNOWN
789		1700000	10000000	646.278	0.1	3	5	0.972	0.128	0.0001	0.01	1.95	2.39	2.24	646.277	646.279	9800	10000000	0							UNKNOWN																		UNKNOWN
790		73000	550000	1226.69	0.067	2	0	0.948	0.334	0.0004	0	2.07	2.31	2.23	1226.68	1226.69	100000	550000	3							UNKNOWN																		UNKNOWN
791	1	170000	2000000	448.796	0.333	10	10	0.963	0.215	0.0001	0.01	2.12	2.34	2.25	448.796	448.796	79000	2000000	10							UNKNOWN																		UNKNOWN
792		77000	580000	1225.68	0.033	1	0	1	0	0	0	2.07	2.31	2.23	1225.68	1225.68	100000	580000	1							UNKNOWN																		UNKNOWN
793		5300000	29000000	384.31	0.1	3	1	0.97	0.159	0.0001	0.01	2.06	2.61	2.22	384.31	384.311	89000	29000000	3							UNKNOWN																		UNKNOWN
794	1	620000	3100000	533.255	0.6	18	0	0.805	0.871	0.0005	0.09	1.93	2.9	2.25	533.254	533.255	36000	3100000	44							UNKNOWN																		UNKNOWN
795	1	64000	910000	896.584	0.333	10	1	0.966	0.196	0.0002	0.01	2.14	2.29	2.23	896.584	896.585	75000	910000	10							UNKNOWN																		UNKNOWN
796		380000	2000000	647.281	0.133	4	0	0.965	0.185	0.0001	0.01	1.97	2.35	2.23	647.28	647.282	11000	2000000	1							UNKNOWN																		UNKNOWN
797		220000	1700000	473.286	0.067	2	1	0.838	0.323	0.0002	0.15	1.68	2.48	2.17	473.285	473.286	7600	1700000	0	62000	1700000	473.286	2.07	2.11	2.09	ESTIMATED	0.99	0.98	473.286	473.286	0.04	970000	1700000					89000	1500000	473.286	2.22	2.3	2.23	ESTIMATED	2.43	3.85	473.286	473.286	0.12
798		120000	640000	584.258	0.067	2	0	0.929	0.428	0.0003	0.01	2.03	2.31	2.21	584.258	584.259	78000	640000	3							UNKNOWN																		UNKNOWN
799		200000	1700000	1244.7	0.067	2	0	0.992	0.006	0	0.01	2.05	2.31	2.23	1244.7	1244.7	100000	1700000	4							UNKNOWN																		UNKNOWN
800	1	230000	1700000	1243.69	0.133	4	0	0.971	0.154	0.0002	0.01	2.04	2.31	2.23	1243.69	1243.7	74000	1700000	5							UNKNOWN																		UNKNOWN
801	1	6200000	34000000	645.277	0.267	8	4	0.826	1.011	0.0007	0.03	1.92	2.45	2.24	645.275	645.278	12000	34000000	0							UNKNOWN																		UNKNOWN
802	1	110000	1200000	316.284	0.1	3	0	0.943	0.359	0.0001	0	2.15	2.34	2.23	316.284	316.284	93000	1200000	3							UNKNOWN																		UNKNOWN
803		220000	1300000	340.284	0.033	1	0	1	0	0	0	2.09	2.41	2.26	340.284	340.284	6900	1300000	1							UNKNOWN																		UNKNOWN
804		190000	990000	368.286	0.033	1	0	1	0	0	0	2.07	2.56	2.18	368.285	368.287	16000	990000	1							UNKNOWN																		UNKNOWN
805		580000	3200000	389.267	0.033	1	0	1	0	0	0	2.06	2.52	2.19	389.265	389.267	17000	3200000	1							UNKNOWN																		UNKNOWN
806	1	30000000	150000000	643.276	0.267	8	7	0.808	1.139	0.0007	0.03	1.8	2.39	2.24	643.274	643.277	90000	150000000	30							UNKNOWN																		UNKNOWN
807		530000	3300000	628.253	0.1	3	6	0.888	0.59	0.0004	0.03	2.04	2.38	2.22	628.252	628.253	120000	3300000	3							UNKNOWN																		UNKNOWN
808		290000	1600000	427.32	0.1	3	3	0.959	0.262	0.0001	0	1.85	2.4	2.3	427.321	427.322	6000	1600000	3							UNKNOWN																		UNKNOWN
809		39000	540000	505.812	0.033	1	0	1	0	0	0	2.16	2.4	2.29	505.812	505.812	100000	540000	1							UNKNOWN																		UNKNOWN
810		140000	1300000	583.255	0.033	1	0	1	0	0	0	2.08	2.3	2.21	583.254	583.255	85000	1300000	1							UNKNOWN																		UNKNOWN
811		110000	820000	495.274	0.1	3	0	0.971	0.139	0.0001	0.01	2.1	2.35	2.25	495.274	495.275	22000	820000	3							UNKNOWN																		UNKNOWN
812		52000	500000	645.44	0.033	1	0	1	0	0	0	2.16	2.35	2.24	645.438	645.44	71000	500000	1							UNKNOWN																		UNKNOWN
813	1	6400000	33000000	642.268	0.3	9	4	0.876	0.681	0.0004	0.03	1.9	2.43	2.25	642.266	642.268	46000	33000000	5							UNKNOWN																		UNKNOWN
814		1500000	5300000	435.199	0.067	2	0	0.958	0.135	0.0001	0.03	2.08	3.03	2.27	435.199	435.199	400000	5300000	0	1500000	5300000	435.199	2.09	2.41	2.23	ESTIMATED	1.17	1.34	435.199	435.2	0.3	4200000	5300000					1400000	4800000	435.199	2.08	2.4	2.34	ESTIMATED	0.6	0.21	435.199	435.199	0.18
815		300000	670000	323.221	0.133	4	0	0.883	0.119	0	0.13	1.63	2.54	2.16	323.221	323.222	3200	670000	0	110000	630000	323.222	2.09	2.28	2.09	ESTIMATED			323.222	323.222	0.26	450000	630000					47000	670000	323.222	2.08	2.17	2.11	ESTIMATED	1.94	2.88	323.222	323.222	0.08
816		560000	680000	353.196	0.2	6	0	0.901	0.15	0.0001	0.1	1	2.77	2.17	353.195	353.196	140000	680000	0	170000	620000	353.196	2.11	2.41	2.14	ESTIMATED	4.41	7.83	353.196	353.196	0.54	500000	620000					140000	620000	353.196	2.11	2.36	2.18	ESTIMATED	1.8	2.6	353.196	353.196	2.11
817	1	470000	2600000	629.259	0.133	4	6	0.762	1.531	0.001	0.01	2.04	2.38	2.23	629.26	629.261	83000	2600000	13							UNKNOWN																		UNKNOWN
818	1	360000	4100000	710.575	0.1	3	0	0.958	0.246	0.0002	0.01	2.16	2.32	2.26	710.575	710.576	74000	4100000	3							UNKNOWN																		UNKNOWN
819		290000	2500000	430.34	0.1	3	1	0.888	0.363	0.0002	0.08	2.01	2.56	2.27	430.34	430.341	14000	2500000	2							UNKNOWN																		UNKNOWN
820		120000	880000	461.151	0.1	3	0	0.963	0.175	0.0001	0.01	2.11	2.37	2.28	461.15	461.151	68000	880000	3							UNKNOWN																		UNKNOWN
821		370000	680000	369.191	0.2	6	0	0.891	0.224	0.0001	0.1	1.21	2.58	2.21	369.19	369.191	120000	680000	0	160000	590000	369.191	2.11	2.41	2.38	ESTIMATED	0.57	0.14	369.191	369.191	0.11	470000	590000					110000	580000	369.191	2.11	2.33	2.31	ESTIMATED	0.54	0.08	369.191	369.191	0.05
822		320000	2400000	351.252	0.2	6	1	0.885	0.709	0.0002	0.01	2.03	2.43	2.25	351.251	351.252	9100	2400000	5							UNKNOWN																		UNKNOWN
823	1	45000	540000	647.505	0.067	2	0	0.969	0.166	0.0001	0.01	2.18	2.32	2.26	647.505	647.506	110000	540000	2							UNKNOWN																		UNKNOWN
824		48000	530000	733.451	0.067	2	0	0.941	0.362	0.0003	0.01	2.17	2.44	2.35	733.451	733.453	40000	530000	0							UNKNOWN																		UNKNOWN
825	1	330000	3800000	682.543	0.1	3	0	0.965	0.21	0.0001	0	2.18	2.34	2.27	682.542	682.543	70000	3800000	3							UNKNOWN																		UNKNOWN
826		740000	8200000	687.498	0.067	2	1	0.994	0.006	0	0.01	2.11	2.36	2.27	687.496	687.498	100000	8200000	2							UNKNOWN																		UNKNOWN
827		450000	740000	385.222	0.167	5	0	0.906	0.133	0.0001	0.1	1.24	2.77	2.22	385.222	385.223	140000	740000	0	180000	640000	385.223	2.11	2.43	2.3	ESTIMATED	0.84	0.68	385.222	385.223	0.37	480000	640000					170000	680000	385.223	2.16	2.44	2.2	ESTIMATED	3.54	6.08	385.222	385.223	0.1
828	1	140000	1500000	731.453	0.1	3	0	0.974	0.163	0.0001	0	2.16	2.32	2.27	731.452	731.454	21000	1500000	3							UNKNOWN																		UNKNOWN
829	1	66000	730000	741.482	0.1	3	0	0.972	0.174	0.0001	0	2.19	2.32	2.27	741.482	741.483	110000	730000	3							UNKNOWN																		UNKNOWN
830	1	110000	1300000	709.553	0.067	2	0	0.964	0.235	0.0002	0	2.18	2.33	2.27	709.552	709.554	140000	1300000	2							UNKNOWN																		UNKNOWN
831	1	92000	820000	615.245	0.1	3	0	0.949	0.329	0.0002	0	2.17	2.36	2.26	615.245	615.247	72000	820000	3							UNKNOWN																		UNKNOWN
832	1	120000	1200000	703.472	0.1	3	0	0.973	0.138	0.0001	0.01	2.17	2.33	2.28	703.472	703.473	72000	1200000	0							UNKNOWN																		UNKNOWN
833	1	130000	1500000	723.569	0.1	3	0	0.967	0.198	0.0001	0	2.18	2.33	2.28	723.568	723.57	120000	1500000	3							UNKNOWN																		UNKNOWN
834		1500000	6000000	329.247	0.167	5	1	0.843	0.249	0.0001	0.16	1.68	2.77	2.32	329.247	329.247	7700	6000000	11							UNKNOWN																		UNKNOWN
835		190000	1500000	467.298	0.1	3	0	0.972	0.178	0.0001	0	2.08	2.45	2.31	467.298	467.298	11000	1500000	3							UNKNOWN																		UNKNOWN
836		100000	840000	1040.63	0.033	1	0	1	0	0	0	2.14	2.4	2.21	1040.63	1040.63	100000	840000	1							UNKNOWN																		UNKNOWN
837	1	1000000	9200000	429.337	0.267	8	2	0.9	0.521	0.0002	0.03	1.53	2.9	2.32	429.335	429.337	32000	9200000	25							UNKNOWN																		UNKNOWN
838		150000	1000000	347.257	0.1	3	1	0.966	0.197	0.0001	0.01	1.91	2.47	2.36	347.257	347.258	23000	1000000	2	730	42000	347.258	2.27	2.3	2.28	ESTIMATED	0.96	0.91	347.258	347.258	0.03	42000	42000					3100	51000	347.258	2.33	2.42	2.4	ESTIMATED	0.63	0.26	347.257	347.258	0.05
839		110000	910000	259.205	0.267	8	0	0.932	0.302	0.0001	0.04	2.13	2.49	2.28	259.205	259.205	15000	910000	9	3200	100000	259.206	2.28	2.33	2.3	ESTIMATED	1.48	1.97	259.205	259.206	1.41	100000	100000					2100	140000	259.206	2.3	2.33	2.31	ESTIMATED	1.05	1.1	259.205	259.206	0.03
840		53000	550000	455.224	0.033	1	0	1	0	0	0	2.17	2.36	2.28	455.224	455.225	67000	550000	1							UNKNOWN																		UNKNOWN
841		100000	950000	427.306	0.1	3	0	0.973	0.16	0.0001	0	2.15	2.44	2.28	427.305	427.307	6900	950000	3							UNKNOWN																		UNKNOWN
842		540000	3600000	488.395	0.2	6	0	0.89	0.699	0.0003	0.01	1.53	2.42	2.32	488.394	488.397	26000	3600000	22							UNKNOWN																		UNKNOWN
843		200000	1500000	345.241	0.1	3	3	0.972	0.152	0.0001	0.01	2.15	2.47	2.29	345.24	345.242	3900	1500000	6							UNKNOWN																		UNKNOWN
844		310000	2800000	321.242	0.1	3	5	0.879	0.331	0.0001	0.1	1.85	2.46	2.25	321.242	321.243	7900	2800000	0							UNKNOWN																		UNKNOWN
845		69000	810000	236.201	0.1	3	0	0.942	0.436	0.0001	0.01	2.2	2.39	2.31	236.201	236.201	12000	810000	3							UNKNOWN																		UNKNOWN
846		110000	1500000	621.439	0.1	3	0	0.966	0.212	0.0001	0	2.16	2.41	2.29	621.44	621.441	8200	1500000	3							UNKNOWN																		UNKNOWN
847		80000	640000	299.2	0.1	3	0	0.961	0.237	0.0001	0	2.15	2.47	2.29	299.2	299.2	12000	640000	6							UNKNOWN																		UNKNOWN
848		94000	790000	367.225	0.1	3	0	0.97	0.179	0.0001	0	2.18	2.38	2.29	367.224	367.224	39000	790000	5							UNKNOWN																		UNKNOWN
849		190000	1700000	351.3	0.1	3	0	0.946	0.336	0.0001	0	2.2	2.41	2.32	351.3	351.3	79000	1700000	3							UNKNOWN																		UNKNOWN
850	1	230000	1800000	996.604	0.033	1	0	1	0	0	0	2.22	2.5	2.32	996.603	996.606	81000	1800000	1							UNKNOWN																		UNKNOWN
851		45000	500000	373.283	0.033	1	0	1	0	0	0	2.19	2.41	2.3	373.282	373.283	14000	500000	1							UNKNOWN																		UNKNOWN
852	1	450000	3700000	952.578	0.033	1	0	1	0	0	0	2.24	2.56	2.33	952.577	952.579	84000	3700000	1							UNKNOWN																		UNKNOWN
853		490000	3800000	336.326	0.167	5	0	0.931	0.415	0.0001	0.01	2.15	2.55	2.33	336.325	336.326	5500	3800000	0	520	25000	336.325	2.33	2.38	2.35	ESTIMATED	1.01	1.02	336.325	336.326	0.04	25000	25000					760	29000	336.326	2.33	2.38	2.36	ESTIMATED	0.89	0.77	336.326	336.326	0.04
854		110000	920000	534.258	0.067	2	0	0.977	0.109	0.0001	0.01	2.17	2.5	2.31	534.258	534.259	12000	920000	2							UNKNOWN												520	26000	534.257	2.38	2.42	2.4	ESTIMATED	0.93	0.86	534.257	534.259	0.04
855		190000	550000	788.479	0.1	3	1	0.963	0.209	0.0002	0.01	1.93	2.54	2.32	788.479	788.481	75000	550000	0	24000	190000	788.48	2.21	2.38	2.32	ESTIMATED	0.78	0.55	788.479	788.481	0.11	120000	190000					12000	200000	788.48	2.22	2.3	2.23	ESTIMATED	2.43	3.85	788.479	788.48	0.06
856		41000	510000	479.293	0.033	1	3	1	0	0	0	2.26	2.51	2.43	479.293	479.293	72000	510000	1							UNKNOWN																		UNKNOWN
857		250000	2200000	376.318	0.1	3	0	0.943	0.337	0.0001	0.01	2.23	2.44	2.35	376.318	376.318	82000	2200000	3							UNKNOWN																		UNKNOWN
858		160000	1600000	464.322	0.1	3	0	0.96	0.234	0.0001	0.01	2.13	2.51	2.43	464.322	464.322	20000	1600000	3							UNKNOWN																		UNKNOWN
859		57000	590000	598.432	0.033	1	0	1	0	0	0	2.2	2.39	2.31	598.431	598.432	15000	590000	1							UNKNOWN																		UNKNOWN
860		58000	660000	443.341	0.067	2	0	0.992	0.046	0	0	2.27	2.41	2.36	443.341	443.341	59000	660000	2							UNKNOWN																		UNKNOWN
861		590000	4800000	442.34	0.1	3	3	0.96	0.262	0.0001	0	1.9	2.52	2.45	442.34	442.34	55000	4800000	3							UNKNOWN																		UNKNOWN
862	1	750000	5900000	908.551	0.033	1	0	1	0	0	0	2.25	2.59	2.36	908.549	908.553	87000	5900000	1							UNKNOWN																		UNKNOWN
863	1	310000	3400000	330.336	0.4	12	0	0.957	0.255	0.0001	0.01	2.25	2.5	2.34	330.336	330.337	81000	3400000	12							UNKNOWN																		UNKNOWN
864		200000	1800000	293.179	0.1	3	0	0.963	0.242	0.0001	0	2.15	2.47	2.37	293.179	293.18	23000	1800000	2							UNKNOWN																		UNKNOWN
865	1	74000	960000	615.378	0.1	3	0	0.96	0.253	0.0002	0	2.31	2.42	2.37	615.378	615.379	110000	960000	3							UNKNOWN																		UNKNOWN
866		83000	1100000	631.356	0.1	3	0	0.955	0.258	0.0002	0.01	2.27	2.44	2.36	631.354	631.356	90000	1100000	3							UNKNOWN																		UNKNOWN
867		140000	1400000	334.205	0.1	3	0	0.963	0.231	0.0001	0	2.19	2.44	2.34	334.204	334.205	76000	1400000	3							UNKNOWN																		UNKNOWN
868		1100000	8800000	864.526	0.033	1	0	1	0	0	0	2.27	2.63	2.38	864.525	864.526	100000	8800000	1							UNKNOWN																		UNKNOWN
869		450000	2700000	563.301	0.2	6	0	0.967	0.208	0.0001	0	2.2	2.68	2.38	563.301	563.302	16000	2700000	6							UNKNOWN																		UNKNOWN
870		400000	2900000	439.32	0.1	3	10	0.949	0.319	0.0001	0	2.22	2.58	2.42	439.321	439.321	13000	2900000	1							UNKNOWN																		UNKNOWN
871		92000	770000	392.314	0.033	1	0	1	0	0	0	2.3	2.51	2.43	392.313	392.314	7000	770000	1							UNKNOWN																		UNKNOWN
872	1	330000	1000000	409.346	0.3	9	1	0.898	0.51	0.0002	0.03	1.77	2.57	2.39	409.345	409.347	70000	1000000	29							UNKNOWN																		UNKNOWN
873	1	380000	1300000	427.357	0.3	9	4	0.903	0.493	0.0002	0.03	1.63	2.57	2.39	427.356	427.358	70000	1300000	27							UNKNOWN																		UNKNOWN
874		230000	930000	289.18	0.1	3	0	0.968	0.203	0.0001	0	1.85	2.56	2.33	289.18	289.18	10000	930000	0	83000	310000	289.18	2.23	2.54	2.33	ESTIMATED	1.48	1.95	289.18	289.18	0.2	220000	310000					86000	350000	289.18	2.23	2.54	2.28	ESTIMATED	3.61	6.23	289.18	289.18	1.1
875		150000	1400000	486.394	0.133	4	8	0.845	0.704	0.0003	0.07	2.24	2.6	2.46	486.394	486.394	77000	1400000	6							UNKNOWN																		UNKNOWN
876		130000	570000	607.255	0.033	1	0	1	0	0	0	2.23	2.61	2.42	607.255	607.256	35000	570000	3	2500	49000	607.255	2.33	2.41	2.4	ESTIMATED	0.63	0.26	607.255	607.256	0.1	35000	49000					2100	62000	607.255	2.44	2.5	2.48	ESTIMATED	0.75	0.49	607.255	607.256	0.05
877		530000	4700000	463.318	0.133	4	8	0.866	0.553	0.0003	0.07	2.13	2.6	2.47	463.318	463.319	70000	4700000	7							UNKNOWN																		UNKNOWN
878		1200000	14000000	332.331	0.033	1	0	1	0	0	0	2.24	2.55	2.36	332.331	332.331	9600	14000000	1	22000	270000	332.331	2.27	2.4	2.33	ESTIMATED	0.98	0.95	332.331	332.332	0.1	100000	270000					15000	240000	332.331	2.3	2.4	2.33	ESTIMATED	1.63	2.25	332.331	332.331	0.07
879		2400000	15000000	441.336	0.133	4	8	0.87	0.533	0.0002	0.07	1.56	2.94	2.42	441.336	441.337	14000	15000000	9							UNKNOWN																		UNKNOWN
880		1600000	13000000	820.5	0.033	1	0	1	0	0	0	2.29	2.65	2.37	820.499	820.501	28000	13000000	1							UNKNOWN																		UNKNOWN
881		77000	620000	485.325	0.067	2	0	0.947	0.307	0.0001	0.01	2.26	2.57	2.38	485.325	485.326	9400	620000	2							UNKNOWN																		UNKNOWN
882		1900000	1200000	460.255	0.167	5	0	0.822	0.589	0.0003	0.12	1.04	3.41	2.4	460.254	460.256	210000	1200000	6	110000	970000	460.255	2.25	2.38	2.3	ESTIMATED	1.21	1.42	460.255	460.256	0.15	620000	970000					57000	1000000	460.255	2.28	2.34	2.31	ESTIMATED	0.95	0.9	460.255	460.255	0.07
883		54000	610000	678.47	0.033	1	0	1	0	0	0	2.28	2.55	2.45	678.469	678.47	25000	610000	1							UNKNOWN																		UNKNOWN
884		290000	2600000	352.321	0.167	5	0	0.943	0.356	0.0001	0	2.28	2.52	2.39	352.321	352.321	24000	2600000	5							UNKNOWN																		UNKNOWN
885		200000	610000	457.331	0.067	2	1	0.903	0.624	0.0003	0	1.9	2.58	2.46	457.331	457.332	10000	610000	1							UNKNOWN																		UNKNOWN
886		97000	570000	525.319	0.1	3	0	0.952	0.23	0.0001	0.02	2.25	2.62	2.4	525.318	525.319	32000	570000	3							UNKNOWN																		UNKNOWN
887		120000	980000	284.331	0.2	6	0	0.97	0.185	0.0001	0	2.32	2.58	2.44	284.332	284.332	91000	980000	12	120000	980000	284.332	2.33	2.54	2.41	DETECTED	1.28	1.57	284.331	284.332	0.13	130000	980000	1	2	-0.04	2	110000	940000	284.331	2.33	2.54	2.42	DETECTED	1.18	1.36	284.331	284.332	0.13
888	1	290000	2200000	303.232	0.1	3	3	0.962	0.201	0.0001	0.01	2.26	2.59	2.38	303.231	303.232	58000	2200000	2							UNKNOWN																		UNKNOWN
889		74000	740000	335.294	0.033	1	0	1	0	0	0	2.32	2.49	2.4	335.294	335.294	84000	740000	1							UNKNOWN																		UNKNOWN
890		83000	870000	374.303	0.033	1	0	1	0	0	0	2.32	2.48	2.41	374.303	374.303	97000	870000	1							UNKNOWN																		UNKNOWN
891		2100000	16000000	776.473	0.033	1	0	1	0	0	0	2.3	2.69	2.42	776.473	776.473	82000	16000000	2							UNKNOWN																		UNKNOWN
892	1	1800000	1800000	850.546	0.167	5	1	0.917	0.386	0.0003	0.03	1	3.04	2.42	850.545	850.548	110000	1800000	29							UNKNOWN																		UNKNOWN
893		500000	3100000	487.265	0.1	3	3	0.883	0.231	0.0001	0.11	2.18	2.78	2.4	487.265	487.265	170000	3100000	0	340000	2700000	487.266	2.27	2.45	2.3	ESTIMATED	2.69	4.37	487.265	487.266	0.12	1400000	2700000					100000	3100000	487.265	2.54	2.58	2.56	ESTIMATED	1	1	487.265	487.266	0.04
894		120000	550000	307.263	0.033	1	0	1	0	0	0	2.27	2.58	2.44	307.263	307.263	100000	550000	3							UNKNOWN																		UNKNOWN
895	1	63000	710000	405.796	0.233	7	0	0.966	0.21	0.0001	0	2.35	2.53	2.43	405.795	405.796	75000	710000	7							UNKNOWN																		UNKNOWN
896		2500000	20000000	732.447	0.033	1	0	1	0	0	0	2.33	2.73	2.44	732.447	732.447	96000	20000000	2							UNKNOWN																		UNKNOWN
897	1	83000	1000000	448.796	0.333	10	10	0.969	0.184	0.0001	0	2.28	2.52	2.41	448.796	448.796	83000	1000000	0							UNKNOWN																		UNKNOWN
898		64000	510000	483.309	0.033	1	0	1	0	0	0	2.25	2.6	2.51	483.309	483.31	9900	510000	1							UNKNOWN																		UNKNOWN
899		260000	2200000	300.29	0.133	4	0	0.912	0.252	0.0001	0.07	2.16	2.69	2.5	300.289	300.29	73000	2200000	3							UNKNOWN																		UNKNOWN
900		95000	570000	487.341	0.033	1	0	1	0	0	0	2.25	2.68	2.39	487.341	487.342	7800	570000	1							UNKNOWN																		UNKNOWN
901		43000	560000	506.385	0.1	3	0	0.961	0.247	0.0001	0	2.28	2.59	2.43	506.384	506.385	7500	560000	3							UNKNOWN																		UNKNOWN
902		380000	3600000	577.281	0.1	3	0	0.966	0.204	0.0001	0	2.33	2.59	2.44	577.281	577.282	63000	3600000	3							UNKNOWN																		UNKNOWN
903		130000	1000000	427.321	0.1	3	3	0.94	0.368	0.0002	0.01	2.29	2.6	2.43	427.321	427.322	7000	1000000	3							UNKNOWN																		UNKNOWN
904		96000	760000	469.313	0.033	1	0	1	0	0	0	2.29	2.64	2.39	469.313	469.314	4300	760000	1							UNKNOWN																		UNKNOWN
905		110000	720000	347.257	0.033	1	3	1	0	0	0	2.32	2.77	2.44	347.257	347.258	17000	720000	1	700	30000	347.258	2.38	2.41	2.4	ESTIMATED	0.88	0.77	347.258	347.258	0.04	17000	30000					3100	51000	347.258	2.33	2.42	2.4	ESTIMATED	0.63	0.26	347.257	347.258	0.05
906		150000	830000	726.493	0.1	3	0	0.962	0.206	0.0001	0.01	2.22	2.62	2.47	726.492	726.494	66000	830000	1							UNKNOWN																		UNKNOWN
907		91000	870000	453.334	0.1	3	1	0.972	0.172	0.0001	0	2.31	2.62	2.5	453.333	453.334	97000	870000	3							UNKNOWN																		UNKNOWN
908	1	320000	2100000	724.478	0.2	6	0	0.924	0.423	0.0003	0.02	2.17	2.57	2.49	724.477	724.479	21000	2100000	15							UNKNOWN																		UNKNOWN
909	1	400000	2400000	657.292	0.1	3	0	0.965	0.193	0.0001	0.01	2.29	2.56	2.47	657.291	657.292	110000	2400000	9							UNKNOWN																		UNKNOWN
910		170000	670000	331.263	0.1	3	0	0.977	0.137	0	0	2.25	2.67	2.48	331.262	331.263	9800	670000	10							UNKNOWN																		UNKNOWN
911		56000	620000	787.529	0.1	3	0	0.947	0.243	0.0002	0.02	2.33	2.54	2.44	787.528	787.53	22000	620000	3							UNKNOWN																		UNKNOWN
912		150000	1500000	431.353	0.1	3	3	0.962	0.231	0.0001	0	2.3	2.59	2.44	431.352	431.353	26000	1500000	3							UNKNOWN																		UNKNOWN
913	1	150000	890000	689.282	0.1	3	0	0.991	0.024	0	0.01	2.22	2.54	2.47	689.281	689.282	79000	890000	5							UNKNOWN																		UNKNOWN
914		120000	770000	369.24	0.1	3	0	0.966	0.206	0.0001	0	2.16	2.55	2.46	369.24	369.24	26000	770000	3							UNKNOWN																		UNKNOWN
915		2800000	22000000	688.42	0.033	1	0	1	0	0	0	2.35	2.77	2.46	688.42	688.421	92000	22000000	2							UNKNOWN																		UNKNOWN
916		260000	2000000	402.269	0.1	3	0	0.952	0.213	0.0001	0.02	2.23	2.73	2.43	402.269	402.269	10000	2000000	3							UNKNOWN																		UNKNOWN
917		130000	610000	411.362	0.1	3	0	0.96	0.216	0.0001	0.01	2.17	2.63	2.51	411.362	411.363	93000	610000	3							UNKNOWN																		UNKNOWN
918		77000	710000	627.368	0.033	1	0	1	0	0	0	2.4	2.59	2.45	627.367	627.369	41000	710000	1							UNKNOWN																		UNKNOWN
919		3000000	24000000	644.395	0.033	1	0	1	0	0	0	2.33	2.78	2.46	644.394	644.396	7900	24000000	2							UNKNOWN																		UNKNOWN
920		94000	750000	397.342	0.1	3	0	0.988	0.06	0	0	2.4	2.62	2.49	397.342	397.344	100000	750000	2							UNKNOWN																		UNKNOWN
921		570000	4500000	603.432	0.067	2	1	0.67	1.876	0.0011	0.07	2.2	2.85	2.47	603.431	603.431	24000	4500000	1	1700	69000	603.432	2.41	2.45	2.43	ESTIMATED	1.07	1.14	603.431	603.433	0.04	40000	69000					3200	68000	603.433	2.5	2.58	2.56	ESTIMATED	0.67	0.35	603.432	603.434	0.04
922		600000	6600000	357.311	0.1	3	0	0.973	0.169	0.0001	0	2.32	2.6	2.46	357.311	357.311	25000	6600000	3							UNKNOWN																		UNKNOWN
923	1	150000	720000	429.373	0.167	5	0	0.919	0.415	0.0002	0.03	2.13	2.63	2.5	429.373	429.374	78000	720000	6							UNKNOWN																		UNKNOWN
924		130000	1400000	358.314	0.067	2	0	0.964	0.232	0.0001	0	2.36	2.6	2.46	358.314	358.314	9600	1400000	2							UNKNOWN																		UNKNOWN
925	1	48000	870000	786.607	0.1	3	0	0.972	0.119	0.0001	0.01	2.44	2.54	2.49	786.606	786.608	98000	870000	3							UNKNOWN																		UNKNOWN
926		1000000	7300000	401.267	0.1	3	0	0.969	0.196	0.0001	0	2.23	2.81	2.49	401.266	401.266	13000	7300000	5							UNKNOWN																		UNKNOWN
927		120000	1100000	379.284	0.1	3	0	0.966	0.207	0.0001	0	2.34	2.63	2.46	379.283	379.284	16000	1100000	3							UNKNOWN																		UNKNOWN
928	1	1300000	13000000	741.453	0.733	22	0	0.87	0.755	0.0006	0.02	2.37	2.66	2.5	741.452	741.454	75000	13000000	22							UNKNOWN																		UNKNOWN
929	1	1700000	1700000	854.574	0.167	5	0	0.877	0.449	0.0004	0.07	1.01	3.07	2.5	854.572	854.576	86000	1700000	0							UNKNOWN																		UNKNOWN
930		100000	780000	378.27	0.1	3	0	0.973	0.142	0.0001	0.01	2.35	2.8	2.48	378.269	378.27	7100	780000	3							UNKNOWN																		UNKNOWN
931	1	63000	820000	763.53	0.1	3	0	0.967	0.207	0.0002	0	2.42	2.56	2.51	763.529	763.531	81000	820000	3							UNKNOWN																		UNKNOWN
932		29000	520000	721.471	0.033	1	0	1	0	0	0	2.47	2.57	2.51	721.471	721.473	74000	520000	1							UNKNOWN																		UNKNOWN
933		250000	2100000	509.291	0.1	3	0	0.981	0.119	0.0001	0	2.39	2.63	2.48	509.291	509.291	60000	2100000	3							UNKNOWN																		UNKNOWN
934		91000	760000	510.294	0.1	3	0	0.979	0.135	0.0001	0	2.39	2.61	2.5	510.294	510.295	13000	760000	3							UNKNOWN																		UNKNOWN
935		39000	550000	739.529	0.033	1	0	1	0	0	0	2.44	2.57	2.52	739.529	739.529	110000	550000	1							UNKNOWN																		UNKNOWN
936		1400000	12000000	556.342	0.033	1	0	1	0	0	0	2.4	2.77	2.51	556.342	556.342	89000	12000000	1							UNKNOWN																		UNKNOWN
937		120000	890000	583.342	0.033	1	0	1	0	0	0	2.39	2.69	2.46	583.341	583.343	30000	890000	1							UNKNOWN																		UNKNOWN
938		2500000	19000000	600.369	0.033	1	0	1	0	0	0	2.39	2.78	2.51	600.368	600.369	94000	19000000	2							UNKNOWN																		UNKNOWN
939		490000	820000	403.233	0.133	4	1	0.867	0.167	0.0001	0.14	1.25	2.8	2.46	403.233	403.233	160000	820000	0	190000	690000	403.233	2.35	2.67	2.4	ESTIMATED	3.65	6.3	403.233	403.233	0.35	500000	690000					180000	670000	403.233	2.36	2.66	2.56	ESTIMATED	0.76	0.52	403.233	403.233	0.39
940	1	130000	1400000	371.231	0.333	10	0	0.973	0.151	0.0001	0.01	2.41	2.68	2.52	371.23	371.23	14000	1400000	10	340	20000	371.231	2.47	2.5	2.48	ESTIMATED	0.91	0.82	371.23	371.231	0.03	20000	20000					480	22000	371.231	2.54	2.58	2.56	ESTIMATED	1	1	371.23	371.231	0.04
941		430000	3300000	377.266	0.133	4	0	0.97	0.158	0.0001	0.01	2.37	2.8	2.5	377.266	377.266	10000	3300000	3							UNKNOWN																		UNKNOWN
942	1	140000	1100000	579.297	0.2	6	0	0.961	0.248	0.0001	0	2.24	2.61	2.52	579.297	579.297	80000	1100000	3							UNKNOWN																		UNKNOWN
943		480000	3400000	531.255	0.1	3	2	0.92	0.047	0	0.1	2.21	2.77	2.54	531.255	531.255	200000	3400000	0	310000	3000000	531.255	2.48	2.62	2.6	ESTIMATED	0.59	0.18	531.255	531.256	0.05	1800000	3000000					360000	3400000	531.255	2.48	2.62	2.56	ESTIMATED	0.89	0.78	531.255	531.256	0.23
944		44000	610000	762.606	0.067	2	0	0.969	0.173	0.0001	0.01	2.44	2.57	2.51	762.605	762.607	94000	610000	2							UNKNOWN																		UNKNOWN
945	1	2300000	13000000	643.276	0.3	9	8	0.852	0.698	0.0004	0.06	2	2.68	2.52	643.275	643.276	110000	13000000	26							UNKNOWN																		UNKNOWN
946		450000	880000	317.175	0.1	3	1	0.865	0.391	0.0001	0.1	1.69	2.76	2.48	317.174	317.175	220000	880000	0	230000	880000	317.175	2.38	2.68	2.38	ESTIMATED			317.175	317.175	0.72	670000	880000					220000	880000	317.175	2.38	2.68	2.56	ESTIMATED	0.85	0.7	317.175	317.175	0.45
947		790000	4700000	443.352	0.1	3	9	0.974	0.133	0.0001	0.01	2.37	2.7	2.61	443.352	443.353	11000	4700000	3							UNKNOWN																		UNKNOWN
948		150000	850000	277.216	0.1	3	0	0.978	0.108	0	0.01	2.36	2.79	2.51	277.216	277.216	77000	850000	6	72000	270000	277.216	2.38	2.68	2.6	ESTIMATED	0.68	0.37	277.216	277.217	0.16	210000	270000					55000	300000	277.216	2.38	2.6	2.58	ESTIMATED	0.55	0.1	277.216	277.217	0.24
949	1	350000	2900000	512.316	0.033	1	0	1	0	0	0	2.44	2.73	2.53	512.316	512.317	83000	2900000	1							UNKNOWN																		UNKNOWN
950		150000	1200000	513.32	0.033	1	0	1	0	0	0	2.43	2.71	2.58	513.319	513.32	7600	1200000	1							UNKNOWN																		UNKNOWN
951	1	46000	660000	697.471	0.1	3	0	0.977	0.139	0.0001	0	2.48	2.59	2.53	697.471	697.472	83000	660000	3							UNKNOWN																		UNKNOWN
952	1	150000	870000	646.279	0.167	5	3	0.93	0.413	0.0003	0.01	2.32	2.64	2.55	646.278	646.279	25000	870000	0							UNKNOWN																		UNKNOWN
953		220000	2000000	465.334	0.1	3	9	0.989	0.04	0	0.01	2.37	2.7	2.61	465.334	465.335	30000	2000000	3							UNKNOWN																		UNKNOWN
954	1	740000	7900000	687.498	0.133	4	2	0.879	0.198	0.0001	0.12	2.12	2.66	2.56	687.498	687.498	94000	7900000	4							UNKNOWN																		UNKNOWN
955		74000	590000	488.41	0.1	3	5	0.978	0.127	0.0001	0	2.37	2.7	2.6	488.41	488.41	80000	590000	3							UNKNOWN																		UNKNOWN
956	1	190000	1000000	499.39	0.2	6	0	0.898	0.648	0.0003	0.01	2.24	2.68	2.56	499.389	499.39	75000	1000000	18							UNKNOWN																		UNKNOWN
957	1	83000	540000	530.405	0.033	1	0	1	0	0	0	2.44	2.68	2.54	530.404	530.405	80000	540000	1							UNKNOWN																		UNKNOWN
958	1	260000	1700000	323.258	0.267	8	0	0.889	0.564	0.0002	0.04	2.36	2.72	2.57	323.257	323.258	70000	1700000	14							UNKNOWN																		UNKNOWN
959		830000	2100000	565.404	0.2	6	2	0.896	0.653	0.0004	0.01	1.18	2.71	2.59	565.403	565.405	100000	2100000	23	34000	250000	565.405	2.48	2.67	2.64	ESTIMATED	0.57	0.13	565.405	565.405	0.16	140000	250000					23000	210000	565.405	2.48	2.62	2.56	ESTIMATED	0.89	0.78	565.405	565.406	0.12
960		2100000	8200000	583.415	0.2	6	2	0.894	0.661	0.0004	0.01	1.12	2.72	2.6	583.413	583.416	100000	8200000	24	96000	530000	583.415	2.45	2.71	2.64	ESTIMATED	0.66	0.32	583.414	583.416	0.19	280000	530000					100000	480000	583.415	2.38	2.71	2.56	ESTIMATED	0.91	0.82	583.415	583.416	0.19
961	1	140000	930000	665.258	0.2	6	1	0.904	0.629	0.0004	0	2.32	2.61	2.54	665.258	665.258	62000	930000	14							UNKNOWN																		UNKNOWN
962		62000	660000	549.25	0.1	3	0	0.973	0.154	0.0001	0	2.45	2.64	2.55	549.249	549.251	94000	660000	3							UNKNOWN																		UNKNOWN
963		300000	1100000	344.316	0.1	3	0	0.967	0.186	0.0001	0.01	1.79	2.69	2.59	344.316	344.316	78000	1100000	9							UNKNOWN																		UNKNOWN
964		7300000	38000000	601.424	0.233	7	2	0.903	0.543	0.0003	0.02	1.47	2.85	2.6	601.423	601.424	60000	38000000	9	700000	1000000	601.424	1.47	2.73	2.62	DETECTED	0.54	0.09	601.423	601.425	0.38	330000	1000000	1	5	-0.22	3	100000	670000	601.424	2.4	2.6	2.56	ESTIMATED	0.63	0.27	601.424	601.425	0.31
965		830000	1000000	599.41	0.333	10	0	0.719	0.682	0.0004	0.24	1	3.18	2.55	599.408	599.411	100000	1000000	43	19000	170000	599.41	2.56	2.71	2.6	ESTIMATED	1.74	2.47	599.409	599.411	0.24	110000	170000					9800	140000	599.41	2.48	2.58	2.54	ESTIMATED	0.86	0.72	599.41	599.41	0.09
966	1	47000	550000	410.269	0.067	2	0	0.988	0.079	0	0	2.48	2.62	2.55	410.268	410.269	79000	550000	2							UNKNOWN																		UNKNOWN
967		1400000	5400000	379.245	0.067	2	4	0.998	0.009	0	0	2.36	2.72	2.6	379.245	379.245	8600	5400000	0	1400000	5400000	379.246	2.4	2.71	2.68	ESTIMATED	0.54	0.07	379.245	379.246	0.36	3700000	5400000					1300000	4800000	379.246	2.4	2.71	2.56	ESTIMATED	0.97	0.93	379.246	379.246	0.27
968		270000	1600000	425.288	0.033	1	0	1	0	0	0	2.38	2.98	2.54	425.286	425.287	11000	1600000	1							UNKNOWN												820	41000	425.288	2.46	2.5	2.48	ESTIMATED	0.96	0.91	425.287	425.288	0.04
969		120000	650000	486.378	0.033	1	0	1	0	0	0	2.32	2.74	2.59	486.378	486.379	48000	650000	1							UNKNOWN																		UNKNOWN
970	1	250000	1700000	486.394	0.267	8	4	0.931	0.265	0.0001	0.04	2.19	2.72	2.56	486.394	486.395	36000	1700000	20							UNKNOWN																		UNKNOWN
971	1	860000	8600000	463.318	0.267	8	7	0.907	0.441	0.0002	0.04	2.14	2.75	2.56	463.318	463.319	73000	8600000	23							UNKNOWN																		UNKNOWN
972	1	3200000	26000000	441.336	0.267	8	6	0.907	0.414	0.0002	0.04	1	2.74	2.58	441.335	441.337	17000	26000000	27							UNKNOWN																		UNKNOWN
973	1	6400000	46000000	600.417	0.333	10	8	0.874	0.625	0.0004	0.04	1	2.83	2.6	600.417	600.418	79000	46000000	20	630000	1300000	600.418	1.75	2.73	2.62	DETECTED	0.56	0.12	600.417	600.418	0.47	350000	1300000	1	5	-0.04	1	68000	790000	600.418	2.58	2.71	2.64	ESTIMATED	1.01	1.02	600.417	600.418	0.19
974		220000	1800000	343.194	0.1	3	0	0.974	0.161	0.0001	0	2.39	2.69	2.57	343.194	343.194	67000	1800000	3							UNKNOWN																		UNKNOWN
975	1	670000	1100000	816.54	0.167	5	0	0.977	0.105	0.0001	0.01	1.01	3.06	2.6	816.538	816.541	65000	1100000	20							UNKNOWN																		UNKNOWN
976		73000	610000	349.211	0.1	3	0	0.971	0.166	0.0001	0.01	2.48	2.65	2.57	349.211	349.211	79000	610000	3							UNKNOWN																		UNKNOWN
977		75000	880000	788.508	0.067	2	0	0.983	0.095	0.0001	0	2.46	2.7	2.6	788.507	788.51	110000	880000	2							UNKNOWN																		UNKNOWN
978	1	41000	530000	671.456	0.067	2	0	0.977	0.143	0.0001	0	2.52	2.65	2.59	671.455	671.456	85000	530000	1							UNKNOWN																		UNKNOWN
979		63000	640000	351.251	0.2	6	2	0.959	0.239	0.0001	0.01	2.47	2.77	2.6	351.25	351.252	8300	640000	6							UNKNOWN																		UNKNOWN
980		130000	1400000	416.337	0.033	1	0	1	0	0	0	2.42	2.81	2.63	416.337	416.338	7400	1400000	1	3000	140000	416.338	2.58	2.62	2.6	ESTIMATED	1	1	416.337	416.338	0.04	140000	140000					2100	100000	416.337	2.46	2.5	2.48	ESTIMATED	0.96	0.91	416.337	416.337	0.04
981		98000	1100000	479.292	0.1	3	1	0.963	0.225	0.0001	0	2.45	2.68	2.56	479.292	479.293	90000	1100000	2							UNKNOWN																		UNKNOWN
982	1	840000	9800000	910.6	0.567	17	14	0.906	0.423	0.0004	0.04	2.47	2.78	2.63	910.599	910.6	88000	9800000	14							UNKNOWN																		UNKNOWN
983		780000	8000000	442.339	0.1	3	4	0.971	0.188	0.0001	0	2.46	2.74	2.57	442.34	442.34	12000	8000000	3							UNKNOWN																		UNKNOWN
984		64000	630000	398.297	0.033	1	0	1	0	0	0	2.52	2.74	2.61	398.296	398.297	16000	630000	1							UNKNOWN																		UNKNOWN
985	1	2100000	24000000	455.803	0.733	22	14	0.884	0.582	0.0003	0.04	2.46	2.8	2.63	455.803	455.804	83000	24000000	27							UNKNOWN																		UNKNOWN
986	1	290000	2900000	397.292	0.1	3	0	0.948	0.325	0.0001	0	2.52	2.73	2.63	397.292	397.295	61000	2900000	3							UNKNOWN																		UNKNOWN
987		63000	720000	256.263	0.067	2	0	0.96	0.286	0.0001	0	2.55	2.72	2.63	256.263	256.263	100000	720000	0							UNKNOWN																		UNKNOWN
988		400000	3000000	439.32	0.233	7	3	0.902	0.465	0.0002	0.04	1.6	2.96	2.62	439.321	439.321	13000	3000000	12							UNKNOWN																		UNKNOWN
989		100000	850000	326.305	0.1	3	0	0.963	0.2	0.0001	0.01	2.55	2.81	2.66	326.305	326.305	83000	850000	3							UNKNOWN																		UNKNOWN
990		900000	1400000	453.188	0.2	6	0	0.891	0.138	0.0001	0.12	2.11	3.07	2.59	453.187	453.189	370000	1400000	0	220000	1400000	453.189	2.48	2.68	2.54	ESTIMATED	1.85	2.7	453.188	453.189	0.24	960000	1400000					310000	1200000	453.189	2.48	2.79	2.56	ESTIMATED	1.93	2.87	453.189	453.189	0.28
991		68000	610000	356.352	0.1	3	0	0.979	0.092	0	0.01	2.56	2.8	2.64	356.352	356.352	85000	610000	3							UNKNOWN																		UNKNOWN
992	1	480000	2100000	556.276	0.6	18	0	0.839	0.905	0.0005	0.03	2.44	3.15	2.68	556.275	556.277	72000	2100000	70	460000	2000000	556.277	2.45	3.14	2.68	DETECTED	1.5	2.13	556.276	556.277	0.18	88000	2000000	1	5	-0.15	5	480000	2100000	556.277	2.44	3.12	2.68	DETECTED	1.34	1.79	556.276	556.277	0.16
993	1	260000	1200000	528.245	0.6	18	0	0.83	0.963	0.0005	0.03	2.47	3.06	2.66	528.244	528.245	71000	1200000	55	200000	1100000	528.245	2.52	2.87	2.68	DETECTED	1.05	1.1	528.245	528.246	0.17	130000	1100000	1	5	-0.11	3	250000	1100000	528.245	2.5	3.06	2.68	DETECTED	1.49	1.84	528.245	528.246	0.17
994		280000	1300000	623.287	0.1	3	0	0.976	0.105	0.0001	0.01	2.29	2.73	2.61	623.287	623.287	77000	1300000	10	130000	700000	623.287	2.33	2.71	2.67	DETECTED	0.56	0.11	623.286	623.288	0.21	77000	700000	1	3	-0.18	3	250000	1300000	623.287	2.31	2.73	2.66	DETECTED	0.59	0.2	623.287	623.287	0.19
995		120000	850000	633.415	0.1	3	1	0.972	0.15	0.0001	0.01	2.5	2.81	2.68	633.415	633.415	22000	850000	3							UNKNOWN																		UNKNOWN
996		130000	960000	319.195	0.2	6	0	0.975	0.14	0	0.01	2.46	2.83	2.66	319.193	319.195	81000	960000	6							UNKNOWN																		UNKNOWN
997		120000	680000	429.337	0.1	3	3	0.98	0.128	0.0001	0	2.5	2.81	2.6	429.337	429.337	50000	680000	1							UNKNOWN																		UNKNOWN
998		66000	550000	512.359	0.033	1	0	1	0	0	0	2.56	2.77	2.64	512.357	512.359	15000	550000	1							UNKNOWN																		UNKNOWN
999		100000	550000	409.346	0.033	1	8	1	0	0	0	2.52	2.84	2.72	409.346	409.347	110000	550000	2							UNKNOWN																		UNKNOWN
1000		240000	2400000	569.231	0.1	3	0	0.975	0.137	0.0001	0.01	2.59	2.79	2.68	569.231	569.231	76000	2400000	3							UNKNOWN																		UNKNOWN
1001		120000	920000	440.324	0.1	3	0	0.966	0.171	0.0001	0.01	2.52	2.97	2.63	440.324	440.325	11000	920000	3							UNKNOWN																		UNKNOWN
1002		75000	760000	571.228	0.1	3	0	0.97	0.157	0.0001	0.01	2.59	2.79	2.68	571.228	571.229	19000	760000	0							UNKNOWN																		UNKNOWN
1003	1	500000	2700000	444.356	0.3	9	3	0.889	0.64	0.0003	0.02	1.94	3.1	2.68	444.355	444.357	28000	2700000	15							UNKNOWN																		UNKNOWN
1004		58000	570000	433.31	0.1	3	0	0.964	0.219	0.0001	0	2.52	2.8	2.63	433.31	433.31	15000	570000	3							UNKNOWN																		UNKNOWN
1005	1	1500000	7900000	443.352	0.3	9	3	0.859	0.835	0.0004	0.02	1.94	2.97	2.69	443.352	443.354	150000	7900000	17							UNKNOWN																		UNKNOWN
1006	1	630000	4100000	465.334	0.3	9	3	0.871	0.779	0.0004	0.02	2.31	2.96	2.69	465.334	465.336	80000	4100000	3							UNKNOWN																		UNKNOWN
1007		130000	900000	431.352	0.1	3	3	0.982	0.092	0	0.01	2.52	2.88	2.69	431.352	431.353	37000	900000	1							UNKNOWN																		UNKNOWN
1008		250000	2300000	365.316	0.1	3	0	0.969	0.185	0.0001	0	2.59	2.82	2.68	365.316	365.316	76000	2300000	3							UNKNOWN																		UNKNOWN
1009		82000	540000	453.334	0.033	1	3	1	0	0	0	2.58	2.82	2.72	453.333	453.334	78000	540000	1							UNKNOWN																		UNKNOWN
1010	1	2100000	2800000	818.556	0.2	6	0	0.926	0.246	0.0002	0.05	1.01	3.28	2.71	818.555	818.558	7600	2800000	37							UNKNOWN																		UNKNOWN
1011	1	310000	1000000	653.298	0.1	3	1	0.913	0.088	0.0001	0.1	2.35	2.91	2.7	653.298	653.299	74000	1000000	7							UNKNOWN																		UNKNOWN
1012		71000	710000	387.298	0.1	3	0	0.971	0.179	0.0001	0	2.59	2.85	2.7	387.296	387.298	7500	710000	3							UNKNOWN																		UNKNOWN
1013		130000	990000	488.41	0.133	4	4	0.929	0.389	0.0002	0.02	2.35	2.8	2.68	488.41	488.41	78000	990000	1							UNKNOWN																		UNKNOWN
1014		250000	1100000	466.338	0.067	2	3	0.991	0.044	0	0	2.38	3.24	2.66	466.337	466.338	23000	1100000	3							UNKNOWN																		UNKNOWN
1015	1	440000	760000	413.341	0.267	8	3	0.935	0.281	0.0001	0.03	1.8	3.2	2.72	413.34	413.342	30000	760000	27							UNKNOWN																		UNKNOWN
1016		370000	900000	349.274	0.233	7	0	0.853	0.756	0.0003	0.05	1.97	2.96	2.69	349.273	349.274	40000	900000	24	80000	370000	349.274	2.56	2.87	2.64	ESTIMATED	1.84	2.68	349.273	349.274	0.27	120000	370000					75000	400000	349.274	2.56	2.85	2.6	ESTIMATED	3.44	5.89	349.273	349.274	0.25
1017		630000	4700000	503.413	0.033	1	0	1	0	0	0	1.34	2.89	2.78	503.412	503.415	15000	4700000	1							UNKNOWN																		UNKNOWN
1018		650000	1100000	567.42	0.033	1	0	1	0	0	0	1.57	3.15	2.77	567.419	567.42	100000	1100000	2	15000	170000	567.42	2.74	2.87	2.78	ESTIMATED	1.54	2.08	567.42	567.421	0.24	110000	170000					12000	130000	567.42	2.71	2.83	2.79	ESTIMATED	0.72	0.45	567.419	567.42	0.35
1019		90000	820000	468.333	0.033	1	0	1	0	0	0	2.6	2.84	2.67	468.332	468.333	6500	820000	1							UNKNOWN																		UNKNOWN
1020	1	12000000	16000000	836.566	0.2	6	0	0.927	0.303	0.0003	0.04	1	3.26	2.74	836.566	836.568	750000	16000000	39							UNKNOWN																		UNKNOWN
1021		280000	1200000	585.427	0.1	3	0	0.892	0.685	0.0004	0.01	2.46	2.89	2.72	585.426	585.427	35000	1200000	0	3800	180000	585.428	2.62	2.67	2.64	ESTIMATED	1.01	1.01	585.427	585.428	0.04	180000	180000					2400	110000	585.428	2.58	2.62	2.6	ESTIMATED	1	1.01	585.427	585.428	0.04
1022		100000	1000000	330.3	0.1	3	0	0.973	0.128	0	0.01	2.59	2.93	2.84	330.3	330.3	13000	1000000	3							UNKNOWN																		UNKNOWN
1023		580000	610000	800.543	0.067	2	0	0.959	0.123	0.0001	0.03	1.04	2.95	2.77	800.541	800.543	98000	610000	7							UNKNOWN																		UNKNOWN
1024		790000	520000	573.488	0.033	1	0	1	0	0	0	1.01	3.08	2.68	573.487	573.489	110000	520000	7							UNKNOWN																		UNKNOWN
1025		2400000	14000000	502.41	0.2	6	0	0.86	0.918	0.0005	0	1.31	2.9	2.77	502.409	502.412	82000	14000000	23							UNKNOWN																		UNKNOWN
1026		100000	940000	581.258	0.1	3	0	0.972	0.179	0.0001	0	2.64	2.83	2.75	581.258	581.259	71000	940000	3							UNKNOWN																		UNKNOWN
1027	1	110000	1000000	524.392	0.2	6	0	0.814	1.207	0.0006	0.01	2.56	2.81	2.75	524.392	524.394	61000	1000000	10							UNKNOWN																		UNKNOWN
1028		84000	540000	561.25	0.1	3	0	0.967	0.146	0.0001	0.01	2.59	2.91	2.69	561.25	561.251	73000	540000	3							UNKNOWN																		UNKNOWN
1029	1	310000	2800000	629.273	0.1	3	0	0.91	0.558	0.0004	0.01	2.67	2.99	2.75	629.273	629.275	84000	2800000	8							UNKNOWN																		UNKNOWN
1030		47000	680000	561.363	0.033	1	0	1	0	0	0	2.69	2.81	2.74	561.362	561.363	44000	680000	1							UNKNOWN																		UNKNOWN
1031	1	500000	1000000	427.358	0.267	8	6	0.863	0.568	0.0002	0.07	2.43	3.48	2.76	427.357	427.358	110000	1000000	3							UNKNOWN																		UNKNOWN
1032	1	770000	1100000	858.549	0.2	6	0	0.93	0.374	0.0003	0.02	1.46	3.21	2.76	858.548	858.551	66000	1100000	38							UNKNOWN																		UNKNOWN
1033	1	83000	790000	647.218	0.1	3	0	0.981	0.109	0.0001	0	2.68	2.83	2.76	647.217	647.218	91000	790000	3							UNKNOWN																		UNKNOWN
1034		65000	630000	490.426	0.033	1	0	1	0	0	0	2.6	2.87	2.68	490.426	490.427	100000	630000	1							UNKNOWN																		UNKNOWN
1035		2100000	1300000	549.488	0.033	1	2	1	0	0	0	1.02	3.59	2.81	549.487	549.488	190000	1300000	6							UNKNOWN																		UNKNOWN
1036		78000	1000000	820.511	0.033	1	0	1	0	0	0	2.7	2.89	2.8	820.511	820.512	28000	1000000	1							UNKNOWN																		UNKNOWN
1037		370000	2200000	429.322	0.033	1	0	1	0	0	0	2.55	2.97	2.7	429.321	429.323	5000	2200000	1							UNKNOWN																		UNKNOWN
1038	1	94000	530000	430.325	0.033	1	0	1	0	0	0	2.64	2.97	2.77	430.324	430.326	27000	530000	1							UNKNOWN																		UNKNOWN
1039	1	90000	800000	474.379	0.033	1	0	1	0	0	0	2.69	2.87	2.77	474.378	474.379	76000	800000	1							UNKNOWN																		UNKNOWN
1040	1	2700000	3800000	834.551	0.2	6	0	0.943	0.299	0.0002	0.02	1	3.02	2.78	834.55	834.553	150000	3800000	30							UNKNOWN																		UNKNOWN
1041	1	1500000	2100000	835.554	0.2	6	0	0.933	0.367	0.0003	0.02	1	3.02	2.78	835.553	835.556	76000	2100000	23							UNKNOWN																		UNKNOWN
1042		120000	770000	446.348	0.033	1	0	1	0	0	0	2.63	3.13	2.81	446.348	446.349	4400	770000	1							UNKNOWN																		UNKNOWN
1043	1	580000	7100000	910.6	0.467	14	17	0.893	0.473	0.0004	0.05	2.55	2.95	2.74	910.599	910.601	75000	7100000	7							UNKNOWN																		UNKNOWN
1044		11000000	62000000	601.424	0.067	2	17	0.938	0.395	0.0002	0	2.6	2.96	2.83	601.423	601.424	140000	62000000	2	84000	1100000	601.424	2.62	2.74	2.64	ESTIMATED	2.9	4.79	601.423	601.424	0.09	470000	1100000					75000	840000	601.424	2.83	2.95	2.89	ESTIMATED	1	1	601.424	601.425	0.11
1045		1400000	5200000	435.199	0.067	2	0	0.981	0.077	0	0.01	2.12	3.01	2.75	435.199	435.199	520000	5200000	0	560000	5200000	435.199	2.64	2.76	2.71	ESTIMATED	0.97	0.95	435.199	435.2	1.38	3900000	5200000					1300000	4900000	435.199	2.64	2.95	2.81	ESTIMATED	0.95	0.89	435.199	435.199	0.18
1046		290000	1300000	467.279	0.033	1	0	1	0	0	0	2.63	3.12	2.72	467.277	467.278	15000	1300000	2							UNKNOWN																		UNKNOWN
1047		240000	1400000	565.404	0.067	2	11	0.962	0.243	0.0001	0	2.6	2.96	2.81	565.404	565.405	100000	1400000	7	13000	200000	565.405	2.67	2.74	2.71	ESTIMATED	0.98	0.96	565.404	565.405	0.17	120000	200000					33000	260000	565.405	2.66	2.89	2.75	ESTIMATED	1.35	1.7	565.404	565.406	0.27
1048		2300000	12000000	583.415	0.067	2	13	0.964	0.232	0.0001	0	2.6	2.96	2.87	583.414	583.415	100000	12000000	5	93000	430000	583.415	2.71	2.95	2.83	ESTIMATED	1.02	1.03	583.413	583.416	0.18	300000	430000					38000	430000	583.415	2.83	2.95	2.89	ESTIMATED	1	1	583.414	583.416	0.1
1049		290000	2600000	411.312	0.033	1	0	1	0	0	0	2.61	2.96	2.8	411.31	411.311	4500	2600000	1							UNKNOWN																		UNKNOWN
1050		4100000	18000000	451.303	0.033	1	0	1	0	0	0	2.43	3.36	2.79	451.303	451.303	7200	18000000	2							UNKNOWN												650	31000	451.303	2.81	2.85	2.83	ESTIMATED	0.98	0.96	451.303	451.303	0.04
1051		1100000	4800000	452.307	0.033	1	0	1	0	0	0	2.5	3.33	2.84	452.306	452.307	8500	4800000	2							UNKNOWN																		UNKNOWN
1052		140000	760000	453.311	0.033	1	0	1	0	0	0	2.66	3.05	2.78	453.308	453.312	9900	760000	1							UNKNOWN																		UNKNOWN
1053	1	93000	800000	607.342	0.1	3	0	0.969	0.147	0.0001	0.01	2.7	2.89	2.81	607.342	607.343	87000	800000	0							UNKNOWN																		UNKNOWN
1054	1	110000	890000	607.24	0.1	3	0	0.904	0.593	0.0004	0.01	2.7	2.89	2.82	607.24	607.241	89000	890000	0							UNKNOWN																		UNKNOWN
1055	1	92000	1100000	1213.57	0.1	3	0	0.893	0.667	0.0008	0.01	2.72	2.87	2.82	1213.57	1213.58	59000	1100000	5							UNKNOWN																		UNKNOWN
1056		65000	570000	424.306	0.033	1	0	1	0	0	0	2.66	3.02	2.72	424.306	424.308	5000	570000	1							UNKNOWN																		UNKNOWN
1057	1	150000	780000	681.414	0.167	5	0	0.965	0.197	0.0001	0.01	2.32	2.91	2.83	681.412	681.414	13000	780000	9	96000	560000	681.413	2.54	2.89	2.83	DETECTED	0.61	0.22	681.412	681.414	0.18	100000	560000	1	3	-0.07	2	76000	550000	681.413	2.62	2.89	2.83	DETECTED	0.65	0.3	681.413	681.414	0.1
1058		160000	1300000	445.368	0.1	3	3	0.963	0.172	0.0001	0.02	2.67	2.96	2.77	445.368	445.37	77000	1300000	3							UNKNOWN																		UNKNOWN
1059	1	1100000	13000000	455.803	0.467	14	22	0.902	0.563	0.0003	0.02	2.66	2.98	2.79	455.803	455.803	79000	13000000	7							UNKNOWN																		UNKNOWN
1060		78000	770000	268.263	0.1	3	0	0.967	0.162	0	0.02	2.67	2.92	2.81	268.263	268.263	69000	770000	3							UNKNOWN																		UNKNOWN
1061	1	610000	2200000	659.431	0.2	6	0	0.972	0.182	0.0001	0	1.46	2.93	2.8	659.431	659.432	27000	2200000	21	450000	1500000	659.431	1.64	2.91	2.83	DETECTED	0.5	0.06	659.431	659.432	0.12	82000	1500000	1	4	-0.27	4	380000	1500000	659.431	1.84	2.89	2.83	DETECTED	0.53	0.07	659.43	659.432	0.12
1062		1400000	4300000	581.399	0.233	7	2	0.971	0.173	0.0001	0	1.06	3.06	2.86	581.399	581.4	64000	4300000	24	1100000	3100000	581.399	1.1	3.04	2.83	DETECTED	0.55	0.07	581.399	581.4	0.12	64000	3100000	1	2	-0.2	3	970000	2900000	581.399	1.33	3.02	2.83	DETECTED	0.55	0.07	581.399	581.4	0.12
1063		460000	660000	839.494	0.033	1	0	1	0	0	0	1.93	3.15	2.86	839.491	839.496	26000	660000	7							UNKNOWN																		UNKNOWN
1064		260000	2300000	403.281	0.1	3	0	0.984	0.067	0	0.01	2.71	3.04	2.82	403.281	403.282	9400	2300000	3							UNKNOWN																		UNKNOWN
1065		59000	540000	404.285	0.067	2	0	0.98	0.134	0.0001	0	2.73	3.04	2.83	404.285	404.286	12000	540000	2							UNKNOWN																		UNKNOWN
1066		390000	2000000	441.336	0.067	2	12	0.999	0.003	0	0	2.68	3	2.79	441.336	441.337	11000	2000000	0							UNKNOWN																		UNKNOWN
1067		170000	930000	463.318	0.1	3	9	0.951	0.287	0.0001	0.01	2.69	3.04	2.79	463.318	463.318	31000	930000	3							UNKNOWN																		UNKNOWN
1068		140000	1100000	653.298	0.033	1	3	1	0	0	0	2.7	2.93	2.84	653.298	653.298	120000	1100000	2							UNKNOWN																		UNKNOWN
1069		16000000	110000000	607.291	0.2	6	0	0.806	1.111	0.0007	0.04	2.64	3.2	2.84	607.291	607.293	76000	110000000	21	100000	840000	607.292	2.71	2.95	2.89	DETECTED	0.67	0.28	607.292	607.293	0.11	76000	840000	1	3	-0.05	2	210000	1500000	607.292	2.68	3.06	2.89	DETECTED	0.91	0.46	607.292	607.293	0.12
1070		7200000	92000000	600.417	0.1	3	28	0.801	1.086	0.0007	0.05	2.16	3.04	2.88	600.417	600.418	210000	92000000	5	230000	1100000	600.418	2.73	3.04	2.89	DETECTED	0.95	0.91	600.417	600.418	0.25	400000	1100000	1	5	0	1	360000	790000	600.417	2.16	2.95	2.89	DETECTED	0.54	0.09	600.416	600.418	0.2
1071		960000	1200000	460.255	0.233	7	2	0.897	0.503	0.0002	0.04	1.2	3.72	2.88	460.253	460.257	130000	1200000	0	190000	1200000	460.255	2.81	3.04	2.95	ESTIMATED	0.79	0.58	460.255	460.256	0.22	660000	1200000					88000	1000000	460.255	2.73	2.83	2.81	ESTIMATED	0.63	0.27	460.255	460.255	0.06
1072	1	260000	1400000	586.409	0.267	8	0	0.836	1.036	0.0006	0.01	2.67	3.14	2.89	586.407	586.41	33000	1400000	3							UNKNOWN																		UNKNOWN
1073		9400000	8000000	437.215	0.133	4	6	0.962	0.159	0.0001	0.02	1.19	3.06	2.93	437.214	437.215	2600000	8000000	0	2200000	7800000	437.215	2.73	3.04	3	ESTIMATED	0.58	0.16	437.215	437.215	0.52	6100000	7800000					2200000	8000000	437.215	2.73	3.04	2.97	ESTIMATED	0.63	0.26	437.215	437.215	0.34
1074		9300000	6400000	379.245	0.267	8	4	0.909	0.257	0.0001	0.07	2.34	5.32	2.94	379.245	379.245	11000	6400000	0	1800000	6400000	379.246	2.73	3.06	3	ESTIMATED	0.61	0.23	379.246	379.246	0.33	4300000	6400000					9300000	6100000	379.246	2.36	4.57	3	DETECTED	1.73	2.46	379.245	379.246	2.18
1075		1500000	1300000	407.204	0.233	7	0	0.977	0.069	0	0.02	1	3.77	2.93	407.204	407.204	320000	1300000	0	330000	1300000	407.204	2.74	3.06	2.97	ESTIMATED	0.68	0.36	407.204	407.204	0.31	850000	1300000					330000	1200000	407.204	2.75	3.06	2.97	ESTIMATED	0.68	0.37	407.204	407.204	0.33
1076		200000	1400000	563.335	0.1	3	0	0.974	0.127	0.0001	0.01	2.73	3.09	2.91	563.334	563.334	30000	1400000	3							UNKNOWN																		UNKNOWN
1077		4100000	12000000	584.419	0.067	2	0	0.721	1.079	0.0006	0.16	1.8	3.12	2.98	584.418	584.42	140000	12000000	1							UNKNOWN																		UNKNOWN
1078		170000	1400000	541.352	0.1	3	2	0.981	0.109	0.0001	0	2.74	3.15	2.95	541.352	541.352	27000	1400000	2							UNKNOWN																		UNKNOWN
1079		170000	1300000	523.341	0.1	3	0	0.983	0.108	0.0001	0	2.73	3.01	2.88	523.341	523.341	5700	1300000	3							UNKNOWN																		UNKNOWN
1080		47000	530000	378.238	0.033	1	0	1	0	0	0	2.81	2.97	2.9	378.238	378.238	15000	530000	1							UNKNOWN																		UNKNOWN
1081		460000	4600000	755.469	0.333	10	0	0.981	0.103	0.0001	0.01	2.77	3.02	2.88	755.468	755.469	80000	4600000	10							UNKNOWN																		UNKNOWN
1082	1	980000	12000000	691.529	0.4	12	0	0.968	0.176	0.0001	0.01	2.77	3	2.91	691.529	691.529	70000	12000000	12							UNKNOWN																		UNKNOWN
1083		170000	2100000	727.601	0.2	6	0	0.97	0.149	0.0001	0.01	2.83	2.99	2.91	727.6	727.601	63000	2100000	6							UNKNOWN																		UNKNOWN
1084		220000	1800000	353.267	0.367	11	0	0.969	0.15	0.0001	0.01	2.77	3.04	2.88	353.266	353.266	13000	1800000	10							UNKNOWN												610	32000	353.268	2.79	2.83	2.81	ESTIMATED	1.15	1.3	353.266	353.268	0.04
1085		57000	540000	429.336	0.033	1	3	1	0	0	0	2.74	3.07	2.92	429.337	429.337	41000	540000	1							UNKNOWN																		UNKNOWN
1086	1	390000	4900000	686.574	0.267	8	0	0.975	0.144	0.0001	0.01	2.83	3	2.91	686.573	686.574	84000	4900000	8							UNKNOWN																		UNKNOWN
1087		130000	1500000	707.503	0.2	6	0	0.971	0.154	0.0001	0.01	2.83	2.99	2.91	707.502	707.504	97000	1500000	6							UNKNOWN																		UNKNOWN
1088	1	140000	860000	463.166	0.4	12	0	0.97	0.15	0.0001	0.01	2.71	3.02	2.91	463.166	463.166	80000	860000	12							UNKNOWN																		UNKNOWN
1089		54000	620000	700.589	0.1	3	0	0.961	0.156	0.0001	0.02	2.84	2.98	2.91	700.589	700.59	93000	620000	3							UNKNOWN																		UNKNOWN
1090	1	130000	1400000	745.514	0.267	8	0	0.972	0.167	0.0001	0	2.83	2.97	2.91	745.514	745.515	100000	1400000	8							UNKNOWN																		UNKNOWN
1091	1	230000	2300000	735.485	0.4	12	0	0.963	0.221	0.0002	0	2.83	2.99	2.91	735.485	735.486	79000	2300000	12							UNKNOWN																		UNKNOWN
1092		63000	640000	413.306	0.067	2	0	0.894	0.682	0.0003	0	2.71	3.06	2.92	413.304	413.306	4600	640000	2							UNKNOWN																		UNKNOWN
1093		51000	540000	762.504	0.067	2	0	0.975	0.11	0.0001	0.01	2.83	2.98	2.91	762.504	762.505	95000	540000	2							UNKNOWN																		UNKNOWN
1094		69000	530000	279.232	0.033	1	0	1	0	0	0	2.8	3.08	2.98	279.231	279.232	87000	530000	2							UNKNOWN																		UNKNOWN
1095	1	690000	6500000	714.606	0.4	12	0	0.955	0.241	0.0002	0.01	2.75	3	2.91	714.605	714.606	57000	6500000	12							UNKNOWN																		UNKNOWN
1096		90000	570000	465.163	0.167	5	0	0.974	0.103	0	0.01	2.72	3.02	2.91	465.163	465.164	55000	570000	4							UNKNOWN																		UNKNOWN
1097		84000	820000	737.482	0.2	6	0	0.981	0.108	0.0001	0	2.83	2.99	2.91	737.481	737.483	51000	820000	0							UNKNOWN																		UNKNOWN
1098		57000	550000	793.441	0.1	3	0	0.956	0.27	0.0002	0.01	2.84	2.97	2.91	793.439	793.442	190000	550000	0							UNKNOWN																		UNKNOWN
1099		800000	930000	446.273	0.067	2	0	0.995	0.016	0	0	1.24	3.58	2.89	446.272	446.274	190000	930000	0	200000	930000	446.273	2.76	3.08	2.95	ESTIMATED	0.83	0.65	446.273	446.274	0.29	490000	930000					190000	860000	446.273	2.79	3.08	2.89	ESTIMATED	1.44	1.88	446.272	446.273	0.27
1100		140000	710000	313.273	0.133	4	0	0.974	0.142	0	0.01	2.72	3.24	2.92	313.273	313.273	80000	710000	0	2300	110000	313.274	2.76	2.81	2.78	ESTIMATED	1.01	1.02	313.273	313.274	0.04	110000	110000					4900	130000	313.274	2.79	2.85	2.81	ESTIMATED	1.78	2.55	313.273	313.274	0.08
1101		100000	540000	633.415	0.033	1	3	1	0	0	0	2.77	3.14	2.93	633.413	633.415	22000	540000	1							UNKNOWN																		UNKNOWN
1102		84000	1000000	651.537	0.033	1	0	1	0	0	0	2.83	2.98	2.91	651.536	651.537	84000	1000000	1							UNKNOWN																		UNKNOWN
1103		180000	1000000	467.35	0.1	3	0	0.833	0.509	0.0002	0.12	2.71	3.21	2.95	467.35	467.35	95000	1000000	3							UNKNOWN																		UNKNOWN
1104	1	3700000	12000000	641.42	0.4	12	0	0.729	1.246	0.0008	0.11	1	3.19	2.94	641.418	641.42	67000	12000000	41	2800000	8300000	641.421	1	3	2.83	DETECTED	0.53	0.07	641.42	641.422	0.12	76000	8300000	1	5	-0.26	4	2500000	8200000	641.421	1.01	2.95	2.83	DETECTED	0.53	0.07	641.42	641.421	0.11
1105		470000	2200000	582.404	0.067	2	0	0.663	1.674	0.001	0.11	1.34	3.26	2.94	582.403	582.404	23000	2200000	5	120000	1500000	582.403	2.78	2.93	2.83	ESTIMATED	1.73	2.38	582.403	582.405	0.08	110000	1500000					100000	1400000	582.403	2.79	2.95	2.81	ESTIMATED	5.01	7.15	582.403	582.405	0.07
1106		110000	730000	325.274	0.133	4	0	0.932	0.273	0.0001	0.04	2.79	3.11	2.99	325.273	325.274	85000	730000	7							UNKNOWN																		UNKNOWN
1107		850000	3900000	637.302	0.233	7	0	0.882	0.596	0.0004	0.04	2.56	3.09	2.98	637.303	637.303	87000	3900000	24	2200	100000	637.303	2.95	3	2.97	ESTIMATED	0.99	0.98	637.303	637.303	0.04	100000	100000											UNKNOWN
1108		1100000	930000	817.511	0.067	2	0	0.788	0.646	0.0005	0.15	1.58	3.79	2.99	817.509	817.512	74000	930000	12							UNKNOWN																		UNKNOWN
1109	1	36000	510000	371.326	0.033	1	0	1	0	0	0	2.91	3.02	2.96	371.326	371.327	94000	510000	1							UNKNOWN																		UNKNOWN
1110		280000	640000	323.222	0.067	2	0	0.942	0.033	0	0.07	2.48	3.26	3	323.221	323.222	160000	640000	0	170000	620000	323.222	2.81	3.12	2.97	ESTIMATED	0.93	0.86	323.222	323.222	0.3	450000	620000					100000	640000	323.222	2.93	3.12	2.97	ESTIMATED	2.24	3.47	323.222	323.222	0.55
1111		120000	650000	565.351	0.1	3	0	0.967	0.171	0.0001	0.01	2.86	3.17	2.98	565.35	565.351	66000	650000	3							UNKNOWN																		UNKNOWN
1112		100000	650000	604.457	0.067	2	0	0.996	0.027	0	0	2.72	3.12	3.01	604.457	604.458	71000	650000	2							UNKNOWN																		UNKNOWN
1113		41000	580000	462.811	0.067	2	0	0.991	0.036	0	0.01	2.91	3.06	2.99	462.811	462.812	92000	580000	2							UNKNOWN																		UNKNOWN
1114		170000	990000	413.341	0.1	3	9	0.988	0.071	0	0	2.83	3.21	2.92	413.341	413.341	110000	990000	3							UNKNOWN																		UNKNOWN
1115	1	59000000	86000000	600.417	0.533	16	5	0.781	0.821	0.0005	0.13	1	3.37	2.98	600.414	600.418	110000	86000000	15	170000	1000000	600.417	3.04	3.31	3.12	DETECTED	1.67	2.34	600.417	600.418	0.15	180000	1000000	1	6		0	130000	580000	600.417	2.95	3.35	3.16	DETECTED	0.95	0.9	600.416	600.418	0.19
1116	1	66000	640000	356.316	0.067	2	0	0.994	0.022	0	0	2.91	3.11	3	356.316	356.316	91000	640000	2							UNKNOWN																		UNKNOWN
1117	1	1700000	1500000	504.244	0.333	10	0	0.899	0.127	0.0001	0.12	1.25	3.54	2.99	504.243	504.244	380000	1500000	0	200000	1500000	504.244	2.93	3.12	2.95	ESTIMATED	4.55	8.1	504.244	504.245	0.17	820000	1500000					200000	1400000	504.244	2.85	3.04	2.89	ESTIMATED	2.25	3.5	504.244	504.245	0.09
1118		270000	1100000	581.381	0.067	2	0	0.976	0.158	0.0001	0	2.71	3.23	3.01	581.38	581.382	22000	1100000	2							UNKNOWN																		UNKNOWN
1119		120000	560000	489.319	0.1	3	0	0.965	0.172	0.0001	0.01	2.84	3.24	2.98	489.318	489.32	5800	560000	0							UNKNOWN																		UNKNOWN
1120		330000	610000	581.4	0.067	2	7	0.958	0.184	0.0001	0.02	2.77	3.67	2.99	581.399	581.4	100000	610000	3	22000	300000	581.4	2.93	3.06	2.95	ESTIMATED	3.03	5.06	581.399	581.4	0.04	140000	300000					15000	200000	581.4	2.93	3.04	2.95	ESTIMATED	2.57	4.15	581.399	581.4	0.1
1121		110000	640000	442.339	0.1	3	0	0.899	0.068	0	0.12	2.74	3.22	2.93	442.339	442.34	14000	640000	3							UNKNOWN																		UNKNOWN
1122	1	990000	2200000	425.341	0.3	9	0	0.838	0.59	0.0003	0.1	1.94	3.42	3.02	425.341	425.342	76000	2200000	40							UNKNOWN																		UNKNOWN
1123	1	190000	1500000	416.355	0.367	11	0	0.98	0.106	0	0.01	2.92	3.25	3.03	416.354	416.355	20000	1500000	11							UNKNOWN																		UNKNOWN
1124	1	520000	2300000	570.292	0.6	18	0	0.801	1.158	0.0007	0.03	2.81	3.53	3.07	570.29	570.292	74000	2300000	72	460000	2200000	570.292	2.81	3.31	3.08	DETECTED	0.94	1.04	570.292	570.293	0.16	83000	2200000	1	4	-0.17	4	520000	2200000	570.293	2.85	3.5	3.08	DETECTED	1.46	1.66	570.292	570.293	0.19
1125	1	250000	1400000	542.261	0.6	18	0	0.816	1.06	0.0006	0.03	2.84	3.42	3.05	542.26	542.261	73000	1400000	53	230000	1100000	542.261	2.87	3.31	3.08	DETECTED	1.06	1.11	542.261	542.262	0.18	75000	1100000	1	4	-0.11	3	250000	1100000	542.261	2.85	3.31	3.08	DETECTED	0.99	0.96	542.261	542.261	0.2
1126	1	64000	810000	345.21	0.1	3	0	0.965	0.219	0.0001	0	2.95	3.1	3.02	345.21	345.21	76000	810000	3							UNKNOWN																		UNKNOWN
1127	1	110000	700000	489.358	0.1	3	0	0.985	0.076	0	0	2.86	3.21	3.06	489.357	489.359	14000	700000	3							UNKNOWN																		UNKNOWN
1128		84000	560000	450.329	0.1	3	0	0.978	0.137	0.0001	0	2.84	3.25	3.02	450.328	450.33	11000	560000	3							UNKNOWN																		UNKNOWN
1129		43000	570000	415.272	0.033	1	0	1	0	0	0	2.87	3.18	3.03	415.272	415.272	10000	570000	1	560	26000	415.271	2.89	2.93	2.91	ESTIMATED	1	1	415.271	415.272	0.04	26000	26000					460	22000	415.271	3.1	3.14	3.12	ESTIMATED	0.99	0.98	415.271	415.272	0.04
1130		290000	1900000	449.326	0.1	3	0	0.975	0.156	0.0001	0	2.84	3.25	3.01	449.325	449.326	4500	1900000	3							UNKNOWN																		UNKNOWN
1131	1	730000	840000	788.48	0.433	13	5	0.907	0.465	0.0004	0.03	2.38	4.44	3.04	788.479	788.48	86000	840000	26	650000	620000	788.48	2.45	4.11	2.97	DETECTED	1.59	2.17	788.479	788.482	1.37	150000	620000	1	2	-0.23	5	590000	520000	788.48	2.58	4.08	2.97	DETECTED	1.9	2.8	788.479	788.481	1.26
1132	1	1500000	1800000	343.248	0.4	12	0	0.974	0.103	0	0.01	2.32	4.38	3.03	343.248	343.248	280000	1800000	0	250000	1800000	343.248	2.89	3.06	2.95	ESTIMATED	1.32	1.65	343.248	343.248	3.07	1300000	1800000					470000	1700000	343.248	2.89	3.2	2.97	ESTIMATED	1.86	2.72	343.248	343.248	0.3
1133		210000	610000	379.175	0.2	6	0	0.977	0.079	0	0.01	2.55	3.26	3.02	379.175	379.175	120000	610000	0	94000	560000	379.175	2.89	3.08	2.97	ESTIMATED	1.11	1.21	379.175	379.176	0.34	420000	560000					160000	610000	379.176	2.89	3.2	3	ESTIMATED	1.48	1.97	379.175	379.176	0.35
1134		210000	960000	427.357	0.1	3	4	0.983	0.06	0	0.01	2.88	3.31	3.02	427.358	427.358	200000	960000	3							UNKNOWN																		UNKNOWN
1135		240000	630000	413.181	0.2	6	0	0.971	0.122	0.0001	0.01	2.51	3.25	3.05	413.18	413.181	140000	630000	0	160000	590000	413.181	2.89	3.2	3.1	ESTIMATED	0.75	0.51	413.181	413.181	0.18	430000	590000					160000	620000	413.181	2.89	3.2	3.02	ESTIMATED	1.24	1.47	413.181	413.181	0.15
1136		230000	710000	385.222	0.1	3	0	0.973	0.093	0	0.02	2.53	3.24	3.03	385.222	385.223	160000	710000	0	180000	700000	385.223	2.89	3.2	3	ESTIMATED	1.49	1.98	385.222	385.223	0.2	480000	700000					180000	700000	385.223	2.89	3.2	2.97	ESTIMATED	1.86	2.72	385.222	385.223	0.33
1137		320000	1300000	501.233	0.133	4	0	0.969	0.121	0.0001	0.02	2.79	3.21	3.04	501.233	501.233	270000	1300000	0	310000	1200000	501.233	2.89	3.2	2.97	ESTIMATED	1.86	2.72	501.233	501.234	0.19	750000	1200000					270000	1100000	501.234	2.93	3.2	3	ESTIMATED	2.14	3.29	501.233	501.234	0.6
1138	1	4600000	6800000	357.263	0.4	12	0	0.975	0.094	0	0.02	2.33	4.38	3.03	357.263	357.264	1100000	6800000	0	1800000	6700000	357.264	2.89	3.2	3	ESTIMATED	1.49	1.98	357.263	357.264	0.29	5300000	6700000					1800000	6400000	357.264	2.89	3.2	2.97	ESTIMATED	1.86	2.72	357.264	357.264	0.33
1139	1	11000000	14000000	432.259	0.367	11	6	0.97	0.127	0.0001	0.01	1.23	3.26	3.03	432.259	432.26	3700000	14000000	0	3800000	13000000	432.26	2.89	3.2	2.95	ESTIMATED	2.49	3.97	432.259	432.26	0.33	11000000	13000000					3700000	13000000	432.26	2.89	3.2	3	ESTIMATED	1.48	1.97	432.26	432.26	0.36
1140		870000	2400000	429.212	0.2	6	12	0.975	0.115	0	0.01	2.26	3.26	3.04	429.212	429.212	540000	2400000	0	650000	2400000	429.212	2.89	3.2	2.95	ESTIMATED	2.49	3.97	429.212	429.212	5.42	1800000	2400000					650000	2300000	429.212	2.89	3.2	3.02	ESTIMATED	1.24	1.47	429.212	429.213	0.88
1141		81000	690000	511.342	0.067	2	0	0.988	0.075	0	0	2.9	3.2	3.02	511.339	511.342	4800	690000	2							UNKNOWN																		UNKNOWN
1142		230000	610000	420.259	0.2	6	1	0.97	0.095	0	0.02	2.54	3.25	3.06	420.259	420.259	100000	610000	0	100000	470000	420.259	2.89	3.16	2.95	ESTIMATED	2.15	3.3	420.259	420.26	0.31	310000	470000					110000	440000	420.26	2.91	3.2	3.2	ESTIMATED	0.5		420.259	420.26	0.27
1143	1	160000	840000	701.439	0.2	6	0	0.912	0.496	0.0003	0.02	2.61	3.16	3.05	701.438	701.44	72000	840000	12							UNKNOWN																		UNKNOWN
1144	1	2400000	3800000	415.233	0.333	10	6	0.95	0.269	0.0001	0.01	1.23	3.27	3.03	415.232	415.234	820000	3800000	0	1000000	3700000	415.233	2.89	3.2	2.95	ESTIMATED	2.49	3.97	415.233	415.233	0.24	2800000	3700000					1000000	3600000	415.233	2.89	3.2	2.97	ESTIMATED	1.86	2.72	415.233	415.233	0.5
1145		250000	630000	353.196	0.2	6	0	0.969	0.12	0	0.02	2.54	3.25	3.05	353.195	353.196	140000	630000	0	130000	610000	353.196	2.89	3.14	3.1	ESTIMATED	0.6	0.2	353.196	353.196	0.23	400000	610000					89000	600000	353.196	2.89	3.06	2.91	ESTIMATED	4	7	353.196	353.196	0.08
1146		400000	700000	508.354	0.033	1	0	1	0	0	0	2.1	3.21	3.04	508.354	508.354	16000	700000	3							UNKNOWN																		UNKNOWN
1147	1	3700000	5700000	464.249	0.367	11	6	0.968	0.151	0.0001	0.01	1	3.25	3.04	464.248	464.249	1200000	5700000	0	920000	3400000	464.25	2.89	3.2	2.95	ESTIMATED	2.49	3.97	464.249	464.25	15.21	2600000	3400000					880000	3100000	464.25	2.89	3.2	2.97	ESTIMATED	1.86	2.72	464.249	464.25	0.24
1148	1	5900000	14000000	446.239	0.4	12	6	0.976	0.107	0	0.01	2.24	3.26	3.03	446.238	446.238	3600000	14000000	0	3600000	13000000	446.239	2.89	3.2	3	ESTIMATED	1.49	1.98	446.239	446.239	0.85	10000000	13000000					3600000	12000000	446.239	2.89	3.2	3	ESTIMATED	1.48	1.97	446.239	446.239	0.49
1149	1	1300000	1800000	397.186	0.4	12	7	0.972	0.124	0	0.01	1	3.27	3.04	397.185	397.186	410000	1800000	0	470000	1800000	397.186	2.89	3.2	2.97	ESTIMATED	1.86	2.72	397.186	397.186	0.54	1400000	1800000					480000	1800000	397.186	2.89	3.2	3.02	ESTIMATED	1.24	1.47	397.186	397.186	51.26
1150	1	320000	880000	403.233	0.4	12	6	0.968	0.14	0.0001	0.02	2.22	3.27	3.03	403.232	403.233	190000	880000	0	170000	760000	403.233	2.89	3.16	3	ESTIMATED	1.29	1.57	403.233	403.233	0.28	550000	760000					120000	750000	403.233	2.89	3.08	3	ESTIMATED	0.9	0.79	403.233	403.233	0.78
1151		800000	2700000	325.238	0.4	12	1	0.978	0.103	0	0.01	2.33	3.53	3.01	325.237	325.238	17000	2700000	0	730000	2500000	325.237	2.89	3.2	2.95	ESTIMATED	2.49	3.97	325.237	325.238	1.95	2100000	2500000					750000	2600000	325.237	2.89	3.2	3.1	ESTIMATED	0.75	0.5	325.237	325.238	0.2
1152	1	1400000	3500000	383.206	0.4	12	6	0.972	0.135	0.0001	0.01	2.24	3.26	3.03	383.206	383.207	840000	3500000	0	880000	3400000	383.207	2.91	3.2	2.97	ESTIMATED	2.32	3.63	383.206	383.207	0.46	2700000	3400000					880000	3300000	383.207	2.91	3.2	2.95	ESTIMATED	3.48	5.96	383.207	383.207	1.2
1153		610000	690000	816.51	0.133	4	0	0.918	0.131	0.0001	0.08	2.41	3.93	3.05	816.509	816.511	100000	690000	23	610000	580000	816.511	2.47	3.93	3.1	DETECTED	1.16	1.31	816.51	816.511	1.2	120000	580000	1	4	-0.28	6	560000	690000	816.511	2.44	3.73	3.18	DETECTED	0.87	0.73	816.51	816.512	1.03
1154		340000	930000	317.175	0.267	8	3	0.979	0.088	0	0.01	2.18	3.25	3.04	317.174	317.175	190000	930000	0	220000	870000	317.175	2.91	3.2	2.97	ESTIMATED	2.32	3.63	317.175	317.175	0.71	630000	870000					210000	790000	317.175	2.91	3.2	2.97	ESTIMATED	2.31	3.62	317.175	317.175	0.27
1155	1	340000	960000	576.229	0.367	11	6	0.971	0.127	0.0001	0.01	2.23	3.26	3.04	576.228	576.229	200000	960000	0	180000	820000	576.229	2.91	3.16	2.97	ESTIMATED	1.98	2.95	576.229	576.23	0.29	610000	820000					190000	810000	576.229	2.91	3.18	3.02	ESTIMATED	1.28	1.56	576.229	576.23	0.35
1156		97000	590000	445.31	0.067	2	0	0.996	0.008	0	0	2.7	3.17	3.05	445.31	445.311	31000	590000	2							UNKNOWN																		UNKNOWN
1157		500000	1200000	291.195	0.4	12	5	0.977	0.105	0	0.01	2.25	3.25	3.04	291.195	291.196	9900	1200000	0	280000	970000	291.196	2.91	3.23	3	ESTIMATED	1.87	2.73	291.195	291.196	0.47	770000	970000					260000	1100000	291.196	2.93	3.22	3.02	ESTIMATED	1.73	2.46	291.196	291.196	0.28
1158	1	640000	1100000	617.42	0.267	8	0	0.815	1.197	0.0007	0.01	1.62	3.36	3.06	617.418	617.42	74000	1100000	22							UNKNOWN																		UNKNOWN
1159		210000	950000	411.326	0.1	3	3	0.978	0.112	0	0.01	2.71	3.23	3.03	411.326	411.326	12000	950000	3							UNKNOWN																		UNKNOWN
1160		73000	730000	601.475	0.067	2	0	0.738	1.732	0.001	0	2.95	3.19	3.08	601.473	601.475	62000	730000	0							UNKNOWN																		UNKNOWN
1161	1	920000	1300000	374.29	0.4	12	0	0.972	0.106	0	0.02	2.33	4.05	3.04	374.29	374.29	280000	1300000	0	360000	1300000	374.29	2.91	3.23	2.95	ESTIMATED	3.75	6.5	374.29	374.29	0.24	970000	1300000					350000	1300000	374.29	2.91	3.22	3.02	ESTIMATED	1.48	1.96	374.29	374.29	0.3
1162	1	1400000	1800000	401.217	0.333	10	6	0.973	0.106	0	0.02	1.23	3.27	3.04	401.216	401.217	360000	1800000	0	170000	1400000	401.217	2.91	3.06	2.97	ESTIMATED	1.15	1.31	401.217	401.217	0.23	1000000	1400000					360000	1300000	401.217	2.91	3.22	2.97	ESTIMATED	2.48	3.95	401.217	401.217	1.12
1163		130000	1200000	295.195	0.2	6	0	0.982	0.099	0	0.01	2.7	3.18	3.03	295.194	295.195	6200	1200000	6	350	17000	295.195	2.91	2.95	2.93	ESTIMATED	0.98	0.96	295.195	295.195	0.04	17000	17000					380	18000	295.195	2.93	2.97	2.95	ESTIMATED	1.02	1.04	295.195	295.195	0.04
1164		22000000	56000000	490.228	0.3	9	6	0.98	0.093	0	0.01	2.25	3.26	3.05	490.228	490.229	14000000	56000000	0	14000000	49000000	490.229	2.91	3.23	2.95	ESTIMATED	3.75	6.5	490.228	490.229	0.4	40000000	49000000					14000000	47000000	490.229	2.91	3.22	3.02	ESTIMATED	1.48	1.96	490.229	490.229	0.47
1165	1	5700000	8200000	473.202	0.333	10	6	0.978	0.118	0.0001	0.01	1.02	3.26	3.04	473.201	473.202	2000000	8200000	0	2300000	8200000	473.202	2.91	3.23	3	ESTIMATED	1.87	2.73	473.202	473.202	0.4	6600000	8200000					2300000	8100000	473.202	2.91	3.22	2.97	ESTIMATED	2.48	3.95	473.202	473.202	0.45
1166		110000	1200000	336.221	0.2	6	0	0.979	0.119	0	0	2.97	3.13	3.06	336.221	336.221	57000	1200000	6							UNKNOWN																		UNKNOWN
1167	1	910000	1400000	415.197	0.4	12	6	0.976	0.112	0	0.01	1.03	3.27	3.05	415.195	415.198	290000	1400000	0	210000	950000	415.197	2.91	3.16	2.97	ESTIMATED	1.98	2.95	415.197	415.197	0.96	680000	950000					250000	950000	415.197	2.91	3.22	3	ESTIMATED	1.85	2.71	415.197	415.197	0.57
1168	1	3900000	5100000	459.186	0.4	12	6	0.973	0.123	0.0001	0.01	1	3.27	3.04	459.185	459.186	1100000	5100000	0	1000000	3800000	459.187	2.91	3.23	2.97	ESTIMATED	2.48	3.97	459.186	459.187	0.3	3000000	3800000					1000000	3600000	459.187	2.91	3.22	3.02	ESTIMATED	1.48	1.96	459.186	459.187	0.35
1169		110000	570000	439.32	0.1	3	0	0.985	0.043	0	0.01	2.92	3.21	3.04	439.32	439.321	17000	570000	3							UNKNOWN																		UNKNOWN
1170		600000	2200000	413.217	0.067	2	0	0.989	0.006	0	0.01	2.77	3.48	3.04	413.216	413.217	320000	2200000	0	470000	2100000	413.217	2.91	3.16	2.95	ESTIMATED	2.99	4.97	413.217	413.217	0.27	1600000	2100000					580000	2000000	413.217	2.91	3.22	2.95	ESTIMATED	3.74	6.47	413.217	413.217	0.36
1171		79000	830000	635.388	0.167	5	0	0.958	0.255	0.0002	0.01	2.99	3.12	3.06	635.387	635.388	86000	830000	5							UNKNOWN																		UNKNOWN
1172	1	660000	1200000	447.223	0.4	12	6	0.977	0.122	0.0001	0.01	1.23	3.28	3.06	447.222	447.223	240000	1200000	0	230000	910000	447.223	2.91	3.23	3	ESTIMATED	1.87	2.73	447.223	447.223	0.32	610000	910000					220000	750000	447.223	2.91	3.22	3.1	ESTIMATED	0.84	0.67	447.223	447.223	8.14
1173		140000	540000	305.211	0.1	3	0	0.974	0.051	0	0.02	2.78	3.23	3.07	305.211	305.212	100000	540000	0	110000	510000	305.211	2.91	3.16	3	ESTIMATED	1.49	1.97	305.211	305.211	0.24	360000	510000					130000	500000	305.211	2.91	3.22	2.91	ESTIMATED			305.211	305.212	0.44
1174		210000	1300000	525.357	0.1	3	0	0.974	0.149	0.0001	0.01	2.88	3.22	3.08	525.356	525.358	56000	1300000	3							UNKNOWN																		UNKNOWN
1175		110000	510000	904.418	0.067	2	0	0.988	0.01	0	0.01	2.78	3.24	3.06	904.416	904.418	80000	510000	0	25000	420000	904.418	3.04	3.12	3.1	ESTIMATED	0.68	0.36	904.418	904.419	0.05	240000	420000					47000	420000	904.418	3	3.14	3.02	ESTIMATED	3.42	5.84	904.417	904.419	0.11
1176	1	7000000	12000000	441.176	0.367	11	6	0.976	0.132	0.0001	0.01	1	3.26	3.05	441.175	441.176	2300000	12000000	0	3000000	11000000	441.176	2.91	3.23	2.95	ESTIMATED	3.75	6.5	441.176	441.176	0.52	8700000	11000000					3100000	11000000	441.176	2.91	3.22	2.91	ESTIMATED			441.176	441.176	0.2
1177	1	360000	1000000	335.185	0.4	12	6	0.975	0.116	0	0.01	2.24	3.26	3.04	335.185	335.185	220000	1000000	0	260000	930000	335.185	2.91	3.23	3	ESTIMATED	1.87	2.73	335.185	335.185	0.3	710000	930000					270000	960000	335.185	2.91	3.22	3.04	ESTIMATED	1.23	1.46	335.185	335.185	0.43
1178		240000	1800000	521.345	0.2	6	0	0.949	0.316	0.0002	0.01	2.86	3.2	3.05	521.344	521.345	62000	1800000	6							UNKNOWN																		UNKNOWN
1179		55000	540000	593.312	0.033	1	0	1	0	0	0	2.96	3.13	3.06	593.312	593.312	110000	540000	1							UNKNOWN																		UNKNOWN
1180		210000	600000	369.191	0.2	6	0	0.974	0.119	0	0.01	2.56	3.25	3.04	369.19	369.191	140000	600000	0	86000	590000	369.191	2.91	3.08	2.91	ESTIMATED			369.191	369.191	0.06	420000	590000					160000	580000	369.191	2.91	3.22	3.02	ESTIMATED	1.48	1.96	369.191	369.191	0.36
1181		290000	750000	273.185	0.233	7	2	0.975	0.103	0	0.01	2.25	3.25	3.06	273.185	273.185	37000	750000	0	170000	660000	273.185	2.91	3.23	2.97	ESTIMATED	2.48	3.97	273.185	273.185	0.18	440000	660000					170000	630000	273.185	2.91	3.22	3.2	ESTIMATED	0.54	0.07	273.185	273.185	0.35
1182		880000	3100000	491.352	0.2	6	0	0.908	0.519	0.0003	0.02	1.78	3.2	3.07	491.351	491.352	25000	3100000	24							UNKNOWN																		UNKNOWN
1183		550000	2000000	509.362	0.2	6	0	0.86	0.833	0.0004	0.02	1.96	3.24	3.08	509.361	509.362	33000	2000000	22							UNKNOWN																		UNKNOWN
1184		180000	1600000	481.352	0.1	3	0	0.992	0.039	0	0	2.97	3.19	3.09	481.352	481.352	76000	1600000	3							UNKNOWN																		UNKNOWN
1185		970000	3300000	565.404	0.2	6	2	0.922	0.421	0.0002	0.02	1.77	3.2	3.07	565.403	565.405	53000	3300000	22	8800	160000	565.405	3.06	3.14	3.12	ESTIMATED	0.67	0.34	565.403	565.405	0.06	120000	160000					2300	110000	565.405	3.16	3.2	3.18	ESTIMATED	0.99	0.98	565.403	565.405	0.04
1186	1	45000000	140000000	601.424	0.2	6	15	0.794	1.278	0.0008	0.02	1	3.35	3.09	601.423	601.425	45000	140000000	65	570000	2100000	601.425	2.73	3.31	3.16	DETECTED	0.67	0.4	601.423	601.426	0.15	340000	2100000	1	6	-0.16	3	820000	1400000	601.424	1.66	3.31	3.16	DETECTED	0.55	0.1	601.423	601.426	0.19
1187	1	100000	1100000	433.235	0.1	3	0	0.971	0.174	0.0001	0	2.94	3.21	3.07	433.235	433.235	13000	1100000	3							UNKNOWN																		UNKNOWN
1188		2900000	12000000	603.431	0.133	4	1	0.806	1.157	0.0007	0.03	2.39	3.22	3.09	603.43	603.432	19000	12000000	4	6400	180000	603.432	3.1	3.16	3.14	ESTIMATED	0.75	0.49	603.43	603.432	0.06	130000	180000					7500	150000	603.432	3.14	3.22	3.16	ESTIMATED	2.1	3.19	603.43	603.432	0.06
1189	1	160000	760000	601.373	0.167	5	0	0.831	0.992	0.0006	0.03	2.38	3.2	3.04	601.373	601.374	26000	760000	0							UNKNOWN																		UNKNOWN
1190		83000	730000	469.352	0.067	2	0	0.974	0.16	0.0001	0	2.92	3.22	3.04	469.351	469.352	9700	730000	2							UNKNOWN																		UNKNOWN
1191		210000	2100000	301.216	0.1	3	0	0.974	0.152	0	0	2.92	3.21	3.06	301.216	301.216	18000	2100000	3							UNKNOWN																		UNKNOWN
1192	1	190000	2100000	393.242	0.1	3	0	0.976	0.139	0.0001	0	2.98	3.24	3.13	393.242	393.242	6500	2100000	3							UNKNOWN																		UNKNOWN
1193		320000	3300000	411.253	0.1	3	0	0.974	0.148	0.0001	0	2.97	3.21	3.08	411.252	411.253	12000	3300000	3							UNKNOWN																		UNKNOWN
1194	1	1600000	15000000	428.279	0.1	3	0	0.974	0.147	0.0001	0	2.91	3.42	3.08	428.279	428.28	15000	15000000	3							UNKNOWN																		UNKNOWN
1195		430000	4200000	429.283	0.1	3	0	0.975	0.146	0.0001	0	2.94	3.37	3.12	429.283	429.283	13000	4200000	3							UNKNOWN																		UNKNOWN
1196		18000000	78000000	518.26	0.067	2	0	0.991	0.051	0	0	2.82	3.25	3.07	518.259	518.26	12000000	78000000	0	7300000	78000000	518.26	2.93	3.06	2.95	ESTIMATED	3.03	5.06	518.26	518.26	0.19	46000000	78000000					17000000	76000000	518.26	2.93	3.22	3.2	ESTIMATED	0.54	0.08	518.26	518.26	0.17
1197		740000	570000	796.547	0.033	1	0	1	0	0	0	1.01	3.43	3.05	796.546	796.548	120000	570000	5							UNKNOWN																		UNKNOWN
1198		140000	890000	509.345	0.167	5	0	0.982	0.079	0	0.01	2.85	3.2	3.07	509.344	509.345	7000	890000	4							UNKNOWN																		UNKNOWN
1199		79000	530000	531.366	0.033	1	0	1	0	0	0	2.92	3.2	3.05	531.366	531.366	11000	530000	1							UNKNOWN																		UNKNOWN
1200	1	210000	2300000	456.311	0.1	3	0	0.973	0.167	0.0001	0	2.98	3.21	3.09	456.31	456.311	79000	2300000	0							UNKNOWN																		UNKNOWN
1201		62000	650000	457.314	0.1	3	0	0.98	0.117	0.0001	0	2.95	3.21	3.05	457.312	457.314	4300	650000	3							UNKNOWN																		UNKNOWN
1202		70000	800000	375.232	0.1	3	0	0.975	0.158	0.0001	0	2.97	3.22	3.11	375.232	375.232	5900	800000	3							UNKNOWN																		UNKNOWN
1203		670000	2300000	599.41	0.233	7	5	0.849	0.792	0.0005	0.04	2.53	3.26	3.11	599.408	599.41	100000	2300000	12	28000	180000	599.41	3.06	3.25	3.2	ESTIMATED	0.65	0.29	599.409	599.411	0.25	100000	180000					15000	140000	599.41	3.1	3.22	3.2	ESTIMATED	0.6	0.2	599.41	599.411	0.17
1204		110000	610000	601.385	0.067	2	0	0.664	2.092	0.0013	0.03	2.85	3.18	3.07	601.382	601.386	92000	610000	0							UNKNOWN																		UNKNOWN
1205		180000	1600000	445.368	0.1	3	3	0.993	0.035	0	0	2.94	3.25	3.04	445.368	445.368	79000	1600000	3							UNKNOWN																		UNKNOWN
1206		2200000	1200000	549.488	0.2	6	1	0.833	0.77	0.0004	0.07	1	3.73	3.03	549.488	549.489	91000	1200000	35							UNKNOWN																		UNKNOWN
1207	1	9500000	32000000	583.415	0.433	13	3	0.812	1.004	0.0006	0.05	1.09	3.34	3.08	583.413	583.415	30000	32000000	41	210000	650000	583.415	2.83	3.31	3.16	DETECTED	0.72	0.45	583.413	583.416	0.43	260000	650000	1	2	-0.22	3	82000	510000	583.415	3.04	3.25	3.18	ESTIMATED	0.72	0.44	583.415	583.415	0.17
1208	1	490000	2800000	772.512	0.2	6	0	0.94	0.308	0.0002	0.02	2.44	3.28	3.1	772.511	772.513	70000	2800000	19							UNKNOWN																		UNKNOWN
1209		54000	650000	651.487	0.1	3	0	0.973	0.168	0.0001	0	3.02	3.16	3.11	651.486	651.487	100000	650000	3							UNKNOWN																		UNKNOWN
1210	1	350000	2100000	764.509	0.2	6	0	0.913	0.487	0.0004	0.02	2.51	3.22	3.04	764.508	764.51	19000	2100000	17							UNKNOWN																		UNKNOWN
1211		650000	2200000	441.336	0.1	3	5	0.992	0.033	0	0	2.74	3.27	3.06	441.336	441.337	11000	2200000	3							UNKNOWN																		UNKNOWN
1212	1	110000	860000	754.5	0.167	5	0	0.89	0.592	0.0004	0.03	2.84	3.26	3.11	754.5	754.502	74000	860000	8							UNKNOWN																		UNKNOWN
1213	1	640000	3500000	531.255	0.4	12	5	0.922	0.083	0	0.09	2.53	3.47	3.09	531.255	531.255	230000	3500000	0	470000	3100000	531.255	2.97	3.16	3.1	ESTIMATED	0.76	0.51	531.255	531.256	0.16	1900000	3100000					170000	3400000	531.255	3.16	3.22	3.2	ESTIMATED	0.75	0.5	531.255	531.255	0.08
1214	1	88000	920000	309.326	0.267	8	0	0.979	0.115	0	0	3.04	3.2	3.12	309.326	309.326	79000	920000	8							UNKNOWN																		UNKNOWN
1215	1	290000	3100000	617.312	0.2	6	0	0.977	0.114	0.0001	0.01	3.02	3.24	3.11	617.311	617.312	64000	3100000	6							UNKNOWN																		UNKNOWN
1216	1	170000	1000000	441.252	0.2	6	0	0.977	0.089	0	0.01	2.99	3.34	3.14	441.25	441.252	91000	1000000	0							UNKNOWN																		UNKNOWN
1217		100000	1200000	296.295	0.033	1	0	1	0	0	0	3.06	3.21	3.13	296.295	296.295	99000	1200000	1							UNKNOWN																		UNKNOWN
1218		170000	1900000	314.305	0.033	1	0	1	0	0	0	3.03	3.22	3.13	314.305	314.305	86000	1900000	1							UNKNOWN																		UNKNOWN
1219	1	220000	2300000	549.286	0.3	9	0	0.892	0.439	0.0002	0.06	2.91	3.33	3.15	549.286	549.287	12000	2300000	12							UNKNOWN																		UNKNOWN
1220		920000	2100000	754.526	0.1	3	0	0.877	0.336	0.0003	0.1	2.5	3.41	3.16	754.526	754.526	33000	2100000	12							UNKNOWN																		UNKNOWN
1221		52000	670000	738.606	0.033	1	0	1	0	0	0	3.08	3.21	3.14	738.605	738.607	100000	670000	1							UNKNOWN																		UNKNOWN
1222	1	85000	870000	621.39	0.067	2	0	0.97	0.069	0	0.03	3.08	3.3	3.15	621.389	621.39	94000	870000	0							UNKNOWN																		UNKNOWN
1223		880000	2700000	812.555	0.067	2	0	0.972	0.058	0	0.03	2.97	3.55	3.07	812.555	812.557	140000	2700000	9	28000	190000	812.556	3.12	3.29	3.23	ESTIMATED	0.8	0.6	812.555	812.557	0.36	150000	190000					3100	140000	812.556	2.97	3.02	3	ESTIMATED	1	1	812.555	812.556	0.04
1224	1	170000	1800000	743.561	0.2	6	0	0.975	0.132	0.0001	0.01	3.05	3.24	3.14	743.561	743.562	80000	1800000	6							UNKNOWN																		UNKNOWN
1225		400000	1400000	381.191	0.133	4	1	0.903	0.112	0	0.11	2.26	3.53	3.09	381.19	381.191	240000	1400000	0	350000	1400000	381.191	3	3.29	3.04	ESTIMATED	3.45	5.89	381.191	381.191	0.41	1100000	1400000					370000	1300000	381.191	3	3.31	3.14	ESTIMATED	1.07	1.13	381.191	381.191	0.35
1226	1	640000	1100000	788.569	0.133	4	0	0.947	0.294	0.0002	0.01	1.98	3.36	3.15	788.567	788.57	130000	1100000	17							UNKNOWN																		UNKNOWN
1227		800000	1000000	575.504	0.067	2	0	0.943	0.19	0.0001	0.04	1.56	3.72	3.13	575.504	575.505	100000	1000000	10							UNKNOWN																		UNKNOWN
1228		230000	700000	426.345	0.067	2	0	0.99	0.027	0	0.01	2.48	3.31	3.05	426.345	426.345	40000	700000	3							UNKNOWN																		UNKNOWN
1229		3000000	31000000	1241.61	0.1	3	0	0.96	0.206	0.0003	0.01	3.04	3.35	3.19	1241.6	1241.61	2600	31000000	10							UNKNOWN																		UNKNOWN
1230		510000	3500000	621.265	0.1	3	0	0.961	0.119	0.0001	0.03	3.04	3.37	3.19	621.264	621.266	57000	3500000	0							UNKNOWN																		UNKNOWN
1231	1	140000	1100000	539.406	0.1	3	0	0.976	0.124	0.0001	0.01	3.08	3.31	3.15	539.405	539.407	93000	1100000	3							UNKNOWN																		UNKNOWN
1232		350000	2500000	379.281	0.2	6	0	0.972	0.125	0	0.01	3	3.38	3.14	379.281	379.282	70000	2500000	6							UNKNOWN																		UNKNOWN
1233		75000	550000	489.183	0.1	3	0	0.98	0.079	0	0.01	3.04	3.25	3.16	489.182	489.183	54000	550000	3							UNKNOWN																		UNKNOWN
1234		65000	590000	816.541	0.033	1	0	1	0	0	0	3	3.31	3.17	816.54	816.541	13000	590000	1							UNKNOWN																		UNKNOWN
1235		200000	1700000	423.292	0.1	3	5	0.986	0.085	0	0	3	3.32	3.18	423.291	423.293	2500	1700000	3							UNKNOWN																		UNKNOWN
1236		81000	580000	380.285	0.2	6	0	0.971	0.143	0.0001	0.01	3	3.38	3.15	380.285	380.286	15000	580000	6							UNKNOWN																		UNKNOWN
1237		9500000	7900000	437.215	0.2	6	4	0.979	0.103	0	0.01	2.99	5.36	3.08	437.214	437.215	2400000	7900000	0	2100000	7800000	437.215	3	3.31	3	ESTIMATED			437.215	437.215	0.14	5600000	7800000					1400000	7900000	437.215	3	3.2	3.02	ESTIMATED	4.89	8.77	437.215	437.215	0.24
1238	1	1100000	1300000	731.449	0.167	5	0	0.943	0.269	0.0002	0.02	1.56	3.64	3.21	731.448	731.451	77000	1300000	29							UNKNOWN																		UNKNOWN
1239		65000	630000	561.388	0.033	1	0	1	0	0	0	3.1	3.26	3.16	561.387	561.389	100000	630000	1							UNKNOWN																		UNKNOWN
1240		180000	1600000	620.298	0.1	3	0	0.966	0.181	0.0001	0.01	3.05	3.35	3.19	620.297	620.299	83000	1600000	6							UNKNOWN																		UNKNOWN
1241		580000	4000000	621.361	0.1	3	0	0.982	0.071	0	0.01	3.03	3.37	3.2	621.36	621.361	77000	4000000	0							UNKNOWN																		UNKNOWN
1242		270000	910000	834.54	0.1	3	0	0.991	0.027	0	0.01	2.93	3.56	3.15	834.54	834.542	120000	910000	11							UNKNOWN																		UNKNOWN
1243	1	130000	1400000	1263.59	0.1	3	0	0.959	0.246	0.0003	0.01	3.06	3.24	3.17	1263.59	1263.59	82000	1400000	5							UNKNOWN																		UNKNOWN
1244	1	75000	860000	659.26	0.067	2	0	0.988	0.054	0	0	3.07	3.22	3.17	659.258	659.26	130000	860000	1							UNKNOWN																		UNKNOWN
1245	1	150000	1800000	766.638	0.2	6	0	0.962	0.224	0.0002	0.01	3.1	3.24	3.17	766.637	766.64	78000	1800000	4							UNKNOWN																		UNKNOWN
1246		54000	540000	606.281	0.033	1	0	1	0	0	0	3.07	3.25	3.17	606.281	606.282	92000	540000	1							UNKNOWN																		UNKNOWN
1247		590000	4200000	621.255	0.1	3	0	0.947	0.322	0.0002	0.01	3.03	3.37	3.21	621.253	621.255	92000	4200000	0							UNKNOWN																		UNKNOWN
1248		250000	610000	924.569	0.033	1	0	1	0	0	0	2.93	3.56	3.22	924.57	924.571	160000	610000	5							UNKNOWN																		UNKNOWN
1249		110000	1400000	1264.59	0.033	1	0	1	0	0	0	3.06	3.24	3.17	1264.59	1264.59	50000	1400000	1							UNKNOWN																		UNKNOWN
1250	1	150000	1700000	364.282	0.1	3	0	0.984	0.086	0	0	3.1	3.26	3.18	364.282	364.282	89000	1700000	3							UNKNOWN																		UNKNOWN
1251	1	92000000	670000000	621.307	0.3	9	0	0.836	0.921	0.0006	0.03	2.93	3.52	3.21	621.307	621.309	15000	670000000	31							UNKNOWN																		UNKNOWN
1252	1	93000	890000	342.3	0.1	3	0	0.986	0.066	0	0.01	3.1	3.26	3.19	342.3	342.3	70000	890000	3							UNKNOWN																		UNKNOWN
1253	1	50000	620000	387.358	0.1	3	0	0.982	0.093	0	0.01	3.12	3.25	3.19	387.358	387.358	86000	620000	3							UNKNOWN																		UNKNOWN
1254		63000	900000	802.503	0.033	1	0	1	0	0	0	3.11	3.31	3.21	802.502	802.503	110000	900000	1							UNKNOWN																		UNKNOWN
1255	1	1200000	14000000	850.543	0.633	19	0	0.844	0.819	0.0007	0.04	2.85	3.38	3.19	850.543	850.545	25000	14000000	19							UNKNOWN																		UNKNOWN
1256		1600000	6300000	379.245	0.2	6	7	0.959	0.083	0	0.04	3.03	3.37	3.17	379.245	379.246	4600	6300000	0	1600000	5600000	379.246	3.04	3.35	3.04	ESTIMATED			379.245	379.246	0.09	4000000	5600000					1600000	5600000	379.246	3.04	3.37	3.04	ESTIMATED			379.246	379.246	0.18
1257		79000	610000	369.242	0.1	3	0	0.99	0.056	0	0	3.05	3.45	3.21	369.242	369.243	6000	610000	3							UNKNOWN																		UNKNOWN
1258		190000	1500000	404.279	0.1	3	0	0.985	0.075	0	0	3.11	3.46	3.21	404.279	404.28	30000	1500000	3							UNKNOWN																		UNKNOWN
1259	1	940000	6400000	643.289	0.2	6	0	0.777	1.294	0.0008	0.04	3.04	3.41	3.21	643.288	643.289	69000	6400000	14							UNKNOWN																		UNKNOWN
1260		54000	530000	343.266	0.033	1	0	1	0	0	0	3.16	3.33	3.24	343.265	343.266	58000	530000	1							UNKNOWN																		UNKNOWN
1261		170000	530000	311.258	0.067	2	0	0.887	0.024	0	0.15	2.48	3.57	3.2	311.258	311.258	76000	530000	2							UNKNOWN																		UNKNOWN
1262		1500000	5900000	435.199	0.233	7	3	0.97	0.127	0.0001	0.01	3.06	3.39	3.22	435.199	435.199	380000	5900000	0	1400000	4900000	435.199	3.06	3.37	3.2	ESTIMATED	1.07	1.14	435.199	435.2	0.34	3400000	4900000					850000	4500000	435.199	3.18	3.39	3.25	ESTIMATED	1.64	2.28	435.199	435.2	0.32
1263		280000	3300000	425.775	0.333	10	0	0.974	0.138	0.0001	0.01	3.08	3.33	3.18	425.775	425.775	73000	3300000	10							UNKNOWN																		UNKNOWN
1264	1	130000	1700000	426.276	0.333	10	0	0.972	0.143	0.0001	0.01	3.12	3.32	3.21	426.276	426.277	33000	1700000	10							UNKNOWN																		UNKNOWN
1265	1	78000	960000	742.5	0.2	6	0	0.89	0.698	0.0005	0.01	3.08	3.29	3.23	742.5	742.501	79000	960000	8							UNKNOWN																		UNKNOWN
1266		190000	810000	409.311	0.1	3	0	0.967	0.211	0.0001	0	2.56	3.45	3.27	409.31	409.311	8800	810000	3							UNKNOWN																		UNKNOWN
1267		2900000	3600000	453.188	0.233	7	0	0.884	0.546	0.0002	0.05	1.26	5.53	3.21	453.187	453.188	360000	3600000	0	340000	1300000	453.189	3.08	3.39	3.2	ESTIMATED	1.24	1.49	453.189	453.189	0.85	950000	1300000					280000	1000000	453.189	3.08	3.39	3.22	ESTIMATED	1.07	1.13	453.189	453.189	0.37
1268	1	1500000	2300000	429.212	0.4	12	6	0.873	0.148	0.0001	0.14	1.24	3.78	3.21	429.211	429.212	540000	2300000	0	620000	2300000	429.212	3.08	3.39	3.1	ESTIMATED	7.43	13.86	429.212	429.212	0.62	1700000	2300000					610000	2200000	429.212	3.08	3.39	3.27	ESTIMATED	0.83	0.66	429.212	429.212	0.4
1269	1	1100000	1300000	838.572	0.133	4	0	0.845	0.431	0.0004	0.12	1.57	4.37	3.19	838.571	838.573	23000	1300000	21							UNKNOWN																		UNKNOWN
1270		63000	840000	798.554	0.033	1	0	1	0	0	0	3.13	3.37	3.24	798.554	798.555	28000	840000	1							UNKNOWN																		UNKNOWN
1271		37000	510000	427.827	0.033	1	0	1	0	0	0	3.21	3.33	3.27	427.827	427.827	81000	510000	1							UNKNOWN																		UNKNOWN
1272	1	63000	730000	401.314	0.1	3	0	0.974	0.166	0.0001	0	3.21	3.38	3.28	401.314	401.314	20000	730000	3							UNKNOWN																		UNKNOWN
1273		82000	540000	515.335	0.067	2	0	0.993	0.044	0	0	3.05	3.36	3.23	515.334	515.335	18000	540000	2							UNKNOWN																		UNKNOWN
1274		92000	740000	538.41	0.1	3	2	0.993	0.028	0	0	3.12	3.35	3.25	538.41	538.41	33000	740000	3							UNKNOWN																		UNKNOWN
1275		280000	3100000	379.332	0.1	3	0	0.971	0.169	0.0001	0	3.2	3.39	3.29	379.332	379.332	75000	3100000	3							UNKNOWN																		UNKNOWN
1276		260000	1200000	475.342	0.1	3	0	0.987	0.074	0	0	3.06	3.53	3.28	475.342	475.343	4100	1200000	6							UNKNOWN																		UNKNOWN
1277		230000	940000	443.352	0.1	3	1	0.973	0.143	0.0001	0.01	3.12	3.53	3.2	443.353	443.353	100000	940000	3							UNKNOWN																		UNKNOWN
1278		140000	1700000	360.363	0.033	1	0	1	0	0	0	3.17	3.44	3.28	360.362	360.363	10000	1700000	1							UNKNOWN																		UNKNOWN
1279	1	2200000	23000000	769.484	0.733	22	0	0.892	0.56	0.0004	0.03	3.16	3.48	3.29	769.482	769.484	64000	23000000	21							UNKNOWN																		UNKNOWN
1280		66000	720000	380.335	0.1	3	0	0.968	0.174	0.0001	0.01	3.2	3.39	3.29	380.335	380.336	12000	720000	3							UNKNOWN																		UNKNOWN
1281	1	190000	2300000	498.803	0.367	11	0	0.976	0.133	0.0001	0.01	3.17	3.39	3.27	498.803	498.805	77000	2300000	11							UNKNOWN																		UNKNOWN
1282	1	130000	1700000	996.601	0.367	11	0	0.978	0.105	0.0001	0.01	3.18	3.38	3.28	996.6	996.601	74000	1700000	11	2200	100000	996.603	3.23	3.27	3.25	ESTIMATED	0.99	0.98	996.601	996.603	0.04	100000	100000											UNKNOWN
1283		92000	530000	395.331	0.067	2	0	0.975	0.15	0.0001	0	3.14	3.54	3.22	395.331	395.332	73000	530000	2							UNKNOWN																		UNKNOWN
1284		130000	1500000	512.4	0.033	1	1	1	0	0	0	3.25	3.43	3.32	512.4	512.4	94000	1500000	1							UNKNOWN																		UNKNOWN
1285		53000	670000	431.384	0.033	1	0	1	0	0	0	3.15	3.43	3.28	431.384	431.384	32000	670000	1							UNKNOWN																		UNKNOWN
1286		630000	5500000	600.417	0.133	4	11	0.829	0.438	0.0003	0.14	2.8	3.73	3.29	600.418	600.418	83000	5500000	1	74000	1000000	600.417	3.16	3.33	3.18	ESTIMATED	3.96	11.19	600.417	600.418	0.04	180000	1000000					29000	580000	600.417	3.16	3.22	3.18	ESTIMATED	1.49	1.98	600.416	600.417	0.06
1287		270000	2800000	385.246	0.333	10	0	0.978	0.119	0	0.01	3.2	3.44	3.28	385.246	385.246	6100	2800000	10							UNKNOWN																		UNKNOWN
1288		57000	690000	375.767	0.033	1	0	1	0	0	0	3.26	3.41	3.31	375.766	375.767	100000	690000	1							UNKNOWN																		UNKNOWN
1289		110000	1600000	413.341	0.033	1	6	1	0	0	0	3.15	3.48	3.3	413.342	413.342	16000	1600000	1							UNKNOWN																		UNKNOWN
1290		86000	970000	512.902	0.033	1	1	1	0	0	0	3.26	3.43	3.31	512.901	512.902	87000	970000	1							UNKNOWN																		UNKNOWN
1291		310000	1100000	579.384	0.2	6	0	0.942	0.29	0.0002	0.02	2.87	3.81	3.35	579.383	579.384	67000	1100000	19							UNKNOWN																		UNKNOWN
1292	1	69000	730000	663.159	0.067	2	0	0.954	0.262	0.0002	0.01	3.24	3.4	3.31	663.159	663.159	82000	730000	2							UNKNOWN																		UNKNOWN
1293	1	320000	3500000	358.368	0.4	12	0	0.977	0.111	0	0.01	3.22	3.48	3.33	358.368	358.368	70000	3500000	0							UNKNOWN																		UNKNOWN
1294		75000	830000	359.371	0.233	7	0	0.974	0.131	0	0.01	3.22	3.48	3.33	359.371	359.371	7800	830000	7							UNKNOWN																		UNKNOWN
1295		44000	520000	527.355	0.033	1	3	1	0	0	0	3.23	3.5	3.39	527.354	527.356	12000	520000	1							UNKNOWN																		UNKNOWN
1296		140000	1300000	411.325	0.1	3	3	0.975	0.139	0.0001	0.01	3.2	3.49	3.29	411.325	411.326	12000	1300000	3							UNKNOWN																		UNKNOWN
1297		170000	1000000	596.385	0.033	1	0	1	0	0	0	3.17	3.49	3.36	596.386	596.386	55000	1000000	1							UNKNOWN																		UNKNOWN
1298		91000	670000	557.383	0.1	3	0	0.967	0.186	0.0001	0.01	3.21	3.47	3.33	557.382	557.382	9300	670000	3							UNKNOWN																		UNKNOWN
1299		2300000	8100000	473.202	0.2	6	10	0.98	0.102	0	0.01	3.17	3.87	3.31	473.202	473.202	2000000	8100000	0	2200000	7600000	473.202	3.18	3.49	3.27	ESTIMATED	1.82	2.65	473.202	473.202	1.06	6400000	7600000					2300000	8100000	473.202	3.18	3.5	3.27	ESTIMATED	1.91	2.83	473.202	473.202	0.9
1300		160000	630000	273.185	0.067	2	7	0.98	0.128	0	0	3.17	3.59	3.32	273.185	273.185	140000	630000	0	150000	570000	273.185	3.18	3.49	3.25	ESTIMATED	2.42	3.84	273.185	273.185	0.41	440000	570000					160000	630000	273.185	3.18	3.5	3.2	ESTIMATED	7.64	14.29	273.185	273.185	0.26
1301		180000	520000	424.329	0.033	1	0	1	0	0	0	2.71	3.5	3.29	424.33	424.33	9000	520000	1							UNKNOWN																		UNKNOWN
1302		3000000	11000000	441.176	0.2	6	11	0.977	0.109	0	0.01	3.18	3.77	3.31	441.175	441.176	2300000	11000000	0	2800000	10000000	441.176	3.18	3.49	3.25	ESTIMATED	2.42	3.84	441.176	441.176	0.49	8200000	10000000					3000000	10000000	441.176	3.18	3.5	3.27	ESTIMATED	1.91	2.83	441.176	441.176	1.89
1303		52000	710000	780.516	0.033	1	0	1	0	0	0	3.2	3.46	3.34	780.514	780.518	97000	710000	1							UNKNOWN																		UNKNOWN
1304	1	69000	800000	732.422	0.267	8	0	0.968	0.183	0.0001	0.01	3.25	3.42	3.34	732.421	732.422	78000	800000	8							UNKNOWN																		UNKNOWN
1305		1000000	3700000	459.186	0.2	6	12	0.976	0.106	0	0.01	3.18	3.67	3.32	459.186	459.186	1300000	3700000	0	970000	3500000	459.187	3.18	3.49	3.27	ESTIMATED	1.82	2.65	459.186	459.187	0.45	2800000	3500000					1000000	3500000	459.187	3.18	3.5	3.27	ESTIMATED	1.91	2.83	459.186	459.187	0.92
1306		190000	840000	576.229	0.2	6	11	0.968	0.114	0.0001	0.02	3.18	3.85	3.32	576.228	576.229	190000	840000	0	150000	840000	576.229	3.18	3.39	3.25	ESTIMATED	1.64	2.29	576.229	576.23	0.22	590000	840000					73000	780000	576.229	3.18	3.29	3.2	ESTIMATED	2.51	4.02	576.229	576.23	0.15
1307		220000	770000	317.175	0.1	3	8	0.976	0.072	0	0.02	3.18	3.75	3.34	317.175	317.175	190000	770000	0	210000	770000	317.175	3.18	3.49	3.47	ESTIMATED	0.54	0.07	317.175	317.175	0.07	600000	770000					220000	750000	317.175	3.18	3.5	3.31	ESTIMATED	1.3	1.6	317.175	317.175	0.37
1308		13000000	46000000	490.228	0.2	6	9	0.976	0.1	0	0.01	3.18	3.76	3.31	490.228	490.228	14000000	46000000	0	13000000	45000000	490.229	3.18	3.49	3.27	ESTIMATED	1.82	2.65	490.228	490.229	0.42	38000000	45000000					13000000	46000000	490.229	3.18	3.5	3.27	ESTIMATED	1.91	2.83	490.229	490.229	0.39
1309	1	310000	2000000	798.528	0.2	6	0	0.933	0.33	0.0003	0.02	2.92	3.54	3.35	798.526	798.528	89000	2000000	11							UNKNOWN																		UNKNOWN
1310		250000	960000	415.197	0.2	6	12	0.971	0.138	0.0001	0.01	3.18	3.57	3.34	415.196	415.197	300000	960000	0	170000	930000	415.197	3.18	3.39	3.25	ESTIMATED	1.64	2.29	415.196	415.197	0.27	690000	930000					250000	960000	415.197	3.18	3.5	3.27	ESTIMATED	1.91	2.83	415.197	415.197	0.25
1311		250000	900000	335.185	0.2	6	12	0.975	0.096	0	0.01	3.18	3.73	3.32	335.185	335.185	210000	900000	0	250000	850000	335.185	3.18	3.51	3.25	ESTIMATED	2.58	4.17	335.185	335.185	0.31	670000	850000					230000	900000	335.185	3.2	3.5	3.2	ESTIMATED			335.185	335.185	0.53
1312		84000	720000	535.36	0.1	3	0	0.979	0.118	0.0001	0	3.18	3.44	3.35	535.36	535.361	51000	720000	3							UNKNOWN																		UNKNOWN
1313		69000	640000	362.236	0.133	4	0	0.977	0.126	0	0.01	3.26	3.44	3.36	362.236	362.236	80000	640000	4							UNKNOWN																		UNKNOWN
1314		270000	1100000	291.195	0.167	5	12	0.975	0.097	0	0.01	3.19	3.62	3.31	291.195	291.196	18000	1100000	0	260000	930000	291.196	3.2	3.51	3.27	ESTIMATED	2.43	3.86	291.196	291.196	1.26	750000	930000					260000	1100000	291.196	3.2	3.5	3.27	ESTIMATED	2.38	3.77	291.196	291.196	0.41
1315		720000	1500000	423.325	0.1	3	3	0.975	0.132	0.0001	0.01	1.98	3.5	3.32	423.326	423.326	6100	1500000	3							UNKNOWN																		UNKNOWN
1316		460000	1700000	397.186	0.233	7	12	0.974	0.097	0	0.01	3.19	3.8	3.32	397.185	397.186	390000	1700000	0	430000	1700000	397.186	3.2	3.51	3.25	ESTIMATED	3.62	6.24	397.186	397.186	0.4	1300000	1700000					430000	1600000	397.186	3.2	3.5	3.31	ESTIMATED	1.47	1.93	397.186	397.186	0.41
1317		970000	4000000	464.249	0.2	6	11	0.966	0.136	0.0001	0.02	3.19	3.73	3.32	464.249	464.249	1200000	4000000	0	530000	3100000	464.25	3.2	3.39	3.25	ESTIMATED	2.21	3.43	464.249	464.25	0.31	2200000	3100000					810000	3100000	464.25	3.2	3.5	3.27	ESTIMATED	2.38	3.77	464.249	464.25	0.36
1318		3600000	13000000	432.259	0.2	6	11	0.971	0.102	0	0.02	3.19	3.75	3.32	432.259	432.259	4000000	13000000	0	3400000	12000000	432.26	3.2	3.51	3.25	ESTIMATED	3.62	6.24	432.259	432.26	0.43	9800000	12000000					3300000	13000000	432.26	3.2	3.5	3.27	ESTIMATED	2.38	3.77	432.26	432.26	0.36
1319		190000	2600000	583.378	0.367	11	11	0.956	0.253	0.0001	0.01	3.26	3.47	3.37	583.377	583.379	16000	2600000	11							UNKNOWN																		UNKNOWN
1320		190000	710000	403.233	0.2	6	12	0.971	0.108	0	0.02	3.19	3.63	3.32	403.233	403.233	170000	710000	0	180000	660000	403.233	3.2	3.51	3.25	ESTIMATED	3.62	6.24	403.233	403.233	0.25	510000	660000					130000	670000	403.233	3.2	3.43	3.2	ESTIMATED			403.233	403.233	0.23
1321		130000	590000	788.48	0.167	5	9	0.955	0.212	0.0002	0.02	3.19	3.72	3.32	788.479	788.48	80000	590000	0	57000	500000	788.48	3.2	3.33	3.27	ESTIMATED	1	0.99	788.479	788.481	0.16	350000	500000					110000	490000	788.48	3.22	3.5	3.27	ESTIMATED	3.35	5.71	788.479	788.481	0.36
1322		73000	530000	389.197	0.033	1	0	1	0	0	0	3.24	3.48	3.36	389.197	389.197	76000	530000	1							UNKNOWN																		UNKNOWN
1323		950000	3500000	415.233	0.2	6	10	0.968	0.123	0.0001	0.02	3.19	3.79	3.33	415.232	415.233	810000	3500000	0	920000	3200000	415.233	3.2	3.51	3.25	ESTIMATED	3.62	6.24	415.233	415.233	0.39	2600000	3200000					890000	3400000	415.233	3.2	3.5	3.27	ESTIMATED	2.38	3.77	415.233	415.233	0.54
1324		130000	1200000	321.21	0.2	6	0	0.97	0.162	0.0001	0.01	3.25	3.46	3.36	321.21	321.21	80000	1200000	6							UNKNOWN																		UNKNOWN
1325		900000	3200000	383.206	0.2	6	12	0.964	0.136	0.0001	0.02	3.19	3.78	3.33	383.206	383.206	780000	3200000	0	850000	3100000	383.207	3.2	3.51	3.25	ESTIMATED	3.62	6.24	383.206	383.207	0.63	2500000	3100000					830000	3200000	383.207	3.2	3.5	3.31	ESTIMATED	1.47	1.93	383.207	383.207	1.75
1326		220000	790000	447.223	0.2	6	12	0.974	0.127	0.0001	0.01	3.19	3.54	3.34	447.222	447.223	230000	790000	0	220000	760000	447.223	3.2	3.51	3.43	ESTIMATED	0.68	0.36	447.223	447.223	0.23	620000	760000					220000	760000	447.223	3.2	3.52	3.31	ESTIMATED	1.57	2.14	447.223	447.223	0.4
1327	1	3100000	15000000	597.394	0.6	18	0	0.843	0.744	0.0004	0.06	2.19	3.88	3.36	597.393	597.395	69000	15000000	49							UNKNOWN																		UNKNOWN
1328		500000	3200000	531.255	0.167	5	11	0.98	0.075	0	0.01	3.2	3.52	3.33	531.255	531.255	190000	3200000	0	440000	2900000	531.255	3.2	3.39	3.25	ESTIMATED	2.21	3.43	531.255	531.255	0.18	1700000	2900000					170000	3000000	531.255	3.22	3.29	3.27	ESTIMATED	0.76	0.52	531.255	531.255	0.22
1329		3400000	12000000	446.239	0.2	6	12	0.976	0.082	0	0.02	3.19	3.77	3.32	446.238	446.238	3400000	12000000	0	3300000	12000000	446.239	3.2	3.51	3.31	ESTIMATED	1.46	1.92	446.239	446.239	0.39	9500000	12000000					3400000	12000000	446.239	3.2	3.52	3.31	ESTIMATED	1.57	2.14	446.239	446.239	0.26
1330		370000	1600000	401.217	0.2	6	10	0.966	0.12	0	0.02	3.2	3.69	3.33	401.217	401.217	500000	1600000	0	330000	1200000	401.217	3.2	3.51	3.27	ESTIMATED	2.43	3.86	401.217	401.217	1.5	940000	1200000					240000	1300000	401.217	3.2	3.43	3.31	ESTIMATED	1.1	1.19	401.217	401.217	0.18
1331		2000000	1300000	504.244	0.3	9	6	0.981	0.098	0	0.01	1.26	3.71	3.34	504.243	504.244	420000	1300000	0	170000	1100000	504.244	3.2	3.39	3.25	ESTIMATED	2.21	3.43	504.244	504.245	0.2	700000	1100000					150000	1200000	504.244	3.22	3.37	3.33	ESTIMATED	0.71	0.41	504.244	504.245	0.48
1332		410000	880000	395.219	0.033	1	0	1	0	0	0	2.36	3.63	3.33	395.219	395.219	89000	880000	4	66000	290000	395.22	3.2	3.47	3.37	ESTIMATED	0.8	0.59	395.219	395.22	0.29	190000	290000					41000	310000	395.22	3.2	3.39	3.31	ESTIMATED	0.91	0.83	395.22	395.22	0.05
1333		350000	1200000	451.175	0.033	1	0	1	0	0	0	3.06	3.72	3.35	451.175	451.175	100000	1200000	6	21000	330000	451.176	3.37	3.45	3.41	ESTIMATED	1.04	1.08	451.176	451.176	0.08	210000	330000					40000	290000	451.176	3.22	3.41	3.27	ESTIMATED	2.24	3.49	451.176	451.176	0.11
1334		920000	1000000	468.172	0.033	1	0	1	0	0	0	1.38	3.53	3.32	468.171	468.172	180000	1000000	5	33000	460000	468.172	3.31	3.39	3.37	ESTIMATED	0.67	0.35	468.172	468.172	0.08	330000	460000					120000	400000	468.172	3.2	3.52	3.41	ESTIMATED	0.77	0.55	468.172	468.172	0.22
1335		720000	940000	485.179	0.033	1	0	1	0	0	0	2.62	3.85	3.35	485.178	485.179	320000	940000	6	110000	570000	485.179	3.2	3.43	3.41	ESTIMATED	0.55	0.1	485.179	485.179	0.06	400000	570000					38000	540000	485.179	3.2	3.29	3.27	ESTIMATED	0.67	0.34	485.179	485.18	0.3
1336		84000	630000	561.287	0.1	3	0	0.972	0.148	0.0001	0.01	3.21	3.53	3.33	561.286	561.287	79000	630000	3							UNKNOWN																		UNKNOWN
1337		75000	710000	422.313	0.067	2	0	0.963	0.237	0.0001	0	3.22	3.57	3.39	422.313	422.314	3500	710000	2							UNKNOWN																		UNKNOWN
1338		75000	710000	507.367	0.1	3	0	0.978	0.107	0.0001	0.01	3.25	3.47	3.37	507.366	507.368	70000	710000	3							UNKNOWN																		UNKNOWN
1339		360000	2200000	421.31	0.1	3	0	0.977	0.137	0.0001	0	2.54	3.58	3.37	421.31	421.31	6700	2200000	3							UNKNOWN																		UNKNOWN
1340		91000	930000	467.373	0.1	3	0	0.974	0.17	0.0001	0	3.3	3.48	3.38	467.373	467.374	38000	930000	3							UNKNOWN																		UNKNOWN
1341		71000	560000	603.386	0.033	1	0	1	0	0	0	3.28	3.5	3.39	603.386	603.386	21000	560000	1							UNKNOWN																		UNKNOWN
1342	1	78000	840000	380.316	0.1	3	0	0.975	0.147	0.0001	0	3.3	3.48	3.42	380.316	380.316	76000	840000	3							UNKNOWN																		UNKNOWN
1343		320000	1600000	425.341	0.033	1	3	1	0	0	0	3.22	3.56	3.32	425.342	425.342	100000	1600000	1							UNKNOWN																		UNKNOWN
1344		120000	1000000	427.357	0.1	3	1	0.973	0.151	0.0001	0.01	3.22	3.55	3.32	427.358	427.358	110000	1000000	3							UNKNOWN																		UNKNOWN
1345		480000	3700000	523.361	0.267	8	0	0.984	0.089	0	0	3.23	3.61	3.39	523.36	523.361	11000	3700000	8							UNKNOWN																		UNKNOWN
1346		120000	550000	465.335	0.067	2	0	0.977	0.146	0.0001	0	3.23	3.61	3.33	465.334	465.335	25000	550000	1							UNKNOWN																		UNKNOWN
1347		72000	560000	626.463	0.033	1	0	1	0	0	0	3.28	3.51	3.42	626.462	626.463	99000	560000	1							UNKNOWN																		UNKNOWN
1348		170000	1100000	546.437	0.2	6	0	0.988	0.046	0	0.01	3.31	3.55	3.41	546.436	546.438	69000	1100000	6							UNKNOWN																		UNKNOWN
1349	1	230000	1200000	584.308	0.6	18	0	0.864	0.715	0.0004	0.04	3.25	3.76	3.42	584.307	584.308	66000	1200000	49	220000	1100000	584.308	3.27	3.73	3.47	DETECTED	1.14	2.41	584.307	584.308	0.16	86000	1100000	1	3	-0.07	3	230000	1200000	584.308	3.27	3.71	3.48	DETECTED	1.02	0.86	584.308	584.308	0.16
1350		680000	3400000	601.425	0.2	6	15	0.882	0.67	0.0004	0.02	3.18	3.59	3.45	601.425	601.426	22000	3400000	22	140000	720000	601.424	3.31	3.58	3.49	DETECTED	0.73	0.46	601.423	601.426	0.25	230000	720000	1	4	-0.17	3	81000	730000	601.424	3.41	3.57	3.48	ESTIMATED	1.07	1.15	601.424	601.425	0.23
1351		260000	1400000	441.336	0.1	3	3	0.982	0.081	0	0.01	3.21	3.54	3.36	441.336	441.337	8400	1400000	3							UNKNOWN																		UNKNOWN
1352		150000	760000	724.537	0.1	3	0	0.991	0.048	0	0	3.08	3.56	3.45	724.536	724.538	86000	760000	6							UNKNOWN																		UNKNOWN
1353		67000	570000	445.97	0.033	1	2	1	0	0	0	3.37	3.6	3.44	445.97	445.971	100000	570000	1							UNKNOWN																		UNKNOWN
1354		70000	640000	667.951	0.033	1	5	1	0	0	0	3.37	3.6	3.47	667.951	667.952	97000	640000	1							UNKNOWN																		UNKNOWN
1355		64000	650000	538.41	0.067	2	3	0.967	0.163	0.0001	0.01	3.27	3.52	3.34	538.41	538.41	93000	650000	0							UNKNOWN																		UNKNOWN
1356		76000	770000	447.312	0.033	1	0	1	0	0	0	3.32	3.52	3.42	447.312	447.313	3000	770000	1							UNKNOWN																		UNKNOWN
1357		79000	690000	667.313	0.033	1	0	1	0	0	0	3.24	3.51	3.44	667.313	667.314	110000	690000	1							UNKNOWN																		UNKNOWN
1358		88000	780000	445.636	0.067	2	5	0.974	0.141	0.0001	0.01	3.36	3.61	3.5	445.636	445.637	100000	780000	2							UNKNOWN																		UNKNOWN
1359		260000	1800000	483.368	0.2	6	0	0.972	0.066	0	0.02	3.31	3.56	3.44	483.368	483.369	85000	1800000	6							UNKNOWN																		UNKNOWN
1360		160000	570000	571.473	0.067	2	0	0.96	0.118	0.0001	0.03	3.2	3.61	3.44	571.473	571.474	160000	570000	6							UNKNOWN																		UNKNOWN
1361		470000	5300000	284.238	0.4	12	0	0.979	0.125	0	0	3.29	3.57	3.42	284.237	284.238	79000	5300000	12	12000	170000	284.238	3.37	3.47	3.43	ESTIMATED	0.84	0.68	284.237	284.238	0.14	140000	170000					6800	130000	284.238	3.37	3.45	3.41	ESTIMATED	0.91	0.81	284.237	284.238	0.17
1362		150000	850000	641.403	0.1	3	0	0.972	0.057	0	0.03	3.28	3.73	3.38	641.402	641.404	12000	850000	3							UNKNOWN																		UNKNOWN
1363	1	360000	1700000	423.293	0.167	5	3	0.96	0.223	0.0001	0.01	3.24	3.93	3.46	423.292	423.293	11000	1700000	5							UNKNOWN																		UNKNOWN
1364		110000	860000	445.295	0.067	2	0	0.98	0.116	0.0001	0	3.3	3.61	3.42	445.295	445.296	4800	860000	2							UNKNOWN																		UNKNOWN
1365		460000	1200000	591.367	0.2	6	0	0.89	0.678	0.0004	0.01	3.1	3.73	3.45	591.366	591.367	8100	1200000	30							UNKNOWN																		UNKNOWN
1366		100000	580000	556.277	0.133	4	0	0.983	0.078	0	0.01	3.31	3.7	3.42	556.277	556.278	86000	580000	7	100000	520000	556.277	3.33	3.66	3.47	DETECTED	1.15	1.31	556.276	556.277	0.2	120000	520000	1	7	-0.03	2	100000	580000	556.277	3.33	3.67	3.48	DETECTED	1.1	1.2	556.276	556.277	0.15
1367		290000	1400000	413.342	0.1	3	1	0.983	0.091	0	0	3.2	3.64	3.49	413.342	413.342	17000	1400000	1							UNKNOWN																		UNKNOWN
1368	1	740000	1000000	595.472	0.2	6	0	0.933	0.214	0.0001	0.05	1.64	4	3.48	595.471	595.472	77000	1000000	25							UNKNOWN																		UNKNOWN
1369		34000	520000	625.479	0.033	1	0	1	0	0	0	3.42	3.52	3.47	625.479	625.479	100000	520000	1							UNKNOWN																		UNKNOWN
1370	1	1400000	11000000	635.323	0.1	3	0	0.957	0.275	0.0002	0	3.35	3.71	3.49	635.323	635.324	86000	11000000	12							UNKNOWN																		UNKNOWN
1371		200000	1400000	664.479	0.1	3	0	0.981	0.105	0.0001	0	3.26	3.65	3.4	664.479	664.48	9100	1400000	3							UNKNOWN																		UNKNOWN
1372	1	610000	4900000	636.327	0.1	3	0	0.953	0.283	0.0002	0.01	3.36	3.71	3.49	636.326	636.327	32000	4900000	3							UNKNOWN																		UNKNOWN
1373		150000	1600000	761.486	0.033	1	0	1	0	0	0	3.39	3.56	3.48	761.485	761.486	84000	1600000	1							UNKNOWN																		UNKNOWN
1374	1	690000	2100000	614.442	0.2	6	0	0.854	0.707	0.0004	0.05	3.04	3.67	3.51	614.442	614.444	84000	2100000	29							UNKNOWN																		UNKNOWN
1375		180000	920000	520.355	0.033	1	1	1	0	0	0	3.16	3.65	3.47	520.354	520.354	31000	920000	4	1900	64000	520.355	3.39	3.45	3.41	ESTIMATED	1.74	2.48	520.354	520.355	0.04	33000	64000					660	31000	520.354	3.61	3.65	3.63	ESTIMATED	1	1	520.354	520.354	0.04
1376	1	300000	2600000	802.523	0.1	3	0	0.947	0.174	0.0001	0.04	3.22	3.64	3.49	802.522	802.525	69000	2600000	7							UNKNOWN																		UNKNOWN
1377	1	140000	1200000	803.526	0.1	3	0	0.951	0.148	0.0001	0.04	3.21	3.62	3.49	803.526	803.528	29000	1200000	5							UNKNOWN																		UNKNOWN
1378		53000	570000	738.409	0.033	1	0	1	0	0	0	3.41	3.55	3.49	738.409	738.41	79000	570000	1							UNKNOWN																		UNKNOWN
1379		41000	620000	600.429	0.033	1	0	1	0	0	0	3.43	3.54	3.5	600.428	600.43	46000	620000	1							UNKNOWN																		UNKNOWN
1380		110000	1300000	420.819	0.067	2	1	0.982	0.113	0	0	3.42	3.58	3.48	420.819	420.819	82000	1300000	2							UNKNOWN																		UNKNOWN
1381	1	13000000	19000000	836.566	0.2	6	0	0.911	0.172	0.0001	0.08	2.92	4.46	3.5	836.565	836.567	35000	19000000	37							UNKNOWN																		UNKNOWN
1382		140000	1300000	733.454	0.033	1	0	1	0	0	0	3.39	3.56	3.49	733.453	733.454	91000	1300000	1							UNKNOWN																		UNKNOWN
1383		64000	620000	540.39	0.033	1	0	1	0	0	0	3.36	3.65	3.5	540.389	540.39	44000	620000	1							UNKNOWN																		UNKNOWN
1384		35000	580000	575.379	0.033	1	0	1	0	0	0	3.45	3.55	3.49	575.379	575.38	18000	580000	1							UNKNOWN																		UNKNOWN
1385		53000	680000	405.347	0.033	1	0	1	0	0	0	3.42	3.57	3.5	405.347	405.348	90000	680000	1							UNKNOWN																		UNKNOWN
1386		240000	640000	551.373	0.1	3	0	0.943	0.244	0.0001	0.03	3.09	3.68	3.49	551.373	551.375	21000	640000	12							UNKNOWN																		UNKNOWN
1387		61000	640000	842.515	0.067	2	0	0.996	0.026	0	0	3.39	3.66	3.54	842.515	842.516	9700	640000	2							UNKNOWN																		UNKNOWN
1388	1	3100000	34000000	563.302	0.5	15	0	0.905	0.421	0.0002	0.04	3.28	4.03	3.54	563.301	563.303	8700	34000000	21							UNKNOWN																		UNKNOWN
1389	1	98000	990000	603.333	0.2	6	5	0.954	0.281	0.0002	0.01	3.31	3.62	3.55	603.332	603.334	77000	990000	6							UNKNOWN																		UNKNOWN
1390		340000	2800000	621.309	0.067	2	4	0.923	0.468	0.0003	0.01	3.43	4.04	3.58	621.309	621.31	110000	2800000	5							UNKNOWN																		UNKNOWN
1391		98000	1000000	380.279	0.133	4	0	0.964	0.152	0.0001	0.02	3.46	3.67	3.57	380.279	380.28	65000	1000000	4							UNKNOWN																		UNKNOWN
1392	1	290000	3300000	754.501	0.133	4	0	0.918	0.381	0.0003	0.03	3.32	3.71	3.55	754.5	754.503	46000	3300000	7							UNKNOWN																		UNKNOWN
1393	1	560000	4200000	695.359	0.5	15	0	0.845	0.823	0.0006	0.04	3.38	3.7	3.56	695.359	695.36	36000	4200000	31	140000	1100000	695.359	3.41	3.68	3.62	DETECTED	0.64	0.29	695.358	695.359	0.1	85000	1100000	1	3	-0.08	2	81000	690000	695.359	3.45	3.67	3.63	DETECTED	0.62	0.23	695.358	695.36	0.11
1394		89000	820000	345.242	0.1	3	0	0.986	0.067	0	0	3.43	3.81	3.57	345.242	345.242	2700	820000	3							UNKNOWN																		UNKNOWN
1395		270000	970000	615.446	0.033	1	0	1	0	0	0	3.22	3.71	3.55	615.445	615.446	17000	970000	1							UNKNOWN																		UNKNOWN
1396		140000	1200000	659.288	0.267	8	0	0.85	0.791	0.0005	0.04	3.4	3.72	3.6	659.287	659.288	79000	1200000	11	63000	540000	659.288	3.47	3.68	3.62	DETECTED	0.7	0.4	659.288	659.288	0.11	88000	540000	1	3	-0.01	1	37000	320000	659.288	3.5	3.69	3.63	ESTIMATED	0.74	0.47	659.288	659.289	0.12
1397	1	70000	820000	413.373	0.1	3	0	0.984	0.079	0	0.01	3.49	3.65	3.57	413.373	413.374	72000	820000	3							UNKNOWN																		UNKNOWN
1398		40000	550000	645.467	0.033	1	0	1	0	0	0	3.43	3.62	3.5	645.466	645.467	60000	550000	1	13000	160000	645.467	3.45	3.58	3.51	ESTIMATED	1	1	645.466	645.468	0.14	110000	160000					11000	170000	645.467	3.47	3.57	3.52	ESTIMATED	0.85	0.71	645.466	645.468	0.07
1399		80000	660000	738.426	0.067	2	0	0.941	0.21	0.0002	0.04	3.41	3.69	3.56	738.426	738.428	13000	660000	2	26000	340000	738.426	3.54	3.68	3.64	ESTIMATED	0.71	0.43	738.425	738.427	0.08	120000	340000					7600	180000	738.426	3.57	3.63	3.61	ESTIMATED	0.76	0.52	738.426	738.427	0.05
1400	1	570000	910000	858.55	0.2	6	0	0.894	0.192	0.0002	0.1	3.08	4.03	3.58	858.549	858.551	180000	910000	34							UNKNOWN																		UNKNOWN
1401		73000	640000	626.442	0.1	3	0	0.957	0.226	0.0001	0.01	3.43	3.66	3.59	626.442	626.443	76000	640000	3							UNKNOWN																		UNKNOWN
1402		45000	560000	623.452	0.033	1	0	1	0	0	0	3.44	3.66	3.52	623.452	623.453	15000	560000	1	16000	200000	623.453	3.47	3.6	3.56	ESTIMATED	0.74	0.47	623.452	623.453	0.17	130000	200000					14000	190000	623.453	3.47	3.59	3.55	ESTIMATED	0.76	0.52	623.452	623.453	0.1
1403		140000	1400000	390.298	0.1	3	0	0.985	0.06	0	0.01	3.42	3.69	3.56	390.298	390.298	8700	1400000	3							UNKNOWN																		UNKNOWN
1404		120000	1600000	583.378	0.367	11	11	0.959	0.239	0.0001	0.01	3.41	3.68	3.55	583.376	583.377	13000	1600000	2	3000	140000	583.379	3.54	3.58	3.56	ESTIMATED	0.98	0.96	583.377	583.379	0.04	140000	140000											UNKNOWN
1405	1	86000	890000	368.316	0.1	3	0	0.985	0.079	0	0	3.48	3.66	3.58	368.316	368.316	76000	890000	3							UNKNOWN																		UNKNOWN
1406		500000	4200000	654.332	0.433	13	0	0.862	0.67	0.0004	0.05	3.37	3.72	3.61	654.331	654.332	71000	4200000	25	240000	1900000	654.332	3.37	3.7	3.62	DETECTED	0.65	0.4	654.331	654.333	0.1	71000	1900000	1	3	-0.11	2	150000	1100000	654.332	3.41	3.69	3.63	DETECTED	0.64	0.24	654.332	654.333	0.11
1407		390000	720000	404.353	0.1	3	0	0.943	0.213	0.0001	0.03	3.21	4.28	3.58	404.353	404.353	63000	720000	19							UNKNOWN																		UNKNOWN
1408		140000	1200000	680.348	0.1	3	0	0.879	0.628	0.0004	0.04	3.41	3.69	3.6	680.347	680.348	80000	1200000	4	72000	650000	680.348	3.43	3.68	3.64	ESTIMATED	0.6	0.19	680.348	680.349	0.09	120000	650000					22000	340000	680.348	3.59	3.67	3.65	ESTIMATED	0.67	0.34	680.348	680.349	0.09
1409		48000	730000	512.902	0.033	1	1	1	0	0	0	3.55	3.66	3.59	512.901	512.902	87000	730000	1							UNKNOWN																		UNKNOWN
1410		75000	1000000	512.4	0.033	1	1	1	0	0	0	3.52	3.68	3.58	512.399	512.402	6000	1000000	1							UNKNOWN																		UNKNOWN
1411	1	2500000	18000000	682.364	1	30	0	0.877	0.564	0.0004	0.05	3.31	3.75	3.6	682.363	682.363	72000	18000000	65	1200000	9100000	682.364	3.31	3.71	3.62	DETECTED	0.66	0.38	682.363	682.365	0.1	82000	9100000	1	5	-0.24	4	710000	5200000	682.364	3.35	3.71	3.63	DETECTED	0.66	0.3	682.364	682.364	0.11
1412		4800000	5400000	379.245	0.133	4	1	0.9	0.102	0	0.11	3.33	5.51	3.51	379.245	379.246	1000000	5400000	0	1300000	4800000	379.246	3.45	3.76	3.51	ESTIMATED	2.4	3.8	379.246	379.246	0.32	3500000	4800000					1200000	4400000	379.246	3.45	3.75	3.47	ESTIMATED	7.75	14.5	379.246	379.246	0.4
1413	1	390000	1400000	660.484	0.2	6	0	0.89	0.647	0.0004	0.02	2.99	3.76	3.6	660.484	660.485	27000	1400000	27							UNKNOWN																		UNKNOWN
1414	1	3300000	25000000	637.306	1	30	0	0.871	0.596	0.0004	0.05	3.29	3.75	3.6	637.305	637.305	73000	25000000	60	1600000	12000000	637.306	3.31	3.73	3.62	DETECTED	0.66	0.38	637.305	637.306	0.11	94000	12000000	1	4	-0.25	4	980000	7300000	637.306	3.35	3.73	3.63	DETECTED	0.66	0.29	637.305	637.306	0.1
1415		92000	1000000	527.355	0.1	3	4	0.992	0.043	0	0	3.46	3.77	3.58	527.354	527.356	4400	1000000	3							UNKNOWN																		UNKNOWN
1416	1	56000	740000	601.44	0.033	1	0	1	0	0	0	3.57	3.68	3.61	601.44	601.441	140000	740000	1							UNKNOWN																		UNKNOWN
1417		57000	500000	681.351	0.033	1	0	1	0	0	0	3.42	3.69	3.62	681.349	681.352	26000	500000	1	28000	250000	681.351	3.45	3.68	3.62	ESTIMATED	0.68	0.34	681.349	681.352	0.09	48000	250000					9800	130000	681.351	3.57	3.67	3.63	ESTIMATED	0.84	0.69	681.35	681.352	0.16
1418		71000	620000	724.41	0.033	1	0	1	0	0	0	3.45	3.69	3.57	724.41	724.412	79000	620000	1	30000	380000	724.411	3.51	3.68	3.64	ESTIMATED	0.68	0.35	724.41	724.412	0.07	100000	380000					16000	180000	724.411	3.55	3.67	3.63	ESTIMATED	0.76	0.52	724.41	724.412	0.13
1419		240000	730000	599.41	0.167	5	0	0.764	1.064	0.0006	0.1	3.33	3.95	3.6	599.409	599.412	34000	730000	11	7700	140000	599.41	3.49	3.58	3.51	ESTIMATED	2.01	3.03	599.41	599.411	0.06	100000	140000					3200	150000	599.41	3.48	3.52	3.5	ESTIMATED	1.04	1.09	599.41	599.41	0.04
1420	1	86000	920000	539.355	0.1	3	3	0.983	0.097	0.0001	0	3.53	3.74	3.61	539.355	539.356	13000	920000	3							UNKNOWN																		UNKNOWN
1421		100000	850000	445.636	0.167	5	2	0.972	0.169	0.0001	0	3.53	3.82	3.63	445.636	445.637	100000	850000	0							UNKNOWN																		UNKNOWN
1422		230000	1800000	423.325	0.1	3	3	0.985	0.097	0	0	3.48	3.79	3.62	423.326	423.326	8400	1800000	3							UNKNOWN																		UNKNOWN
1423		97000	880000	667.951	0.167	5	1	0.974	0.152	0.0001	0	3.54	3.81	3.69	667.951	667.951	81000	880000	4							UNKNOWN																		UNKNOWN
1424		61000	870000	579.427	0.033	1	0	1	0	0	0	3.48	3.7	3.56	579.426	579.428	20000	870000	1	2200	110000	579.426	3.56	3.6	3.58	ESTIMATED	0.98	0.95	579.426	579.426	0.04	110000	110000					10000	150000	579.426	3.55	3.65	3.61	ESTIMATED	0.85	0.7	579.426	579.427	0.1
1425		37000	510000	579.928	0.033	1	0	1	0	0	0	3.58	3.7	3.62	579.928	579.928	77000	510000	1	4500	120000	579.928	3.58	3.64	3.6	ESTIMATED	1.45	1.9	579.928	579.928	0.1	110000	120000					2300	110000	579.928	3.59	3.63	3.61	ESTIMATED	1.04	1.09	579.928	579.928	0.04
1426	1	230000	1100000	750.552	0.2	6	0	0.93	0.388	0.0003	0.02	3.17	3.79	3.66	750.551	750.552	49000	1100000	0							UNKNOWN																		UNKNOWN
1427		630000	3500000	601.425	0.067	2	22	0.885	0.762	0.0005	0	3.23	3.83	3.73	601.424	601.426	23000	3500000	7	110000	850000	601.425	3.64	3.82	3.76	ESTIMATED	0.75	0.51	601.424	601.426	0.17	450000	850000					120000	750000	601.425	3.59	3.81	3.75	ESTIMATED	0.7	0.4	601.424	601.426	0.43
1428	1	60000	740000	458.326	0.1	3	0	0.992	0.039	0	0	3.59	3.73	3.65	458.326	458.327	3600	740000	3							UNKNOWN																		UNKNOWN
1429		54000	610000	431.298	0.067	2	0	0.983	0.115	0	0	3.57	3.81	3.71	431.298	431.298	6600	610000	2							UNKNOWN																		UNKNOWN
1430	1	190000	2200000	430.295	0.1	3	0	0.975	0.162	0.0001	0	3.55	3.76	3.63	430.295	430.295	22000	2200000	3							UNKNOWN																		UNKNOWN
1431		83000	630000	475.341	0.1	3	0	0.975	0.165	0.0001	0	3.5	3.75	3.65	475.341	475.341	5300	630000	0							UNKNOWN																		UNKNOWN
1432	1	51000	640000	505.812	0.2	6	0	0.971	0.148	0.0001	0.01	3.6	3.75	3.68	505.812	505.812	79000	640000	6							UNKNOWN																		UNKNOWN
1433		56000	800000	557.414	0.033	1	0	1	0	0	0	3.52	3.73	3.61	557.414	557.415	31000	800000	1	4400	120000	557.412	3.58	3.64	3.62	ESTIMATED	0.7	0.4	557.412	557.414	0.32	110000	120000					2100	100000	557.413	3.57	3.61	3.59	ESTIMATED	0.97	0.93	557.413	557.414	0.04
1434	1	130000	900000	605.349	0.2	6	0	0.966	0.202	0.0001	0.01	3.4	3.78	3.68	605.349	605.349	77000	900000	1							UNKNOWN																		UNKNOWN
1435		76000	590000	437.307	0.067	2	0	0.947	0.333	0.0001	0	3.52	3.84	3.7	437.307	437.307	3700	590000	2							UNKNOWN																		UNKNOWN
1436		200000	2300000	284.295	0.367	11	0	0.973	0.167	0	0	3.52	3.8	3.65	284.295	284.295	74000	2300000	0	34000	260000	284.295	3.54	3.73	3.66	ESTIMATED	0.82	0.64	284.295	284.295	0.13	110000	260000					32000	240000	284.295	3.52	3.73	3.69	ESTIMATED	0.63	0.26	284.295	284.295	0.16
1437	1	54000	750000	603.333	0.167	5	6	0.979	0.111	0.0001	0.01	3.53	3.76	3.67	603.332	603.333	85000	750000	0							UNKNOWN																		UNKNOWN
1438	1	3700000	5500000	435.199	0.367	11	0	0.911	0.096	0	0.1	3.35	5.97	3.67	435.199	435.199	670000	5500000	0	1300000	4700000	435.199	3.54	3.85	3.54	ESTIMATED			435.199	435.199	0.28	3700000	4700000					1300000	4600000	435.199	3.52	3.84	3.73	ESTIMATED	0.78	0.55	435.199	435.2	0.25
1439		96000	730000	549.376	0.1	3	0	0.968	0.166	0.0001	0.01	3.55	3.83	3.69	549.376	549.377	16000	730000	3							UNKNOWN																		UNKNOWN
1440		88000	710000	509.384	0.1	3	0	0.965	0.198	0.0001	0.01	3.58	3.83	3.72	509.382	509.384	11000	710000	3							UNKNOWN																		UNKNOWN
1441		42000	520000	853.543	0.033	1	0	1	0	0	0	3.55	3.78	3.7	853.541	853.542	54000	520000	1							UNKNOWN																		UNKNOWN
1442		56000	730000	535.401	0.033	1	0	1	0	0	0	3.59	3.76	3.69	535.4	535.401	19000	730000	1							UNKNOWN												2000	110000	535.401	3.67	3.71	3.69	ESTIMATED	1.14	1.29	535.4	535.401	0.04
1443		450000	740000	900.583	0.067	2	1	0.965	0.04	0	0.04	3.01	3.97	3.67	900.583	900.584	65000	740000	9							UNKNOWN																		UNKNOWN
1444	1	93000	970000	458.298	0.1	3	0	0.979	0.121	0.0001	0	3.55	3.85	3.67	458.298	458.3	14000	970000	3							UNKNOWN																		UNKNOWN
1445		350000	3300000	457.294	0.1	3	0	0.985	0.084	0	0	3.55	3.87	3.64	457.293	457.295	44000	3300000	3							UNKNOWN																		UNKNOWN
1446		110000	1100000	349.253	0.1	3	3	0.988	0.044	0	0.01	3.62	3.88	3.74	349.252	349.253	15000	1100000	3							UNKNOWN																		UNKNOWN
1447		100000	990000	571.36	0.1	3	0	0.982	0.106	0.0001	0	3.53	3.82	3.7	571.359	571.361	16000	990000	3							UNKNOWN																		UNKNOWN
1448		140000	1600000	594.437	0.1	3	0	0.977	0.121	0.0001	0.01	3.56	3.87	3.7	594.437	594.439	6200	1600000	3							UNKNOWN																		UNKNOWN
1449		130000	800000	520.355	0.033	1	1	1	0	0	0	3.54	3.89	3.75	520.354	520.354	25000	800000	2	2000	65000	520.355	3.76	3.82	3.78	ESTIMATED	1.42	1.85	520.353	520.355	0.04	31000	65000					1900	33000	520.354	3.71	3.79	3.73	ESTIMATED	1.99	2.98	520.354	520.355	0.12
1450		41000	550000	513.387	0.033	1	0	1	0	0	0	3.68	3.79	3.72	513.387	513.388	20000	550000	1							UNKNOWN																		UNKNOWN
1451	1	93000	970000	364.284	0.1	3	0	0.985	0.064	0	0.01	3.65	3.81	3.73	364.284	364.284	90000	970000	3							UNKNOWN																		UNKNOWN
1452		140000	660000	359.258	0.1	3	0	0.976	0.137	0	0	3.47	3.98	3.78	359.257	359.258	4000	660000	0	540	25000	359.26	3.76	3.8	3.78	ESTIMATED	1	1	359.258	359.26	0.04	25000	25000											UNKNOWN
1453	1	57000	820000	590.385	0.3	9	0	0.971	0.162	0.0001	0.01	3.66	3.81	3.73	590.385	590.385	13000	820000	9							UNKNOWN																		UNKNOWN
1454		46000	580000	673.375	0.067	2	0	0.997	0.015	0	0	3.66	3.81	3.73	673.375	673.375	73000	580000	2							UNKNOWN																		UNKNOWN
1455		89000	720000	314.305	0.033	1	0	1	0	0	0	3.67	3.9	3.76	314.305	314.305	14000	720000	1							UNKNOWN																		UNKNOWN
1456		47000	770000	420.819	0.033	1	2	1	0	0	0	3.69	3.8	3.74	420.819	420.819	95000	770000	1							UNKNOWN																		UNKNOWN
1457	1	2100000	1800000	877.507	0.2	6	0	0.926	0.284	0.0002	0.04	1.22	4.18	3.75	877.505	877.509	72000	1800000	35							UNKNOWN																		UNKNOWN
1458		98000	590000	743.524	0.067	2	0	0.964	0.213	0.0002	0.01	3.34	3.86	3.75	743.523	743.526	14000	590000	2							UNKNOWN																		UNKNOWN
1459	1	250000	1600000	409.347	0.2	6	0	0.84	0.704	0.0003	0.07	3.13	3.99	3.73	409.347	409.347	65000	1600000	11							UNKNOWN																		UNKNOWN
1460	1	100000	1000000	783.501	0.333	10	0	0.964	0.201	0.0002	0.01	3.67	3.85	3.76	783.5	783.501	75000	1000000	10							UNKNOWN																		UNKNOWN
1461	1	60000	710000	595.328	0.1	3	0	0.974	0.149	0.0001	0.01	3.69	3.82	3.76	595.327	595.328	91000	710000	3							UNKNOWN																		UNKNOWN
1462	1	600000	4900000	327.272	0.1	3	0	0.988	0.064	0	0	3.62	3.95	3.77	327.271	327.272	81000	4900000	3							UNKNOWN																		UNKNOWN
1463	1	4400000	5800000	810.539	0.2	6	0	0.916	0.283	0.0002	0.06	1.78	4.3	3.78	810.538	810.54	16000	5800000	34							UNKNOWN																		UNKNOWN
1464		1000000	1900000	631.402	0.1	3	0	0.972	0.124	0.0001	0.01	3.37	4.25	3.78	631.4	631.402	11000	1900000	5							UNKNOWN																		UNKNOWN
1465		380000	640000	673.447	0.1	3	0	0.932	0.072	0	0.08	3.28	4.18	3.84	673.445	673.446	150000	640000	10							UNKNOWN																		UNKNOWN
1466		140000	760000	563.389	0.1	3	0	0.977	0.058	0	0.02	3.49	3.95	3.86	563.388	563.39	99000	760000	5							UNKNOWN																		UNKNOWN
1467		430000	680000	675.461	0.067	2	0	0.962	0.12	0.0001	0.03	3.2	4.27	3.82	675.461	675.462	87000	680000	9							UNKNOWN																		UNKNOWN
1468	1	42000	580000	920.689	0.033	1	0	1	0	0	0	3.74	3.85	3.79	920.688	920.689	110000	580000	1							UNKNOWN																		UNKNOWN
1469		41000	590000	868.529	0.067	2	0	0.988	0.059	0.0001	0	3.71	3.91	3.79	868.529	868.53	8400	590000	2							UNKNOWN																		UNKNOWN
1470		450000	690000	637.409	0.133	4	0	0.824	0.333	0.0002	0.17	3.15	4.36	3.75	637.409	637.409	14000	690000	10							UNKNOWN																		UNKNOWN
1471	1	1500000	2900000	657.452	0.2	6	0	0.962	0.122	0.0001	0.03	3.33	4.27	3.84	657.451	657.452	63000	2900000	31							UNKNOWN																		UNKNOWN
1472		360000	1300000	837.478	0.1	3	0	0.889	0.364	0.0003	0.07	3.55	4.2	3.8	837.476	837.479	86000	1300000	10							UNKNOWN																		UNKNOWN
1473		520000	3100000	425.342	0.1	3	1	0.983	0.053	0	0.01	3.53	3.91	3.72	425.342	425.342	150000	3100000	0							UNKNOWN																		UNKNOWN
1474		170000	940000	426.346	0.1	3	1	0.983	0.057	0	0.01	3.52	3.9	3.73	426.346	426.346	28000	940000	3							UNKNOWN																		UNKNOWN
1475	1	250000	3100000	780.515	0.2	6	0	0.921	0.395	0.0003	0.03	3.59	3.91	3.8	780.514	780.517	79000	3100000	7							UNKNOWN																		UNKNOWN
1476	1	790000	1700000	751.525	0.167	5	0	0.911	0.186	0.0001	0.08	3.24	4.27	3.81	751.525	751.526	85000	1700000	24							UNKNOWN																		UNKNOWN
1477	1	1200000	2000000	815.495	0.167	5	0	0.924	0.268	0.0002	0.05	2.01	4.24	3.81	815.492	815.496	24000	2000000	28	1000	57000	815.497	3.87	3.91	3.89	ESTIMATED	1	1	815.495	815.497	0.04	57000	57000											UNKNOWN
1478		440000	1300000	754.526	0.1	3	0	0.913	0.082	0.0001	0.1	3.59	4.21	3.86	754.524	754.527	100000	1300000	5							UNKNOWN																		UNKNOWN
1479	1	2300000	4200000	715.454	0.2	6	0	0.915	0.221	0.0002	0.07	3.25	4.44	3.83	715.452	715.454	100000	4200000	36							UNKNOWN																		UNKNOWN
1480		120000	710000	493.368	0.067	2	0	0.975	0.147	0.0001	0	3.38	3.96	3.85	493.367	493.368	13000	710000	2							UNKNOWN																		UNKNOWN
1481		2800000	3800000	467.168	0.067	2	0	0.933	0.152	0.0001	0.06	3.06	5.38	3.8	467.168	467.168	670000	3800000	0	380000	1900000	467.168	3.73	3.98	3.85	ESTIMATED	1.03	1.06	467.168	467.168	0.21	1300000	1900000					330000	1700000	467.168	3.65	3.88	3.69	ESTIMATED	3.09	5.18	467.168	467.168	0.24
1482		360000	1600000	658.455	0.067	2	0	0.976	0.057	0	0.02	3.43	4.1	3.79	658.453	658.456	120000	1600000	2							UNKNOWN																		UNKNOWN
1483		1600000	2700000	453.188	0.067	2	0	0.926	0.209	0.0001	0.06	3.34	5.23	3.83	453.187	453.189	460000	2700000	0	310000	1200000	453.189	3.66	3.98	3.85	ESTIMATED	0.82	0.64	453.189	453.189	0.14	790000	1200000					81000	920000	453.189	3.86	3.96	3.9	ESTIMATED	1.27	1.53	453.189	453.189	0.17
1484	1	54000	680000	876.662	0.033	1	0	1	0	0	0	3.76	3.88	3.82	876.662	876.663	93000	680000	1							UNKNOWN																		UNKNOWN
1485	1	2800000	7100000	738.53	0.2	6	0	0.914	0.251	0.0002	0.06	3.12	4.32	3.82	738.529	738.531	75000	7100000	31							UNKNOWN																		UNKNOWN
1486		68000	690000	371.258	0.1	3	0	0.99	0.062	0	0	3.74	3.95	3.81	371.258	371.258	60000	690000	3							UNKNOWN																		UNKNOWN
1487		110000	1000000	406.295	0.1	3	0	0.992	0.049	0	0	3.74	4.03	3.82	406.295	406.295	79000	1000000	3							UNKNOWN																		UNKNOWN
1488		320000	1500000	623.409	0.2	6	0	0.958	0.183	0.0001	0.02	3.15	3.98	3.86	623.409	623.41	31000	1500000	16							UNKNOWN																		UNKNOWN
1489	1	190000	1200000	711.461	0.2	6	0	0.939	0.31	0.0002	0.02	3.39	3.93	3.83	711.461	711.462	75000	1200000	9							UNKNOWN																		UNKNOWN
1490	1	590000	3400000	729.471	0.2	6	0	0.899	0.574	0.0004	0.02	3.26	3.95	3.83	729.471	729.472	49000	3400000	20							UNKNOWN																		UNKNOWN
1491	1	3300000	11000000	601.425	0.667	20	2	0.772	0.808	0.0005	0.14	3.21	4.46	3.84	601.424	601.425	20000	11000000	49	210000	810000	601.425	3.62	4.09	3.76	DETECTED	1.73	2.47	601.423	601.425	0.18	260000	810000	1	3	-0.13	4	130000	760000	601.425	3.59	3.83	3.77	DETECTED	0.67	0.33	601.423	601.426	0.17
1492		170000	960000	774.528	0.133	4	0	0.992	0.026	0	0	3.33	3.99	3.84	774.526	774.529	8300	960000	4							UNKNOWN												1500	75000	774.529	3.84	3.88	3.86	ESTIMATED	0.98	0.95	774.528	774.529	0.04
1493	1	340000	710000	597.487	0.2	6	0	0.928	0.234	0.0001	0.05	2.84	4.2	3.87	597.486	597.488	6700	710000	13							UNKNOWN																		UNKNOWN
1494	1	1300000	2700000	583.415	0.6	18	14	0.831	0.588	0.0003	0.11	2.85	4.36	3.85	583.414	583.415	66000	2700000	40	210000	620000	583.415	3.31	3.82	3.68	DETECTED	0.69	0.38	583.414	583.415	0.48	270000	620000	1	2	-0.21	2	360000	610000	583.415	2.85	3.84	3.67	DETECTED	0.6	0.21	583.414	583.416	0.45
1495		100000	640000	742.516	0.033	1	0	1	0	0	0	3.47	3.87	3.79	742.515	742.516	90000	640000	1							UNKNOWN																		UNKNOWN
1496		400000	3300000	459.311	0.1	3	0	0.989	0.068	0	0	3.69	4.08	3.81	459.31	459.311	6000	3300000	3							UNKNOWN												490	23000	459.311	3.77	3.81	3.79	ESTIMATED	0.99	0.99	459.31	459.311	0.04
1497		190000	1300000	596.452	0.1	3	0	0.98	0.111	0.0001	0	3.68	4.2	3.83	596.453	596.454	5500	1300000	3							UNKNOWN																		UNKNOWN
1498	1	300000	1100000	765.469	0.2	6	0	0.933	0.323	0.0002	0.02	3.39	4.13	3.78	765.468	765.471	56000	1100000	24							UNKNOWN																		UNKNOWN
1499		340000	700000	803.492	0.067	2	0	0.982	0.094	0.0001	0.01	3.23	4.05	3.87	803.491	803.493	180000	700000	8							UNKNOWN																		UNKNOWN
1500		67000	870000	460.313	0.1	3	0	0.968	0.183	0.0001	0.01	3.7	3.97	3.86	460.313	460.314	2000	870000	3							UNKNOWN																		UNKNOWN
1501		82000	660000	495.366	0.067	2	0	0.981	0.125	0.0001	0	3.69	3.97	3.82	495.365	495.366	3100	660000	2							UNKNOWN																		UNKNOWN
1502	1	85000	780000	455.373	0.167	5	0	0.978	0.103	0	0.01	3.74	3.93	3.85	455.373	455.373	76000	780000	5							UNKNOWN																		UNKNOWN
1503	1	1300000	1700000	567.42	0.467	14	0	0.803	1.054	0.0006	0.05	1.55	4.08	3.85	567.418	567.42	15000	1700000	39	100000	450000	567.42	3.7	4	3.91	ESTIMATED	0.71	0.42	567.42	567.42	0.17	190000	450000					270000	510000	567.42	2.85	4.04	3.93	DETECTED	0.55	0.11	567.419	567.421	0.67
1504		160000	1300000	573.377	0.1	3	0	0.984	0.082	0	0.01	3.74	4.14	3.83	573.376	573.378	28000	1300000	3							UNKNOWN																		UNKNOWN
1505		64000	830000	832.636	0.033	1	0	1	0	0	0	3.72	3.92	3.81	832.635	832.636	78000	830000	1	2400	120000	832.636	3.78	3.82	3.8	ESTIMATED	0.92	0.85	832.636	832.636	0.04	120000	120000					2000	100000	832.636	3.79	3.83	3.81	ESTIMATED	0.92	0.85	832.636	832.636	0.04
1506		360000	630000	790.582	0.067	2	0	0.984	0.028	0	0.02	3.36	4.21	3.87	790.582	790.583	150000	630000	0							UNKNOWN																		UNKNOWN
1507	1	3200000	14000000	585.429	0.567	17	0	0.806	1.044	0.0006	0.05	2.73	4.28	3.83	585.427	585.429	43000	14000000	53	600000	1800000	585.43	2.93	4.02	3.93	DETECTED	0.55	0.08	585.429	585.431	0.13	180000	1800000	1	5	-0.17	3	520000	1600000	585.43	2.73	4.04	3.93	DETECTED	0.55	0.08	585.429	585.431	0.18
1508	1	1100000	6400000	415.357	0.3	9	0	0.802	0.873	0.0004	0.09	3.51	4.24	3.86	415.357	415.358	22000	6400000	34							UNKNOWN																		UNKNOWN
1509		91000	740000	349.274	0.1	3	0	0.96	0.239	0.0001	0	3.77	3.98	3.87	349.273	349.274	95000	740000	6							UNKNOWN																		UNKNOWN
1510		86000	940000	527.355	0.1	3	4	0.978	0.121	0.0001	0	3.78	3.97	3.84	527.355	527.356	12000	940000	1							UNKNOWN																		UNKNOWN
1511		4200000	33000000	584.422	0.4	12	6	0.907	0.369	0.0002	0.05	3.09	4.27	3.83	584.421	584.422	88000	33000000	11	520000	1000000	584.422	3.2	4.14	3.91	DETECTED	0.66	0.38	584.421	584.423	0.6	190000	1000000	1	8	-0.25	1	170000	860000	584.422	3.69	4.02	3.93	DETECTED	0.71	0.42	584.421	584.423	0.24
1512		360000	960000	737.517	0.1	3	0	0.96	0.172	0.0001	0.02	3.36	4.14	3.94	737.516	737.518	61000	960000	7							UNKNOWN																		UNKNOWN
1513		340000	790000	759.465	0.1	3	0	0.991	0.036	0	0	3.08	4.13	3.88	759.465	759.466	83000	790000	12							UNKNOWN																		UNKNOWN
1514		200000	1900000	383.279	0.1	3	0	0.986	0.065	0	0.01	3.79	4.03	3.89	383.279	383.279	9400	1900000	3							UNKNOWN																		UNKNOWN
1515		58000	700000	788.611	0.033	1	0	1	0	0	0	3.83	3.95	3.87	788.609	788.611	100000	700000	1							UNKNOWN																		UNKNOWN
1516		110000	1000000	349.253	0.1	3	3	0.988	0.062	0	0	3.72	4.04	3.84	349.252	349.253	12000	1000000	0							UNKNOWN																		UNKNOWN
1517		54000	520000	497.344	0.033	1	0	1	0	0	0	3.76	3.99	3.89	497.344	497.345	4000	520000	1							UNKNOWN																		UNKNOWN
1518		250000	960000	492.359	0.033	1	0	1	0	0	0	3.23	3.93	3.83	492.359	492.359	39000	960000	3							UNKNOWN																		UNKNOWN
1519		250000	2700000	539.355	0.1	3	6	0.986	0.076	0	0	3.77	4.06	3.96	539.355	539.356	14000	2700000	1							UNKNOWN																		UNKNOWN
1520	1	570000	2100000	633.418	0.1	3	0	0.96	0.174	0.0001	0.02	3.63	4.14	3.9	633.417	633.419	170000	2100000	0							UNKNOWN																		UNKNOWN
1521	1	650000	4400000	397.347	0.3	9	0	0.814	0.909	0.0004	0.07	3.6	4.25	3.9	397.347	397.347	68000	4400000	3							UNKNOWN																		UNKNOWN
1522	1	250000	760000	749.509	0.133	4	0	0.971	0.114	0.0001	0.02	3.39	4.09	3.92	749.509	749.51	76000	760000	10							UNKNOWN																		UNKNOWN
1523	1	370000	840000	1023.56	0.2	6	0	0.897	0.34	0.0003	0.07	3.49	4.36	3.9	1023.56	1023.57	77000	840000	22							UNKNOWN																		UNKNOWN
1524		93000	530000	598.323	0.033	1	0	1	0	0	0	3.74	4.08	3.84	598.324	598.324	84000	530000	2	75000	520000	598.324	3.76	4.02	3.89	ESTIMATED	0.97	0.93	598.323	598.324	0.14	110000	520000					93000	500000	598.324	3.75	4.08	3.9	DETECTED	1.08	1.16	598.324	598.325	0.17
1525		250000	1000000	441.337	0.1	3	0	0.994	0.018	0	0	3.52	4.11	3.93	441.336	441.337	11000	1000000	3							UNKNOWN																		UNKNOWN
1526	1	1100000	2300000	788.569	0.167	5	0	0.928	0.253	0.0002	0.04	3.62	4.62	3.93	788.568	788.571	90000	2300000	26							UNKNOWN																		UNKNOWN
1527		750000	2200000	706.525	0.2	6	0	0.93	0.362	0.0003	0.02	2.38	4.13	3.97	706.524	706.526	44000	2200000	16							UNKNOWN																		UNKNOWN
1528		210000	820000	634.504	0.067	2	0	0.954	0.247	0.0002	0.01	3.45	4.08	3.94	634.503	634.504	60000	820000	2							UNKNOWN																		UNKNOWN
1529		140000	1600000	408.311	0.1	3	0	0.978	0.124	0.0001	0	3.76	4.05	3.9	408.311	408.311	5300	1600000	3							UNKNOWN																		UNKNOWN
1530	1	50000	660000	744.584	0.033	1	0	1	0	0	0	3.86	3.99	3.92	744.583	744.584	95000	660000	1							UNKNOWN																		UNKNOWN
1531	1	1000000	2600000	595.379	0.333	10	0	0.83	0.57	0.0003	0.11	3.24	4.69	3.87	595.378	595.38	20000	2600000	18							UNKNOWN																		UNKNOWN
1532	1	350000	710000	713.438	0.2	6	0	0.953	0.198	0.0001	0.02	3.39	4.4	3.97	713.437	713.439	85000	710000	19							UNKNOWN																		UNKNOWN
1533		580000	6200000	380.279	0.1	3	0	0.98	0.108	0	0.01	3.79	4.05	3.92	380.279	380.28	15000	6200000	3							UNKNOWN																		UNKNOWN
1534	1	840000	4200000	641.42	0.4	12	0	0.739	1.243	0.0008	0.1	3.14	4.12	3.95	641.418	641.421	12000	4200000	40	210000	860000	641.421	3.56	4.11	4.02	DETECTED	0.6	0.18	641.42	641.421	0.21	99000	860000	1	4	-0.22	3	180000	720000	641.421	3.52	4.1	4.02	DETECTED	0.59	0.17	641.42	641.421	0.22
1535		120000	1300000	345.242	0.1	3	0	0.978	0.113	0	0.01	3.77	4.06	3.93	345.242	345.242	3000	1300000	3							UNKNOWN																		UNKNOWN
1536		350000	3800000	363.252	0.1	3	0	0.982	0.1	0	0	3.76	4.12	3.93	363.252	363.253	6500	3800000	3							UNKNOWN																		UNKNOWN
1537		55000	580000	385.235	0.1	3	0	0.979	0.099	0	0.01	3.83	4.09	3.95	385.235	385.236	16000	580000	3							UNKNOWN																		UNKNOWN
1538	1	660000	1900000	736.515	0.233	7	0	0.905	0.406	0.0003	0.05	3.36	4.37	3.97	736.514	736.515	76000	1900000	28							UNKNOWN																		UNKNOWN
1539		940000	2600000	427.358	0.167	5	7	0.894	0.489	0.0002	0.04	3.46	4.35	3.98	427.357	427.358	110000	2600000	16							UNKNOWN																		UNKNOWN
1540		150000	670000	507.368	0.1	3	0	0.992	0.033	0	0	3.64	4.16	3.93	507.367	507.369	67000	670000	3							UNKNOWN																		UNKNOWN
1541		45000	520000	407.278	0.033	1	0	1	0	0	0	3.85	4.01	3.94	407.279	407.28	23000	520000	1							UNKNOWN																		UNKNOWN
1542		160000	1100000	816.538	0.1	3	0	0.973	0.153	0.0001	0.01	3.75	4.09	3.96	816.538	816.541	57000	1100000	3							UNKNOWN																		UNKNOWN
1543		48000	500000	402.287	0.033	1	0	1	0	0	0	3.87	4.06	3.96	402.287	402.288	27000	500000	1							UNKNOWN																		UNKNOWN
1544		180000	1500000	401.284	0.1	3	0	0.983	0.076	0	0.01	3.87	4.14	3.96	401.284	401.284	91000	1500000	3							UNKNOWN																		UNKNOWN
1545		7800000	29000000	584.421	0.333	10	12	0.552	2.176	0.0013	0.16	3.11	4.39	3.93	584.42	584.422	78000	29000000	11	18000	840000	584.423	3.83	3.87	3.85	ESTIMATED	0.99	0.98	584.421	584.423	0.04	840000	840000					54000	850000	584.422	3.81	3.93	3.9	ESTIMATED	0.62	0.24	584.421	584.423	0.08
1546		450000	920000	460.255	0.067	2	0	0.952	0.316	0.0001	0	3.06	4.17	4	460.255	460.257	220000	920000	0	200000	900000	460.255	3.82	4.11	4.04	ESTIMATED	0.66	0.31	460.255	460.256	0.09	540000	900000					130000	910000	460.255	3.88	4.06	3.9	ESTIMATED	4.52	8.05	460.255	460.255	0.06
1547		93000	920000	537.339	0.1	3	3	0.971	0.176	0.0001	0	3.86	4.11	4	537.339	537.34	19000	920000	1							UNKNOWN																		UNKNOWN
1548		270000	820000	428.361	0.133	4	1	0.827	0.71	0.0003	0.09	3.46	4.34	4	428.361	428.361	34000	820000	4							UNKNOWN																		UNKNOWN
1549		380000	560000	733.463	0.033	1	0	1	0	0	0	3.43	4.49	3.94	733.464	733.464	100000	560000	1							UNKNOWN																		UNKNOWN
1550		97000	720000	579.384	0.1	3	0	0.954	0.275	0.0002	0.01	3.77	4.14	3.96	579.384	579.386	64000	720000	3							UNKNOWN																		UNKNOWN
1551	1	290000	1400000	625.425	0.2	6	0	0.953	0.218	0.0001	0.02	3.44	4.09	3.98	625.424	625.425	76000	1400000	10							UNKNOWN																		UNKNOWN
1552	1	270000	1600000	643.434	0.2	6	0	0.879	0.709	0.0005	0.02	3.47	4.09	3.97	643.433	643.434	11000	1600000	9							UNKNOWN																		UNKNOWN
1553		520000	2800000	425.342	0.033	1	6	1	0	0	0	3.82	4.14	3.9	425.341	425.342	86000	2800000	1							UNKNOWN																		UNKNOWN
1554		450000	1200000	596.382	0.033	1	0	1	0	0	0	3.57	4.7	3.92	596.382	596.383	17000	1200000	1							UNKNOWN																		UNKNOWN
1555		83000	680000	447.323	0.1	3	0	0.968	0.181	0.0001	0.01	3.9	4.11	3.97	447.323	447.324	41000	680000	3							UNKNOWN																		UNKNOWN
1556		210000	1400000	398.35	0.067	2	0	0.972	0.165	0.0001	0	3.75	4.25	3.9	398.35	398.351	16000	1400000	2							UNKNOWN																		UNKNOWN
1557		65000	520000	518.219	0.1	3	0	0.973	0.147	0.0001	0.01	3.83	4.14	3.99	518.218	518.221	76000	520000	3	58000	410000	518.22	3.85	4.04	3.96	ESTIMATED	0.86	0.72	518.218	518.221	6.62	300000	410000					37000	450000	518.22	3.83	3.93	3.9	ESTIMATED	0.65	0.3	518.22	518.22	0.07
1558	1	63000	580000	491.199	0.233	7	0	0.965	0.172	0.0001	0.01	3.91	4.08	3.99	491.198	491.201	63000	580000	7							UNKNOWN																		UNKNOWN
1559		84000	520000	431.352	0.067	2	0	0.969	0.196	0.0001	0	3.69	4.35	3.92	431.352	431.353	8000	520000	2							UNKNOWN																		UNKNOWN
1560	1	210000	2200000	381.298	0.267	8	0	0.972	0.162	0.0001	0.01	3.87	4.09	3.98	381.297	381.298	10000	2200000	8							UNKNOWN																		UNKNOWN
1561		110000	570000	565.387	0.033	1	0	1	0	0	0	3.82	4.38	3.99	565.385	565.388	24000	570000	1							UNKNOWN																		UNKNOWN
1562		130000	710000	611.429	0.033	1	0	1	0	0	0	3.81	4.15	3.95	611.429	611.43	16000	710000	1							UNKNOWN																		UNKNOWN
1563		42000	590000	791.548	0.133	4	0	0.979	0.123	0.0001	0	3.92	4.05	3.99	791.547	791.549	94000	590000	4							UNKNOWN																		UNKNOWN
1564	1	200000	2900000	770.668	0.267	8	0	0.976	0.116	0.0001	0.01	3.92	4.06	3.99	770.668	770.669	80000	2900000	8							UNKNOWN																		UNKNOWN
1565	1	120000	1200000	443.267	0.267	8	0	0.961	0.223	0.0001	0.01	3.91	4.08	4	443.266	443.268	170000	1200000	0							UNKNOWN																		UNKNOWN
1566		85000	800000	438.343	0.067	2	0	0.956	0.273	0.0001	0	3.83	4.19	3.94	438.342	438.343	8300	800000	2							UNKNOWN																		UNKNOWN
1567	1	78000	1200000	747.592	0.267	8	0	0.972	0.16	0.0001	0.01	3.93	4.05	3.99	747.592	747.593	31000	1200000	8							UNKNOWN																		UNKNOWN
1568		270000	2500000	437.339	0.1	3	0	0.962	0.235	0.0001	0	3.83	4.15	3.91	437.339	437.339	57000	2500000	2							UNKNOWN																		UNKNOWN
1569		82000	900000	566.441	0.033	1	0	1	0	0	0	3.92	4.1	4	566.441	566.442	86000	900000	1							UNKNOWN																		UNKNOWN
1570		73000	820000	375.268	0.1	3	0	0.962	0.243	0.0001	0	3.94	4.17	4.03	375.268	375.268	96000	820000	3							UNKNOWN																		UNKNOWN
1571		140000	660000	407.331	0.1	3	3	0.967	0.183	0.0001	0.01	3.6	4.11	3.94	407.331	407.331	7200	660000	3							UNKNOWN																		UNKNOWN
1572		82000	510000	900.582	0.033	1	1	1	0	0	0	3.86	4.23	3.98	900.582	900.583	100000	510000	1							UNKNOWN																		UNKNOWN
1573		62000	720000	521.396	0.033	1	0	1	0	0	0	3.95	4.08	4.02	521.396	521.398	110000	720000	1							UNKNOWN																		UNKNOWN
1574		180000	1000000	582.405	0.033	1	0	1	0	0	0	3.68	4.18	4.01	582.404	582.405	53000	1000000	1	8200	420000	582.404	4.04	4.08	4.06	ESTIMATED	0.91	0.83	582.404	582.405	0.04	420000	420000					12000	320000	582.403	4.02	4.08	4.04	ESTIMATED	1.49	1.99	582.403	582.405	0.08
1575		150000	990000	540.426	0.1	3	3	0.986	0.062	0	0.01	3.7	4.18	4.04	540.426	540.428	7300	990000	3							UNKNOWN																		UNKNOWN
1576		120000	840000	517.351	0.1	3	0	0.983	0.092	0	0	3.71	4.16	4.05	517.351	517.352	79000	840000	0							UNKNOWN																		UNKNOWN
1577	1	300000	1800000	782.532	0.2	6	0	0.936	0.315	0.0002	0.02	3.79	4.21	4.02	782.53	782.534	120000	1800000	13							UNKNOWN																		UNKNOWN
1578	1	610000	4100000	800.543	0.2	6	0	0.942	0.274	0.0002	0.02	3.72	4.48	4.02	800.541	800.544	49000	4100000	18							UNKNOWN																		UNKNOWN
1579		170000	1300000	477.357	0.1	3	3	0.987	0.081	0	0	3.79	4.18	4.06	477.356	477.358	61000	1300000	3							UNKNOWN																		UNKNOWN
1580	1	360000	2100000	801.547	0.167	5	0	0.937	0.296	0.0002	0.03	3.36	4.22	4.02	801.546	801.549	41000	2100000	6							UNKNOWN																		UNKNOWN
1581		270000	790000	619.398	0.1	3	0	0.974	0.15	0.0001	0.01	3.74	4.29	4.07	619.397	619.398	15000	790000	13							UNKNOWN																		UNKNOWN
1582		250000	710000	643.478	0.033	1	0	1	0	0	0	3.71	4.34	4.06	643.477	643.477	22000	710000	1							UNKNOWN																		UNKNOWN
1583		160000	600000	423.325	0.067	2	2	0.952	0.181	0.0001	0.03	3.75	4.16	3.99	423.326	423.327	9100	600000	2							UNKNOWN																		UNKNOWN
1584		380000	1800000	806.555	0.067	2	0	0.946	0.253	0.0002	0.02	3.66	4.24	4.01	806.553	806.557	120000	1800000	9							UNKNOWN																		UNKNOWN
1585	1	790000	3700000	565.405	0.4	12	0	0.801	0.985	0.0006	0.07	3.33	4.38	4.07	565.404	565.405	66000	3700000	34							UNKNOWN																		UNKNOWN
1586		300000	660000	731.451	0.033	1	0	1	0	0	0	3.49	4.57	4.01	731.45	731.452	87000	660000	1							UNKNOWN																		UNKNOWN
1587		640000	2700000	583.415	0.467	14	13	0.824	0.833	0.0005	0.07	3.28	4.26	4.03	583.414	583.414	98000	2700000	21	66000	380000	583.415	3.87	4.11	4.04	ESTIMATED	0.71	0.42	583.415	583.416	0.21	160000	380000					34000	310000	583.415	3.88	4.01	3.9	ESTIMATED	3.07	5.15	583.414	583.416	0.26
1588		190000	550000	579.405	0.067	2	0	0.966	0.161	0.0001	0.01	3.77	4.3	4.05	579.405	579.406	18000	550000	8							UNKNOWN																		UNKNOWN
1589		450000	1900000	642.473	0.133	4	0	0.909	0.554	0.0004	0.01	3.74	4.29	4.07	642.473	642.474	80000	1900000	21							UNKNOWN																		UNKNOWN
1590		390000	910000	664.515	0.1	3	0	0.963	0.159	0.0001	0.02	3.63	4.46	4.11	664.514	664.515	76000	910000	9							UNKNOWN																		UNKNOWN
1591		310000	1100000	581.399	0.2	6	0	0.98	0.106	0.0001	0.01	3.26	4.22	4.09	581.398	581.399	51000	1100000	20	200000	770000	581.399	3.45	4.11	4.06	DETECTED	0.54	0.08	581.399	581.4	0.15	81000	770000	1	2	-0.17	3	180000	590000	581.399	3.47	4.12	4.06	DETECTED	0.55	0.09	581.399	581.4	0.22
1592	1	78000	960000	541.371	0.1	3	3	0.963	0.214	0.0001	0.01	3.96	4.11	4.06	541.37	541.372	4700	960000	3							UNKNOWN																		UNKNOWN
1593		46000	550000	470.4	0.033	1	3	1	0	0	0	3.97	4.13	4.05	470.399	470.4	75000	550000	1							UNKNOWN																		UNKNOWN
1594		460000	5200000	512.82	0.333	10	0	0.978	0.099	0.0001	0.01	3.92	4.18	4.03	512.82	512.821	78000	5200000	10							UNKNOWN																		UNKNOWN
1595		250000	3000000	1024.63	0.333	10	0	0.975	0.12	0.0001	0.01	3.92	4.17	4.04	1024.63	1024.63	71000	3000000	10							UNKNOWN																		UNKNOWN
1596		93000	1100000	513.823	0.033	1	0	1	0	0	0	3.92	4.19	4.03	513.822	513.824	9500	1100000	1							UNKNOWN																		UNKNOWN
1597		280000	3100000	513.321	0.333	10	0	0.979	0.103	0.0001	0.01	3.92	4.18	4.03	513.321	513.322	29000	3100000	10							UNKNOWN																		UNKNOWN
1598		100000	610000	643.419	0.033	1	0	1	0	0	0	3.87	4.19	4	643.418	643.42	9400	610000	1							UNKNOWN																		UNKNOWN
1599		140000	1100000	716.51	0.067	2	0	0.97	0.197	0.0001	0	3.95	4.23	4.07	716.51	716.51	15000	1100000	2							UNKNOWN																		UNKNOWN
1600		69000	560000	481.389	0.067	2	0	0.994	0.008	0	0.01	3.94	4.15	4.08	481.389	481.39	60000	560000	2							UNKNOWN																		UNKNOWN
1601		110000	750000	426.346	0.067	2	3	0.877	0.153	0.0001	0.13	3.89	4.33	3.99	426.345	426.346	22000	750000	2							UNKNOWN																		UNKNOWN
1602		130000	550000	662.499	0.033	1	0	1	0	0	0	3.82	4.26	4.11	662.5	662.5	89000	550000	1							UNKNOWN																		UNKNOWN
1603	1	92000	550000	693.434	0.1	3	0	0.965	0.125	0.0001	0.02	3.96	4.19	4.1	693.433	693.434	79000	550000	3							UNKNOWN																		UNKNOWN
1604		50000	510000	853.49	0.033	1	0	1	0	0	0	3.98	4.18	4.1	853.489	853.492	85000	510000	1							UNKNOWN																		UNKNOWN
1605		350000	1200000	504.244	0.067	2	0	0.907	0.008	0	0.12	3.76	4.38	4.08	504.244	504.244	370000	1200000	0	88000	1100000	504.244	4	4.11	4.04	ESTIMATED	1.36	1.71	504.244	504.245	0.06	670000	1100000					140000	1100000	504.244	3.94	4.1	3.96	ESTIMATED	3.81	6.62	504.244	504.244	0.17
1606		300000	670000	660.484	0.067	2	0	0.767	0.743	0.0005	0.16	3.67	4.53	4.09	660.484	660.485	18000	670000	5							UNKNOWN																		UNKNOWN
1607	1	110000	1500000	398.598	0.333	10	3	0.975	0.131	0.0001	0.01	4.04	4.22	4.12	398.598	398.598	71000	1500000	10							UNKNOWN																		UNKNOWN
1608	1	77000	1100000	398.932	0.333	10	0	0.975	0.12	0	0.01	4.05	4.19	4.12	398.932	398.932	72000	1100000	5							UNKNOWN																		UNKNOWN
1609		110000	1400000	441.843	0.033	1	0	1	0	0	0	4.03	4.19	4.11	441.842	441.843	100000	1400000	1							UNKNOWN																		UNKNOWN
1610	1	71000	1100000	1193.78	0.333	10	5	0.969	0.182	0.0002	0.01	4.05	4.21	4.14	1193.78	1193.78	79000	1100000	10							UNKNOWN																		UNKNOWN
1611		510000	6900000	597.894	0.033	1	0	1	0	0	0	4.02	4.28	4.14	597.895	597.895	100000	6900000	1							UNKNOWN																		UNKNOWN
1612		75000	1000000	882.678	0.033	1	0	1	0	0	0	4.05	4.18	4.11	882.678	882.679	89000	1000000	1							UNKNOWN																		UNKNOWN
1613		380000	700000	595.399	0.1	3	0	0.953	0.267	0.0002	0.01	3.45	4.79	4.14	595.398	595.402	100000	700000	4							UNKNOWN																		UNKNOWN
1614	1	870000	6700000	427.358	0.2	6	9	0.894	0.584	0.0002	0.02	3.45	4.34	4.09	427.357	427.358	110000	6700000	15							UNKNOWN																		UNKNOWN
1615		120000	630000	521.383	0.067	2	0	0.912	0.092	0	0.1	3.93	4.29	4.15	521.381	521.385	82000	630000	2							UNKNOWN																		UNKNOWN
1616		59000	790000	442.344	0.033	1	0	1	0	0	0	4.03	4.26	4.12	442.344	442.344	11000	790000	1							UNKNOWN																		UNKNOWN
1617	1	570000	1600000	949.549	0.2	6	0	0.947	0.23	0.0002	0.03	3.62	4.46	4.13	949.548	949.549	71000	1600000	29							UNKNOWN																		UNKNOWN
1618	1	840000	3100000	732.54	0.167	5	0	0.942	0.241	0.0002	0.03	3.33	4.38	4.14	732.539	732.541	56000	3100000	0							UNKNOWN																		UNKNOWN
1619	1	750000	9700000	597.393	0.7	21	11	0.884	0.654	0.0004	0.02	4.01	4.47	4.15	597.393	597.394	72000	9700000	26							UNKNOWN																		UNKNOWN
1620		66000	570000	537.339	0.1	3	3	0.963	0.232	0.0001	0	4.03	4.24	4.13	537.339	537.34	15000	570000	2							UNKNOWN																		UNKNOWN
1621		280000	2800000	539.355	0.1	3	3	0.966	0.211	0.0001	0	3.98	4.27	4.08	539.355	539.358	14000	2800000	2							UNKNOWN																		UNKNOWN
1622		260000	2400000	409.294	0.1	3	0	0.982	0.096	0	0	4.06	4.3	4.16	409.293	409.295	43000	2400000	3							UNKNOWN																		UNKNOWN
1623		72000	670000	546.437	0.1	3	0	0.982	0.097	0.0001	0	4.08	4.31	4.18	546.437	546.438	11000	670000	3							UNKNOWN																		UNKNOWN
1624		70000	620000	523.36	0.1	3	0	0.976	0.136	0.0001	0	4.07	4.34	4.19	523.36	523.361	14000	620000	3							UNKNOWN																		UNKNOWN
1625		190000	1300000	678.495	0.1	3	0	0.935	0.422	0.0003	0	3.98	4.29	4.13	678.494	678.495	71000	1300000	9							UNKNOWN																		UNKNOWN
1626		47000	570000	336.326	0.067	2	0	0.982	0.083	0	0.01	4.11	4.26	4.18	336.326	336.326	73000	570000	0							UNKNOWN																		UNKNOWN
1627		210000	540000	311.258	0.1	3	0	0.981	0.08	0	0.01	3.57	4.47	4.2	311.257	311.257	27000	540000	5							UNKNOWN																		UNKNOWN
1628		140000	720000	479.373	0.1	3	0	0.985	0.057	0	0.01	3.95	4.4	4.2	479.373	479.374	7600	720000	3	1900	110000	479.373	4.14	4.17	4.16	ESTIMATED	0.94	0.89	479.373	479.373	0.03	110000	110000											UNKNOWN
1629	1	74000	630000	407.331	0.1	3	3	0.957	0.28	0.0001	0	4.09	4.38	4.18	407.329	407.331	7200	630000	0							UNKNOWN																		UNKNOWN
1630	1	93000	740000	973.549	0.133	4	0	0.964	0.219	0.0002	0	3.91	4.34	4.2	973.548	973.55	75000	740000	4							UNKNOWN																		UNKNOWN
1631		120000	620000	519.366	0.1	3	0	0.987	0.073	0	0	4.01	4.38	4.18	519.365	519.366	32000	620000	3							UNKNOWN												440	32000	519.365	4.1	4.13	4.12	ESTIMATED	0.94	0.89	519.365	519.366	0.03
1632		770000	3900000	559.398	0.1	3	0	0.972	0.168	0.0001	0	3.71	4.44	4.15	559.397	559.399	25000	3900000	5							UNKNOWN																		UNKNOWN
1633		290000	770000	611.467	0.033	1	5	1	0	0	0	2.87	4.34	4.2	611.467	611.468	32000	770000	1							UNKNOWN																		UNKNOWN
1634		160000	980000	583.476	0.033	1	0	1	0	0	0	3.79	4.47	4.19	583.475	583.477	40000	980000	1							UNKNOWN																		UNKNOWN
1635		140000	930000	542.442	0.1	3	1	0.986	0.052	0	0.01	4.04	4.39	4.19	542.441	542.442	9100	930000	3	11000	170000	542.442	4.11	4.21	4.14	ESTIMATED	1.78	2.55	542.441	542.442	0.18	110000	170000					19000	190000	542.442	4.04	4.2	4.12	ESTIMATED	1.07	1.14	542.441	542.442	0.16
1636		63000	640000	477.358	0.1	3	3	0.984	0.094	0	0	4.08	4.27	4.17	477.358	477.358	55000	640000	3							UNKNOWN																		UNKNOWN
1637		170000	1200000	666.495	0.2	6	0	0.889	0.184	0.0001	0.11	3.86	4.41	4.18	666.495	666.495	3700	1200000	6							UNKNOWN																		UNKNOWN
1638		110000	540000	582.384	0.067	2	0	0.967	0.187	0.0001	0.01	3.83	4.43	4.13	582.382	582.385	21000	540000	2							UNKNOWN																		UNKNOWN
1639	1	500000	2400000	582.473	0.1	3	0	0.97	0.159	0.0001	0.01	3.79	4.46	4.19	582.473	582.474	75000	2400000	3							UNKNOWN																		UNKNOWN
1640		100000	770000	554.442	0.067	2	0	0.958	0.242	0.0001	0.01	3.93	4.35	4.22	554.441	554.442	7600	770000	2							UNKNOWN																		UNKNOWN
1641		300000	1400000	581.38	0.1	3	0	0.963	0.22	0.0001	0.01	3.69	4.37	4.12	581.379	581.382	70000	1400000	3							UNKNOWN																		UNKNOWN
1642	1	200000	2400000	399.362	0.233	7	3	0.844	0.75	0.0003	0.06	3.94	4.35	4.18	399.362	399.363	93000	2400000	16							UNKNOWN																		UNKNOWN
1643		73000	840000	540.426	0.1	3	3	0.981	0.096	0.0001	0.01	4.04	4.36	4.22	540.426	540.426	53000	840000	0							UNKNOWN																		UNKNOWN
1644		370000	1100000	834.551	0.033	1	0	1	0	0	0	3.76	4.41	4.21	834.55	834.551	100000	1100000	4							UNKNOWN																		UNKNOWN
1645		200000	560000	835.554	0.033	1	0	1	0	0	0	3.76	4.36	4.2	835.553	835.554	60000	560000	1							UNKNOWN																		UNKNOWN
1646		400000	3700000	415.389	0.1	3	0	0.955	0.245	0.0001	0.01	4.01	4.4	4.3	415.388	415.389	8300	3700000	3							UNKNOWN																		UNKNOWN
1647	1	660000	5900000	392.314	0.1	3	0	0.967	0.206	0.0001	0	3.97	4.35	4.18	392.313	392.314	18000	5900000	3							UNKNOWN																		UNKNOWN
1648		73000	820000	461.326	0.1	3	2	0.98	0.119	0.0001	0	4.04	4.27	4.13	461.326	461.326	3900	820000	3							UNKNOWN																		UNKNOWN
1649	1	450000	3900000	370.331	0.1	3	0	0.968	0.192	0.0001	0	3.99	4.33	4.2	370.331	370.332	86000	3900000	3							UNKNOWN																		UNKNOWN
1650		58000	600000	527.355	0.067	2	1	0.949	0.322	0.0002	0	4.12	4.36	4.22	527.354	527.356	14000	600000	2							UNKNOWN																		UNKNOWN
1651	1	1200000	6900000	409.347	0.3	9	0	0.836	0.712	0.0003	0.08	3.84	4.56	4.21	409.346	409.347	50000	6900000	32							UNKNOWN																		UNKNOWN
1652	1	170000	1300000	804.537	0.1	3	0	0.928	0.252	0.0002	0.05	3.82	4.32	4.22	804.537	804.538	38000	1300000	0							UNKNOWN																		UNKNOWN
1653		170000	1100000	584.453	0.2	6	0	0.973	0.136	0.0001	0.01	3.94	4.29	4.21	584.452	584.454	22000	1100000	4							UNKNOWN																		UNKNOWN
1654		84000	620000	423.325	0.067	2	2	0.949	0.328	0.0001	0	4.06	4.44	4.16	423.325	423.327	4300	620000	0							UNKNOWN																		UNKNOWN
1655		110000	840000	640.457	0.1	3	0	0.979	0.085	0.0001	0.01	4.03	4.38	4.24	640.457	640.458	59000	840000	3							UNKNOWN																		UNKNOWN
1656	1	130000	810000	696.484	0.167	5	0	0.916	0.535	0.0004	0.01	3.84	4.38	4.27	696.484	696.484	22000	810000	10							UNKNOWN																		UNKNOWN
1657	1	89000	580000	656.51	0.1	3	0	0.961	0.224	0.0001	0.01	4.08	4.41	4.18	656.51	656.511	83000	580000	3							UNKNOWN																		UNKNOWN
1658	1	670000	2100000	411.362	0.2	6	6	0.882	0.31	0.0001	0.1	3.82	4.75	4.26	411.362	411.363	66000	2100000	10							UNKNOWN																		UNKNOWN
1659		61000	550000	617.382	0.067	2	0	0.977	0.139	0.0001	0	4.06	4.3	4.16	617.381	617.382	24000	550000	2							UNKNOWN																		UNKNOWN
1660		350000	2300000	425.341	0.1	3	4	0.965	0.217	0.0001	0	4.11	4.4	4.32	425.341	425.341	78000	2300000	2							UNKNOWN																		UNKNOWN
1661		73000	730000	470.4	0.1	3	2	0.963	0.219	0.0001	0.01	4.15	4.38	4.3	470.399	470.4	70000	730000	0							UNKNOWN																		UNKNOWN
1662		120000	770000	760.5	0.033	1	4	1	0	0	0	4.05	4.41	4.28	760.5	760.501	210000	770000	2							UNKNOWN																		UNKNOWN
1663		77000	880000	417.373	0.1	3	0	0.954	0.27	0.0001	0.01	4.09	4.35	4.22	417.373	417.373	9900	880000	3	330	18000	417.374	4.3	4.33	4.32	ESTIMATED	0.9	0.8	417.373	417.374	0.04	18000	18000											UNKNOWN
1664	1	99000	650000	621.308	0.067	2	0	0.962	0.151	0.0001	0.02	4.04	4.3	4.25	621.308	621.309	120000	650000	4							UNKNOWN																		UNKNOWN
1665		1800000	12000000	427.357	0.133	4	11	0.921	0.239	0.0001	0.06	3.46	4.54	4.2	427.357	427.358	110000	12000000	8							UNKNOWN																		UNKNOWN
1666		110000	1100000	443.352	0.1	3	6	0.953	0.281	0.0001	0.01	4.03	4.38	4.19	443.352	443.353	9200	1100000	6							UNKNOWN																		UNKNOWN
1667	1	17000000	36000000	802.561	0.2	6	0	0.934	0.304	0.0002	0.03	2.56	4.98	4.28	802.558	802.562	170000	36000000	36							UNKNOWN																		UNKNOWN
1668		120000	1200000	522.452	0.3	9	0	0.96	0.21	0.0001	0.01	4.15	4.42	4.28	522.452	522.452	69000	1200000	10							UNKNOWN																		UNKNOWN
1669	1	180000	980000	841.541	0.167	5	0	0.935	0.343	0.0003	0.02	3.93	4.46	4.29	841.54	841.542	50000	980000	6							UNKNOWN																		UNKNOWN
1670		260000	1500000	805.573	0.033	1	0	1	0	0	0	4.01	4.44	4.29	805.572	805.574	160000	1500000	1							UNKNOWN																		UNKNOWN
1671		110000	1100000	756.516	0.1	3	0	0.965	0.212	0.0002	0	4.2	4.36	4.3	756.514	756.517	140000	1100000	1							UNKNOWN																		UNKNOWN
1672	1	360000	1900000	840.538	0.2	6	0	0.955	0.204	0.0002	0.02	3.87	4.5	4.3	840.537	840.538	73000	1900000	14							UNKNOWN																		UNKNOWN
1673		3400000	14000000	819.559	0.2	6	0	0.94	0.309	0.0003	0.02	3.28	4.48	4.34	819.559	819.561	10000	14000000	24							UNKNOWN																		UNKNOWN
1674		75000	870000	621.344	0.067	2	0	0.965	0.225	0.0001	0	4.15	4.38	4.25	621.344	621.344	66000	870000	2							UNKNOWN																		UNKNOWN
1675	1	6500000	25000000	818.556	0.233	7	0	0.92	0.358	0.0003	0.04	2.99	4.55	4.31	818.555	818.557	7500	25000000	25							UNKNOWN																		UNKNOWN
1676	1	84000	1200000	699.516	0.267	8	0	0.957	0.246	0.0002	0.01	4.24	4.4	4.32	699.516	699.517	33000	1200000	8							UNKNOWN																		UNKNOWN
1677		600000	3900000	428.361	0.067	2	1	0.972	0.141	0.0001	0.01	4.15	4.53	4.23	428.361	428.361	40000	3900000	2							UNKNOWN																		UNKNOWN
1678	1	70000	800000	541.371	0.1	3	3	0.956	0.27	0.0001	0	4.21	4.45	4.35	541.37	541.371	12000	800000	3							UNKNOWN																		UNKNOWN
1679		400000	950000	599.41	0.367	11	1	0.818	1.158	0.0007	0.01	3.55	4.5	4.36	599.408	599.409	25000	950000	33	19000	140000	599.41	4.28	4.45	4.33	ESTIMATED	1.66	2.33	599.409	599.41	0.31	110000	140000					2200	130000	599.409	4.33	4.36	4.35	ESTIMATED	1.05	1.1	599.409	599.41	0.03
1680		400000	3100000	449.339	0.1	3	0	0.963	0.21	0.0001	0.01	4.08	4.44	4.24	449.339	449.339	110000	3100000	2							UNKNOWN																		UNKNOWN
1681		130000	940000	450.343	0.1	3	0	0.948	0.307	0.0001	0.01	4.15	4.55	4.21	450.342	450.343	22000	940000	3							UNKNOWN																		UNKNOWN
1682	1	52000	590000	428.308	0.067	2	0	0.977	0.149	0.0001	0	4.24	4.4	4.32	428.307	428.308	33000	590000	2							UNKNOWN																		UNKNOWN
1683		330000	2200000	410.35	0.033	1	0	1	0	0	0	4	4.55	4.22	410.349	410.351	20000	2200000	1							UNKNOWN																		UNKNOWN
1684		150000	530000	636.52	0.033	1	2	1	0	0	0	3.99	4.47	4.35	636.52	636.52	98000	530000	1							UNKNOWN																		UNKNOWN
1685	1	68000	560000	500.335	0.067	2	0	0.956	0.25	0.0001	0.01	4.18	4.38	4.32	500.335	500.336	85000	560000	2							UNKNOWN																		UNKNOWN
1686		140000	980000	415.357	0.1	3	2	0.953	0.289	0.0001	0.01	4.16	4.57	4.24	415.357	415.357	21000	980000	1							UNKNOWN																		UNKNOWN
1687		120000	800000	761.485	0.033	1	1	1	0	0	0	4.15	4.42	4.33	761.484	761.486	93000	800000	1							UNKNOWN																		UNKNOWN
1688		300000	3300000	410.327	0.1	3	0	0.96	0.247	0.0001	0	4.2	4.49	4.34	410.326	410.327	8600	3300000	3							UNKNOWN																		UNKNOWN
1689		1200000	13000000	382.295	0.2	6	0	0.966	0.2	0.0001	0.01	4.22	4.49	4.34	382.295	382.295	85000	13000000	6							UNKNOWN																		UNKNOWN
1690		670000	7500000	365.269	0.2	6	0	0.966	0.186	0.0001	0.01	4.22	4.48	4.34	365.268	365.269	11000	7500000	6							UNKNOWN																		UNKNOWN
1691		410000	4800000	597.393	0.367	11	21	0.937	0.386	0.0002	0.01	4.18	4.64	4.33	597.393	597.394	66000	4800000	2							UNKNOWN																		UNKNOWN
1692		41000	580000	398.598	0.1	3	10	0.97	0.16	0.0001	0.01	4.2	4.41	4.33	398.598	398.598	76000	580000	0							UNKNOWN																		UNKNOWN
1693	1	82000	870000	501.394	0.1	3	0	0.953	0.282	0.0001	0.01	4.25	4.47	4.37	501.393	501.394	13000	870000	1							UNKNOWN																		UNKNOWN
1694		76000	800000	425.326	0.1	3	0	0.964	0.209	0.0001	0.01	4.2	4.59	4.36	425.326	425.326	7000	800000	3							UNKNOWN																		UNKNOWN
1695		69000	560000	603.404	0.1	3	0	0.991	0.048	0	0	4.18	4.57	4.34	603.404	603.405	7000	560000	1							UNKNOWN																		UNKNOWN
1696		44000	660000	1193.78	0.167	5	10	0.965	0.195	0.0002	0.01	4.19	4.41	4.33	1193.78	1193.78	76000	660000	0							UNKNOWN																		UNKNOWN
1697		100000	660000	461.325	0.067	2	3	0.977	0.146	0.0001	0	4.18	4.54	4.29	461.324	461.325	4100	660000	1							UNKNOWN																		UNKNOWN
1698	1	120000	1600000	412.378	0.333	10	0	0.963	0.218	0.0001	0.01	4.28	4.46	4.36	412.378	412.379	74000	1600000	10							UNKNOWN																		UNKNOWN
1699		240000	600000	641.44	0.033	1	0	1	0	0	0	3.83	4.57	4.31	641.437	641.441	96000	600000	1							UNKNOWN																		UNKNOWN
1700		330000	2100000	585.43	0.2	6	7	0.914	0.229	0.0001	0.07	4.1	4.69	4.37	585.428	585.43	54000	2100000	7	23000	290000	585.431	4.19	4.3	4.28	ESTIMATED	0.58	0.16	585.429	585.431	0.14	170000	290000					25000	360000	585.431	4.2	4.31	4.29	ESTIMATED	0.63	0.25	585.43	585.432	0.09
1701		110000	1300000	387.25	0.1	3	0	0.958	0.272	0.0001	0	4.23	4.41	4.33	387.25	387.251	8700	1300000	3							UNKNOWN																		UNKNOWN
1702	1	1100000	6200000	429.373	0.3	9	0	0.879	0.467	0.0002	0.07	4.04	4.66	4.35	429.373	429.374	88000	6200000	18							UNKNOWN																		UNKNOWN
1703		61000	670000	666.473	0.067	2	0	0.984	0.104	0.0001	0	4.2	4.52	4.35	666.473	666.473	13000	670000	2							UNKNOWN																		UNKNOWN
1704		230000	1400000	412.366	0.133	4	0	0.87	0.433	0.0002	0.09	3.82	4.75	4.38	412.365	412.366	20000	1400000	4							UNKNOWN																		UNKNOWN
1705		710000	2300000	812.556	0.033	1	1	1	0	0	0	4.2	4.6	4.5	812.555	812.556	210000	2300000	4							UNKNOWN																		UNKNOWN
1706		390000	670000	839.493	0.033	1	1	1	0	0	0	3.41	4.6	4.49	839.492	839.496	100000	670000	5							UNKNOWN																		UNKNOWN
1707	1	3100000	10000000	601.424	0.533	16	3	0.792	0.84	0.0005	0.11	3.72	5.01	4.37	601.423	601.424	43000	10000000	50	110000	490000	601.425	4.21	4.51	4.33	ESTIMATED	1.2	1.41	601.424	601.426	0.25	170000	490000					110000	450000	601.425	4.2	4.51	4.24	ESTIMATED	3.73	6.47	601.424	601.426	0.3
1708		370000	540000	689.441	0.067	2	0	0.98	0.077	0.0001	0.01	3.54	4.81	4.42	689.44	689.441	24000	540000	3							UNKNOWN																		UNKNOWN
1709		1500000	3900000	975.564	0.033	1	1	1	0	0	0	1.76	4.59	4.4	975.562	975.566	77000	3900000	5							UNKNOWN																		UNKNOWN
1710		7500000	29000000	600.417	0.333	10	7	0.819	0.716	0.0004	0.1	3.73	4.6	4.36	600.415	600.417	46000	29000000	5	25000	380000	600.417	4.22	4.32	4.3	ESTIMATED	0.64	0.29	600.417	600.417	0.04	230000	380000					30000	230000	600.417	4.22	4.38	4.27	ESTIMATED	1.72	2.45	600.416	600.417	0.29
1711	1	250000	1300000	734.555	0.133	4	0	0.926	0.457	0.0003	0.01	3.86	4.55	4.4	734.552	734.556	72000	1300000	7							UNKNOWN																		UNKNOWN
1712	1	440000	2100000	585.412	0.1	3	1	0.953	0.279	0.0002	0.01	3.87	4.64	4.39	585.411	585.414	74000	2100000	3							UNKNOWN																		UNKNOWN
1713		110000	610000	607.396	0.067	2	0	0.996	0.026	0	0	4.23	4.56	4.31	607.395	607.396	19000	610000	0							UNKNOWN																		UNKNOWN
1714		90000	740000	349.273	0.1	3	3	0.986	0.067	0	0.01	4.3	4.56	4.46	349.273	349.274	11000	740000	6							UNKNOWN																		UNKNOWN
1715	1	250000	1200000	760.5	0.133	4	1	0.906	0.524	0.0004	0.02	3.91	4.46	4.4	760.499	760.501	79000	1200000	14							UNKNOWN																		UNKNOWN
1716	1	1900000	7300000	644.489	0.2	6	0	0.902	0.493	0.0003	0.03	3.92	4.65	4.44	644.487	644.489	81000	7300000	0							UNKNOWN																		UNKNOWN
1717		360000	1500000	608.489	0.1	3	0	0.97	0.093	0.0001	0.02	3.9	4.56	4.34	608.488	608.49	82000	1500000	4							UNKNOWN																		UNKNOWN
1718	1	360000	2000000	430.376	0.167	5	0	0.876	0.467	0.0002	0.07	4.03	4.66	4.35	430.376	430.377	33000	2000000	5							UNKNOWN																		UNKNOWN
1719		63000	560000	495.404	0.033	1	0	1	0	0	0	4.28	4.49	4.42	495.404	495.404	15000	560000	1							UNKNOWN																		UNKNOWN
1720		460000	1700000	737.424	0.2	6	0	0.897	0.673	0.0005	0	3.8	4.49	4.37	737.423	737.425	68000	1700000	22	11000	170000	737.424	4.3	4.39	4.33	ESTIMATED	1.31	1.62	737.424	737.425	0.12	130000	170000					18000	200000	737.424	4.24	4.38	4.35	ESTIMATED	0.66	0.33	737.423	737.425	0.12
1721		130000	530000	732.468	0.033	1	0	1	0	0	0	3.96	4.47	4.38	732.468	732.469	77000	530000	2	15000	200000	732.469	4.28	4.39	4.33	ESTIMATED	1.08	1.16	732.468	732.47	0.11	110000	200000					20000	230000	732.468	4.24	4.39	4.35	ESTIMATED	0.73	0.45	732.467	732.469	0.15
1722		130000	1500000	399.362	0.1	3	7	0.977	0.146	0.0001	0	4.25	4.52	4.33	399.362	399.362	78000	1500000	0							UNKNOWN																		UNKNOWN
1723		180000	600000	580.457	0.1	3	2	0.958	0.237	0.0001	0.01	3.97	4.64	4.49	580.457	580.457	99000	600000	3							UNKNOWN																		UNKNOWN
1724		150000	700000	802.501	0.067	2	0	0.982	0.094	0.0001	0	4.05	4.59	4.44	802.501	802.502	110000	700000	1							UNKNOWN																		UNKNOWN
1725		980000	3700000	581.42	0.067	2	10	0.929	0.469	0.0003	0	3.91	4.61	4.45	581.42	581.42	20000	3700000	10							UNKNOWN																		UNKNOWN
1726	1	930000	6300000	411.362	0.2	6	9	0.866	0.309	0.0001	0.12	3.89	4.63	4.39	411.362	411.363	74000	6300000	11							UNKNOWN																		UNKNOWN
1727		1200000	4300000	621.413	0.2	6	0	0.924	0.489	0.0003	0	3.95	4.63	4.42	621.412	621.414	37000	4300000	27							UNKNOWN																		UNKNOWN
1728	1	190000	2500000	513.394	0.1	3	0	0.973	0.171	0.0001	0	4.36	4.55	4.44	513.394	513.394	49000	2500000	3							UNKNOWN																		UNKNOWN
1729		68000	640000	643.365	0.1	3	0	0.992	0.028	0	0.01	4.32	4.51	4.44	643.365	643.365	77000	640000	3							UNKNOWN																		UNKNOWN
1730		40000	570000	747.535	0.033	1	0	1	0	0	0	4.29	4.5	4.35	747.532	747.536	42000	570000	1							UNKNOWN																		UNKNOWN
1731		120000	580000	445.368	0.067	2	0	0.969	0.186	0.0001	0	4.18	4.71	4.39	445.368	445.368	17000	580000	2							UNKNOWN																		UNKNOWN
1732		190000	1600000	414.336	0.233	7	1	0.957	0.233	0.0001	0.01	4.3	4.57	4.43	414.336	414.337	10000	1600000	7							UNKNOWN																		UNKNOWN
1733	1	47000	600000	535.376	0.067	2	0	0.99	0.04	0	0.01	4.35	4.55	4.46	535.376	535.379	6100	600000	2							UNKNOWN																		UNKNOWN
1734		250000	1300000	583.414	0.167	5	0	0.799	1.078	0.0006	0.05	4.23	4.68	4.4	583.415	583.415	81000	1300000	4	30000	280000	583.415	4.32	4.45	4.35	ESTIMATED	1.81	2.62	583.414	583.415	0.34	170000	280000					28000	270000	583.415	4.39	4.54	4.45	ESTIMATED	1.19	1.38	583.414	583.416	0.12
1735		100000	1400000	520.329	0.233	7	0	0.97	0.162	0.0001	0.01	4.34	4.54	4.45	520.328	520.329	21000	1400000	7	360	21000	520.329	4.42	4.45	4.43	ESTIMATED	1.05	1.1	520.329	520.329	0.03	21000	21000											UNKNOWN
1736		180000	2200000	519.827	0.333	10	0	0.973	0.137	0.0001	0.01	4.33	4.54	4.42	519.827	519.828	68000	2200000	10							UNKNOWN																		UNKNOWN
1737		100000	840000	700.514	0.1	3	0	0.988	0.022	0	0.01	4.29	4.62	4.42	700.513	700.514	14000	840000	0							UNKNOWN																		UNKNOWN
1738	1	89000	1200000	1038.65	0.333	10	0	0.969	0.16	0.0002	0.01	4.33	4.53	4.44	1038.65	1038.65	66000	1200000	10							UNKNOWN																		UNKNOWN
1739		76000000	200000000	820.571	0.1	3	0	0.961	0.199	0.0002	0.01	1.96	5.06	4.47	820.57	820.573	9600	200000000	17							UNKNOWN																		UNKNOWN
1740		830000	6400000	581.399	0.3	9	6	0.828	1.049	0.0006	0.02	3.96	4.87	4.46	581.398	581.399	52000	6400000	29							UNKNOWN																		UNKNOWN
1741	1	260000	1300000	882.572	0.133	4	0	0.953	0.267	0.0002	0.01	4.01	4.59	4.47	882.571	882.573	59000	1300000	5							UNKNOWN																		UNKNOWN
1742		240000	1500000	451.355	0.1	3	0	0.966	0.214	0.0001	0	4.3	4.64	4.37	451.355	451.355	40000	1500000	3							UNKNOWN																		UNKNOWN
1743		160000	1700000	643.477	0.133	4	0	0.915	0.504	0.0003	0.01	4.26	4.73	4.53	643.475	643.478	17000	1700000	5							UNKNOWN																		UNKNOWN
1744		53000	790000	725.519	0.033	1	0	1	0	0	0	4.4	4.63	4.55	725.518	725.52	27000	790000	1							UNKNOWN																		UNKNOWN
1745	1	5800000	14000000	842.553	0.2	6	1	0.955	0.203	0.0002	0.02	3.37	4.88	4.47	842.553	842.555	250000	14000000	31							UNKNOWN																		UNKNOWN
1746	1	270000	3100000	351.268	0.4	12	0	0.858	0.641	0.0002	0.06	4.28	4.64	4.44	351.267	351.268	13000	3100000	12							UNKNOWN																		UNKNOWN
1747		230000	730000	530.442	0.1	3	0	0.95	0.185	0.0001	0.03	4.1	4.64	4.48	530.442	530.443	77000	730000	3							UNKNOWN																		UNKNOWN
1748	1	750000	9000000	745.49	0.6	18	0	0.894	0.375	0.0003	0.07	4.16	4.65	4.47	745.488	745.49	25000	9000000	21							UNKNOWN																		UNKNOWN
1749		570000	910000	611.467	0.2	6	1	0.919	0.35	0.0002	0.04	2.71	4.67	4.49	611.466	611.467	43000	910000	19							UNKNOWN																		UNKNOWN
1750	1	750000	2100000	521.31	0.2	6	0	0.949	0.222	0.0001	0.02	3.61	4.8	4.47	521.31	521.311	75000	2100000	26							UNKNOWN																		UNKNOWN
1751	1	370000	1300000	657.452	0.2	6	0	0.956	0.215	0.0001	0.02	4.08	4.87	4.52	657.45	657.452	78000	1300000	12							UNKNOWN																		UNKNOWN
1752	1	710000	3500000	859.495	0.2	6	0	0.944	0.29	0.0002	0.02	3.91	4.76	4.47	859.494	859.497	81000	3500000	19							UNKNOWN																		UNKNOWN
1753	1	350000	1800000	860.498	0.2	6	0	0.931	0.376	0.0003	0.02	4.03	4.8	4.47	860.497	860.5	88000	1800000	15							UNKNOWN																		UNKNOWN
1754		670000	1400000	593.362	0.133	4	0	0.892	0.154	0.0001	0.11	4.05	5.4	4.45	593.361	593.362	76000	1400000	7							UNKNOWN																		UNKNOWN
1755		420000	880000	335.257	0.167	5	0	0.912	0.39	0.0001	0.04	3.96	4.9	4.52	335.258	335.258	37000	880000	23							UNKNOWN																		UNKNOWN
1756		58000	550000	470.4	0.033	1	3	1	0	0	0	4.32	4.57	4.42	470.399	470.4	79000	550000	1							UNKNOWN																		UNKNOWN
1757		350000	1300000	580.389	0.033	1	3	1	0	0	0	4.2	4.67	4.52	580.388	580.39	18000	1300000	1							UNKNOWN																		UNKNOWN
1758	1	170000	1100000	566.442	0.3	9	0	0.972	0.152	0.0001	0.01	4.15	4.63	4.49	566.441	566.442	11000	1100000	9							UNKNOWN																		UNKNOWN
1759		130000	550000	613.446	0.067	2	0	0.848	0.323	0.0002	0.14	4.06	4.7	4.48	613.445	613.446	21000	550000	2							UNKNOWN																		UNKNOWN
1760	1	360000	990000	820.49	0.133	4	0	0.941	0.174	0.0001	0.04	3.82	4.8	4.47	820.488	820.491	60000	990000	0							UNKNOWN																		UNKNOWN
1761		270000	1900000	425.341	0.1	3	4	0.97	0.182	0.0001	0	4.32	4.7	4.4	425.341	425.341	110000	1900000	1							UNKNOWN																		UNKNOWN
1762	1	170000	1100000	539.355	0.1	3	0	0.981	0.106	0.0001	0	4.25	4.6	4.51	539.355	539.357	18000	1100000	3							UNKNOWN																		UNKNOWN
1763		220000	1200000	820.651	0.1	3	0	0.94	0.232	0.0002	0.03	4.17	4.74	4.47	820.65	820.652	110000	1200000	0							UNKNOWN																		UNKNOWN
1764		310000	930000	507.366	0.133	4	0	0.955	0.213	0.0001	0.02	3.97	4.68	4.5	507.366	507.368	71000	930000	4							UNKNOWN																		UNKNOWN
1765		130000	1300000	870.543	0.067	2	0	0.992	0.023	0	0.01	4.32	4.63	4.51	870.541	870.543	120000	1300000	1							UNKNOWN																		UNKNOWN
1766	1	680000	5800000	782.531	0.2	6	0	0.947	0.242	0.0002	0.02	4.29	4.7	4.5	782.53	782.533	140000	5800000	14							UNKNOWN																		UNKNOWN
1767	1	830000	3600000	579.404	0.3	9	0	0.894	0.394	0.0002	0.06	3.97	5.03	4.53	579.404	579.405	18000	3600000	21							UNKNOWN																		UNKNOWN
1768		140000	760000	517.26	0.1	3	0	0.965	0.183	0.0001	0.01	4.35	4.77	4.48	517.26	517.26	69000	760000	3							UNKNOWN																		UNKNOWN
1769		47000	550000	418.329	0.067	2	0	0.964	0.223	0.0001	0	4.43	4.59	4.51	418.329	418.329	9900	550000	2							UNKNOWN																		UNKNOWN
1770	1	1000000	4100000	642.473	0.3	9	0	0.891	0.4	0.0003	0.06	4.15	5.01	4.54	642.472	642.473	30000	4100000	27							UNKNOWN																		UNKNOWN
1771		210000	2000000	732.479	0.2	6	0	0.942	0.265	0.0002	0.02	4.26	4.78	4.51	732.479	732.481	28000	2000000	6							UNKNOWN																		UNKNOWN
1772	1	170000	1600000	794.455	0.2	6	0	0.928	0.354	0.0003	0.02	4.29	4.65	4.51	794.455	794.457	76000	1600000	6							UNKNOWN																		UNKNOWN
1773		73000	1000000	703.508	0.033	1	0	1	0	0	0	4.35	4.56	4.44	703.507	703.508	15000	1000000	1							UNKNOWN																		UNKNOWN
1774	1	120000	1500000	700.431	0.267	8	0	0.917	0.532	0.0004	0	4.44	4.59	4.52	700.43	700.432	78000	1500000	8							UNKNOWN																		UNKNOWN
1775	1	360000	3400000	772.473	0.2	6	0	0.927	0.37	0.0003	0.02	4.24	4.65	4.52	772.472	772.475	110000	3400000	13							UNKNOWN																		UNKNOWN
1776		290000	770000	467.373	0.1	3	0	0.979	0.127	0.0001	0	3.99	4.72	4.54	467.372	467.373	8300	770000	3	1100	34000	467.373	4.51	4.56	4.54	ESTIMATED	0.74	0.47	467.373	467.374	0.07	29000	34000											UNKNOWN
1777		68000	920000	722.414	0.067	2	0	0.974	0.164	0.0001	0	4.45	4.59	4.52	722.413	722.415	85000	920000	2							UNKNOWN																		UNKNOWN
1778	1	120000	1100000	491.464	0.167	5	0	0.944	0.238	0.0001	0.03	4.23	4.65	4.52	491.464	491.465	970	1100000	5							UNKNOWN																		UNKNOWN
1779	1	720000	9000000	717.459	0.4	12	0	0.961	0.234	0.0002	0.01	4.36	4.62	4.47	717.458	717.459	77000	9000000	12							UNKNOWN																		UNKNOWN
1780	1	150000	1800000	738.388	0.3	9	0	0.969	0.184	0.0001	0	4.44	4.59	4.52	738.388	738.388	77000	1800000	9							UNKNOWN																		UNKNOWN
1781	1	340000	3200000	490.461	0.2	6	0	0.943	0.266	0.0001	0.02	4.23	4.67	4.52	490.461	490.462	51000	3200000	11							UNKNOWN																		UNKNOWN
1782	1	680000	6700000	750.491	0.2	6	0	0.938	0.304	0.0002	0.02	4.22	4.69	4.52	750.489	750.49	45000	6700000	18							UNKNOWN																		UNKNOWN
1783	1	150000	1400000	773.476	0.2	6	0	0.936	0.315	0.0002	0.02	4.26	4.65	4.52	773.476	773.478	15000	1400000	6							UNKNOWN																		UNKNOWN
1784		71000	810000	566.411	0.033	1	0	1	0	0	0	4.36	4.69	4.51	566.41	566.412	50000	810000	1	18000	200000	566.413	4.39	4.53	4.49	ESTIMATED	0.69	0.38	566.412	566.413	0.18	100000	200000					13000	210000	566.413	4.42	4.51	4.49	ESTIMATED	0.61	0.21	566.412	566.413	0.08
1785		500000	6500000	494.411	0.4	12	0	0.951	0.294	0.0001	0.01	4.4	4.69	4.55	494.409	494.411	7000	6500000	12							UNKNOWN																		UNKNOWN
1786		54000	560000	595.476	0.033	1	0	1	0	0	0	4.38	4.69	4.53	595.474	595.476	15000	560000	1							UNKNOWN																		UNKNOWN
1787		170000	1700000	542.442	0.1	3	1	0.967	0.177	0.0001	0.01	4.37	4.63	4.53	542.441	542.442	81000	1700000	3							UNKNOWN																		UNKNOWN
1788		120000	860000	744.542	0.033	1	4	1	0	0	0	4.36	4.68	4.58	744.541	744.544	56000	860000	1							UNKNOWN																		UNKNOWN
1789		68000	540000	605.44	0.067	2	0	0.938	0.392	0.0002	0	4.36	4.67	4.49	605.438	605.44	11000	540000	1							UNKNOWN																		UNKNOWN
1790		99000	1600000	681.494	0.033	1	0	1	0	0	0	4.38	4.58	4.49	681.493	681.494	32000	1600000	1	1800	110000	681.495	4.42	4.45	4.43	ESTIMATED	1.05	1.1	681.494	681.495	0.03	110000	110000					2800	130000	681.494	4.45	4.49	4.47	ESTIMATED	0.99	0.99	681.494	681.494	0.04
1791		710000	2700000	619.397	0.2	6	0	0.92	0.169	0.0001	0.07	4.11	5.08	4.52	619.396	619.397	20000	2700000	13							UNKNOWN																		UNKNOWN
1792		58000	850000	495.414	0.033	1	0	1	0	0	0	4.42	4.67	4.54	495.413	495.414	7400	850000	1							UNKNOWN																		UNKNOWN
1793		140000	1500000	594.472	0.1	3	0	0.933	0.416	0.0002	0.01	4.41	4.7	4.56	594.471	594.473	19000	1500000	3							UNKNOWN																		UNKNOWN
1794		130000	1100000	519.366	0.1	3	0	0.969	0.168	0.0001	0.01	4.36	4.62	4.52	519.365	519.366	29000	1100000	3							UNKNOWN																		UNKNOWN
1795	1	960000	3400000	581.42	0.233	7	5	0.813	0.645	0.0004	0.12	3.91	4.87	4.52	581.42	581.421	20000	3400000	28							UNKNOWN																		UNKNOWN
1796		920000	960000	577.519	0.067	2	0	0.956	0.248	0.0001	0.01	3.79	5.45	4.59	577.519	577.519	110000	960000	13							UNKNOWN																		UNKNOWN
1797		190000	1500000	479.373	0.1	3	0	0.973	0.171	0.0001	0	4.37	4.86	4.53	479.372	479.375	6300	1500000	3							UNKNOWN												520	25000	479.374	4.45	4.49	4.47	ESTIMATED	0.99	0.99	479.373	479.374	0.04
1798		80000	710000	795.458	0.067	2	0	0.924	0.194	0.0002	0.06	4.26	4.65	4.52	795.456	795.46	37000	710000	2							UNKNOWN																		UNKNOWN
1799		650000	2400000	794.528	0.067	2	0	0.83	0.932	0.0007	0.04	4.27	4.68	4.52	794.526	794.529	630000	2400000	7							UNKNOWN																		UNKNOWN
1800		80000	590000	549.356	0.067	2	0	0.977	0.15	0.0001	0	4.29	4.71	4.57	549.356	549.357	21000	590000	0							UNKNOWN																		UNKNOWN
1801		86000	610000	679.471	0.067	2	0	0.995	0.034	0	0	4.27	4.67	4.54	679.471	679.472	13000	610000	0							UNKNOWN																		UNKNOWN
1802		180000	2200000	408.311	0.1	3	0	0.967	0.209	0.0001	0	4.47	4.75	4.55	408.311	408.311	22000	2200000	3							UNKNOWN																		UNKNOWN
1803		340000	650000	594.365	0.067	2	0	0.957	0.158	0.0001	0.03	4.3	5.36	4.5	594.365	594.366	31000	650000	2							UNKNOWN																		UNKNOWN
1804	1	8500000	110000000	492.404	0.8	24	0	0.906	0.493	0.0002	0.03	4.41	4.93	4.55	492.404	492.405	49000	110000000	30							UNKNOWN																		UNKNOWN
1805		160000	2000000	373.274	0.1	3	0	0.969	0.187	0.0001	0	4.47	4.73	4.55	373.274	373.274	72000	2000000	3							UNKNOWN																		UNKNOWN
1806	1	370000	2700000	427.357	0.2	6	3	0.926	0.176	0.0001	0.06	4.33	4.84	4.53	427.357	427.357	92000	2700000	7							UNKNOWN																		UNKNOWN
1807		99000	980000	409.294	0.1	3	0	0.963	0.229	0.0001	0	4.49	4.75	4.6	409.294	409.295	15000	980000	3							UNKNOWN																		UNKNOWN
1808		43000000	100000000	821.575	0.133	4	0	0.872	0.223	0.0002	0.13	3.2	5.1	4.55	821.574	821.575	60000	100000000	1							UNKNOWN																		UNKNOWN
1809		570000	2700000	563.389	0.2	6	0	0.949	0.257	0.0001	0.02	4.13	4.78	4.61	563.387	563.389	76000	2700000	20							UNKNOWN																		UNKNOWN
1810		290000	2000000	605.399	0.2	6	0	0.943	0.301	0.0002	0.02	4.12	4.71	4.61	605.397	605.4	20000	2000000	11							UNKNOWN																		UNKNOWN
1811	1	930000	5700000	623.409	0.2	6	0	0.945	0.287	0.0002	0.02	3.92	4.69	4.56	623.408	623.409	10000	5700000	21							UNKNOWN																		UNKNOWN
1812	1	2500000	16000000	641.42	0.2	6	0	0.94	0.322	0.0002	0.02	3.96	4.73	4.58	641.417	641.419	26000	16000000	23							UNKNOWN																		UNKNOWN
1813	1	690000	4700000	739.492	0.2	6	0	0.935	0.351	0.0003	0.02	4.16	4.67	4.56	739.492	739.494	39000	4700000	19							UNKNOWN																		UNKNOWN
1814	1	1800000	12000000	757.502	0.2	6	0	0.908	0.533	0.0004	0.02	4.18	4.67	4.56	757.501	757.505	13000	12000000	17							UNKNOWN																		UNKNOWN
1815		130000	1800000	659.482	0.033	1	0	1	0	0	0	4.4	4.67	4.49	659.481	659.483	26000	1800000	1	6700	120000	659.482	4.47	4.54	4.49	ESTIMATED	1.86	2.73	659.481	659.483	0.17	120000	120000					4700	140000	659.483	4.47	4.53	4.51	ESTIMATED	0.7	0.39	659.481	659.483	0.17
1816		330000	2400000	476.364	0.033	1	13	1	0	0	0	4.22	4.73	4.64	476.365	476.365	25000	2400000	4	6500	140000	476.365	4.62	4.68	4.64	ESTIMATED	1.55	2.1	476.364	476.365	0.08	120000	140000					5600	160000	476.364	4.66	4.72	4.68	ESTIMATED	1.41	1.82	476.364	476.364	0.06
1817		79000	710000	487.342	0.067	2	0	0.964	0.233	0.0001	0	4.45	4.77	4.56	487.342	487.343	17000	710000	2							UNKNOWN																		UNKNOWN
1818		70000	570000	637.446	0.133	4	0	0.861	0.38	0.0002	0.11	4.36	4.76	4.58	637.445	637.447	72000	570000	2							UNKNOWN																		UNKNOWN
1819		780000	1300000	359.258	0.133	4	0	0.92	0.228	0.0001	0.06	3.02	4.79	4.61	359.257	359.258	12000	1300000	14	320	18000	359.259	4.47	4.51	4.49	ESTIMATED	0.92	0.83	359.257	359.259	0.04	18000	18000											UNKNOWN
1820		490000	1800000	587.431	0.133	4	1	0.799	0.93	0.0005	0.08	4.36	4.95	4.58	587.429	587.43	17000	1800000	2	620	32000	587.431	4.54	4.58	4.56	ESTIMATED	1.1	1.2	587.43	587.431	0.04	32000	32000					610	31000	587.431	4.7	4.74	4.72	ESTIMATED	1.05	1.1	587.43	587.431	0.04
1821		460000	820000	549.488	0.2	6	1	0.785	0.63	0.0003	0.16	3.09	5.08	4.61	549.487	549.489	73000	820000	12							UNKNOWN																		UNKNOWN
1822		120000	1300000	349.273	0.1	3	3	0.976	0.139	0	0	4.49	4.73	4.6	349.273	349.274	11000	1300000	4							UNKNOWN																		UNKNOWN
1823		110000	800000	338.341	0.133	4	20	0.955	0.284	0.0001	0	4.44	4.76	4.66	338.341	338.341	80000	800000	0	110000	800000	338.342	4.45	4.74	4.68	ESTIMATED	0.64	0.11	338.341	338.342	0.12	120000	800000					56000	760000	338.342	4.63	4.76	4.68	ESTIMATED	1.45	1.91	338.342	338.342	0.1
1824		330000	600000	840.586	0.1	3	0	0.834	0.447	0.0004	0.13	3.98	5.02	4.64	840.585	840.588	73000	600000	8							UNKNOWN																		UNKNOWN
1825	1	350000	920000	919.471	0.167	5	0	0.961	0.245	0.0002	0	4.05	4.88	4.63	919.469	919.472	74000	920000	6							UNKNOWN																		UNKNOWN
1826		200000	2800000	615.456	0.033	1	0	1	0	0	0	4.45	4.72	4.55	615.456	615.457	43000	2800000	1	9100	150000	615.455	4.51	4.6	4.56	ESTIMATED	0.86	0.71	615.454	615.456	0.11	100000	150000					9300	170000	615.456	4.53	4.61	4.57	ESTIMATED	0.93	0.85	615.456	615.456	0.05
1827		1200000	7000000	884.588	0.033	1	0	1	0	0	0	3.74	4.85	4.62	884.588	884.59	74000	7000000	5							UNKNOWN																		UNKNOWN
1828	1	9700000	20000000	861.511	0.2	6	0	0.94	0.279	0.0002	0.02	3.18	5.3	4.62	861.51	861.513	69000	20000000	33							UNKNOWN																		UNKNOWN
1829		83000	550000	636.52	0.067	2	2	0.95	0.295	0.0002	0.01	4.43	4.78	4.66	636.52	636.52	100000	550000	2							UNKNOWN																		UNKNOWN
1830	1	72000	960000	426.336	0.1	3	0	0.987	0.052	0	0.01	4.57	4.7	4.64	426.335	426.337	6500	960000	3							UNKNOWN																		UNKNOWN
1831		94000	780000	472.415	0.1	3	0	0.963	0.209	0.0001	0.01	4.46	4.75	4.54	472.415	472.415	77000	780000	3							UNKNOWN																		UNKNOWN
1832		790000	3800000	581.399	0.2	6	9	0.961	0.199	0.0001	0.01	4.2	4.97	4.58	581.399	581.4	26000	3800000	7							UNKNOWN																		UNKNOWN
1833		63000	690000	544.458	0.1	3	0	0.96	0.251	0.0001	0	4.54	4.7	4.62	544.457	544.458	21000	690000	3							UNKNOWN																		UNKNOWN
1834		120000	970000	645.434	0.167	5	0	0.844	0.628	0.0004	0.08	4.41	4.79	4.62	645.433	645.434	22000	970000	3							UNKNOWN																		UNKNOWN
1835	1	490000	6800000	550.447	0.433	13	0	0.958	0.228	0.0001	0.01	4.55	4.76	4.65	550.446	550.447	73000	6800000	11							UNKNOWN																		UNKNOWN
1836		180000	1200000	822.522	0.033	1	0	1	0	0	0	4.47	4.79	4.65	822.519	822.522	13000	1200000	1							UNKNOWN																		UNKNOWN
1837		70000	910000	473.282	0.1	3	0	0.961	0.236	0.0001	0	4.48	4.7	4.58	473.282	473.283	100000	910000	0							UNKNOWN																		UNKNOWN
1838	1	2500000	5000000	659.466	0.2	6	0	0.943	0.276	0.0002	0.02	3.76	5.04	4.64	659.465	659.467	160000	5000000	31							UNKNOWN																		UNKNOWN
1839		140000	1400000	785.48	0.067	2	0	0.94	0.394	0.0003	0	4.42	4.74	4.65	785.479	785.481	130000	1400000	2							UNKNOWN																		UNKNOWN
1840	1	180000	2400000	413.378	0.233	7	3	0.92	0.271	0.0001	0.05	4.38	4.77	4.63	413.377	413.379	77000	2400000	3							UNKNOWN																		UNKNOWN
1841		44000	610000	293.284	0.067	2	0	0.981	0.103	0	0	4.58	4.7	4.64	293.284	293.284	76000	610000	0							UNKNOWN																		UNKNOWN
1842	1	400000	1100000	877.484	0.167	5	0	0.932	0.339	0.0003	0.02	4.36	4.96	4.64	877.483	877.486	120000	1100000	16							UNKNOWN																		UNKNOWN
1843		330000	1200000	836.568	0.1	3	0	0.971	0.14	0.0001	0.01	4.45	4.98	4.67	836.567	836.567	80000	1200000	4							UNKNOWN																		UNKNOWN
1844		330000	1900000	821.524	0.133	4	0	0.907	0.486	0.0004	0.03	4.31	4.8	4.66	821.521	821.526	15000	1900000	5							UNKNOWN																		UNKNOWN
1845		210000	3100000	593.442	0.033	1	0	1	0	0	0	4.48	4.81	4.61	593.441	593.442	15000	3100000	1	9200	130000	593.443	4.54	4.64	4.6	ESTIMATED	0.84	0.69	593.442	593.443	0.13	110000	130000					6000	150000	593.442	4.57	4.63	4.59	ESTIMATED	1.47	1.95	593.442	593.443	0.2
1846		210000	580000	897.583	0.067	2	0	0.985	0.024	0	0.02	4.05	4.94	4.66	897.583	897.585	69000	580000	0							UNKNOWN																		UNKNOWN
1847		190000	3200000	640.393	0.367	11	0	0.975	0.137	0.0001	0.01	4.54	4.72	4.63	640.391	640.394	20000	3200000	11	8900	210000	640.394	4.58	4.66	4.62	ESTIMATED	1.04	1.07	640.393	640.394	0.05	120000	210000					5200	130000	640.394	4.59	4.66	4.61	ESTIMATED	1.57	2.13	640.393	640.394	0.13
1848	1	570000	1400000	728.546	0.2	6	0	0.898	0.241	0.0002	0.09	3.85	4.91	4.65	728.545	728.547	20000	1400000	16							UNKNOWN																		UNKNOWN
1849		430000	1100000	817.512	0.2	6	0	0.856	0.479	0.0004	0.1	3.91	5	4.7	817.51	817.512	36000	1100000	24	5000	230000	817.513	4.76	4.81	4.79	ESTIMATED	1	1	817.511	817.513	0.04	230000	230000					4200	210000	817.513	4.7	4.74	4.72	ESTIMATED	1.05	1.1	817.511	817.513	0.04
1850		140000	2200000	640.895	0.067	2	0	0.997	0.02	0	0	4.57	4.73	4.64	640.894	640.895	100000	2200000	2	5700	150000	640.895	4.58	4.64	4.6	ESTIMATED	1.59	2.17	640.895	640.896	1.89	150000	150000					2500	120000	640.895	4.59	4.63	4.61	ESTIMATED	1.03	1.06	640.895	640.895	0.04
1851		72000	940000	397.347	0.1	3	0	0.967	0.205	0.0001	0	4.5	4.75	4.6	397.347	397.347	52000	940000	3							UNKNOWN																		UNKNOWN
1852		100000	1200000	415.357	0.1	3	1	0.969	0.189	0.0001	0	4.5	4.82	4.58	415.357	415.357	15000	1200000	3							UNKNOWN																		UNKNOWN
1853		100000	560000	529.389	0.1	3	0	0.984	0.075	0	0.01	4.49	4.82	4.72	529.389	529.391	37000	560000	3							UNKNOWN																		UNKNOWN
1854	1	61000	940000	856.524	0.2	6	0	0.928	0.462	0.0004	0	4.58	4.83	4.7	856.523	856.524	73000	940000	6	2600	120000	856.525	4.76	4.81	4.79	ESTIMATED	1	1	856.524	856.525	0.04	120000	120000											UNKNOWN
1855		180000	3100000	571.43	0.033	1	0	1	0	0	0	4.53	4.71	4.64	571.43	571.431	14000	3100000	1	5700	140000	571.431	4.62	4.68	4.64	ESTIMATED	1.55	2.1	571.43	571.432	0.27	140000	140000					9700	110000	571.429	4.55	4.68	4.61	ESTIMATED	1.01	1.02	571.428	571.431	0.09
1856	1	36000	690000	1124.83	0.033	1	0	1	0	0	0	4.63	4.7	4.67	1124.83	1124.83	190000	690000	1							UNKNOWN																		UNKNOWN
1857	1	360000	710000	878.625	0.2	6	0	0.892	0.374	0.0003	0.07	3.97	4.91	4.67	878.622	878.626	80000	710000	1							UNKNOWN																		UNKNOWN
1858		330000	4100000	584.421	0.267	8	11	0.961	0.228	0.0001	0.01	4.51	4.83	4.69	584.421	584.422	79000	4100000	1	22000	230000	584.422	4.56	4.7	4.64	ESTIMATED	0.89	0.77	584.421	584.423	0.13	100000	230000					25000	180000	584.422	4.51	4.72	4.66	ESTIMATED	0.71	0.41	584.421	584.423	0.11
1859		68000	1400000	724.967	0.2	6	1	0.971	0.165	0.0001	0.01	4.63	4.81	4.71	724.966	724.967	96000	1400000	5	2800	130000	724.968	4.76	4.81	4.79	ESTIMATED	1	1	724.966	724.968	0.04	130000	130000					2300	110000	724.967	4.74	4.78	4.76	ESTIMATED	1	1.01	724.966	724.967	0.04
1860		260000	2900000	770.559	0.033	1	0	1	0	0	0	4.57	4.81	4.71	770.559	770.559	18000	2900000	1							UNKNOWN																		UNKNOWN
1861		1700000	13000000	842.553	0.033	1	6	1	0	0	0	4.51	4.79	4.57	842.553	842.554	1000000	13000000	1							UNKNOWN																		UNKNOWN
1862	1	130000	1100000	475.342	0.1	3	0	0.964	0.228	0.0001	0	4.56	4.97	4.72	475.341	475.343	14000	1100000	3							UNKNOWN																		UNKNOWN
1863		41000	810000	483.981	0.033	1	0	1	0	0	0	4.63	4.73	4.68	483.981	483.981	92000	810000	1							UNKNOWN																		UNKNOWN
1864		150000	1500000	718.526	0.1	3	0	0.985	0.09	0.0001	0	4.54	4.82	4.71	718.526	718.526	17000	1500000	3							UNKNOWN																		UNKNOWN
1865	1	100000	900000	695.45	0.1	3	0	0.978	0.121	0.0001	0	4.52	4.74	4.68	695.449	695.45	36000	900000	3							UNKNOWN																		UNKNOWN
1866		350000	770000	839.492	0.067	2	1	0.89	0.456	0.0004	0.06	4.03	5	4.71	839.492	839.493	44000	770000	6							UNKNOWN																		UNKNOWN
1867		330000	620000	720.541	0.133	4	0	0.931	0.198	0.0001	0.05	3.93	4.92	4.68	720.54	720.543	18000	620000	17							UNKNOWN																		UNKNOWN
1868		260000	2600000	692.51	0.2	6	0	0.915	0.158	0.0001	0.08	4.49	5.05	4.67	692.51	692.511	16000	2600000	5							UNKNOWN																		UNKNOWN
1869		46000	570000	430.389	0.033	1	0	1	0	0	0	4.63	4.77	4.7	430.389	430.389	90000	570000	1							UNKNOWN																		UNKNOWN
1870		190000	2900000	549.415	0.033	1	0	1	0	0	0	4.57	4.83	4.69	549.414	549.416	100000	2900000	1							UNKNOWN												2300	110000	549.414	4.66	4.7	4.68	ESTIMATED	0.96	0.93	549.414	549.416	0.04
1871	1	57000	910000	1080.8	0.033	1	0	1	0	0	0	4.66	4.75	4.7	1080.8	1080.8	100000	910000	1							UNKNOWN																		UNKNOWN
1872		59000	800000	414.381	0.1	3	0	0.962	0.243	0.0001	0	4.53	4.77	4.63	414.381	414.381	38000	800000	3							UNKNOWN																		UNKNOWN
1873		81000	1200000	431.389	0.1	3	0	0.953	0.305	0.0001	0	4.53	4.77	4.62	431.388	431.389	100000	1200000	3							UNKNOWN																		UNKNOWN
1874		950000	2700000	812.555	0.167	5	0	0.896	0.536	0.0004	0.03	4.05	5.05	4.72	812.554	812.556	23000	2700000	28							UNKNOWN																		UNKNOWN
1875	1	190000	2100000	688.476	0.167	5	1	0.901	0.642	0.0004	0	4.48	4.87	4.72	688.475	688.477	17000	2100000	5							UNKNOWN																		UNKNOWN
1876		360000	3300000	411.362	0.1	3	6	0.971	0.182	0.0001	0	4.54	4.93	4.62	411.362	411.362	66000	3300000	3							UNKNOWN																		UNKNOWN
1877		160000	760000	592.459	0.167	5	6	0.621	2.365	0.0014	0.03	4.47	4.9	4.69	592.459	592.46	21000	760000	4							UNKNOWN																		UNKNOWN
1878	1	58000	710000	429.405	0.1	3	0	0.961	0.224	0.0001	0.01	4.64	4.82	4.7	429.404	429.405	79000	710000	3							UNKNOWN																		UNKNOWN
1879		150000	1600000	771.56	0.067	2	0	0.966	0.072	0.0001	0.03	4.57	4.84	4.68	771.559	771.561	17000	1600000	2							UNKNOWN																		UNKNOWN
1880		37000	650000	458.29	0.133	4	0	0.987	0.076	0	0	4.55	4.78	4.66	458.289	458.291	18000	650000	4							UNKNOWN																		UNKNOWN
1881		420000	2200000	476.365	0.433	13	1	0.898	0.425	0.0002	0.05	4.11	4.87	4.72	476.364	476.365	24000	2200000	33	17000	220000	476.365	4.74	4.87	4.83	ESTIMATED	0.75	0.5	476.364	476.365	0.12	110000	220000					5600	160000	476.364	4.66	4.72	4.68	ESTIMATED	1.41	1.82	476.364	476.365	0.06
1882		69000	790000	384.347	0.1	3	0	0.964	0.22	0.0001	0	4.55	4.81	4.65	384.346	384.348	100000	790000	3							UNKNOWN																		UNKNOWN
1883		73000	930000	406.33	0.1	3	0	0.981	0.106	0	0	4.57	4.87	4.7	406.329	406.331	10000	930000	3	720	34000	406.331	4.72	4.76	4.74	ESTIMATED	0.99	0.98	406.329	406.331	0.04	34000	34000											UNKNOWN
1884		63000	800000	407.297	0.1	3	12	0.982	0.096	0	0	4.63	4.86	4.75	407.297	407.298	11000	800000	3							UNKNOWN																		UNKNOWN
1885	1	60000	980000	502.345	0.233	7	0	0.969	0.188	0.0001	0	4.66	4.77	4.71	502.344	502.345	130000	980000	7							UNKNOWN																		UNKNOWN
1886		120000	910000	680.51	0.1	3	0	0.948	0.318	0.0002	0.01	4.55	4.88	4.71	680.509	680.51	31000	910000	4							UNKNOWN																		UNKNOWN
1887		59000	560000	415.78	0.067	2	0	0.988	0.045	0	0.01	4.56	4.84	4.74	415.78	415.781	86000	560000	0							UNKNOWN																		UNKNOWN
1888		150000	2200000	457.286	0.333	10	0	0.978	0.12	0.0001	0	4.55	4.78	4.67	457.286	457.287	60000	2200000	10							UNKNOWN																		UNKNOWN
1889		130000	570000	663.48	0.033	1	0	1	0	0	0	4.35	4.88	4.72	663.48	663.48	18000	570000	1							UNKNOWN																		UNKNOWN
1890		110000	800000	535.399	0.1	3	0	0.982	0.094	0.0001	0.01	4.56	4.85	4.73	535.398	535.4	76000	800000	0							UNKNOWN																		UNKNOWN
1891		700000	5100000	567.42	0.1	3	17	0.829	0.985	0.0006	0.03	4.44	4.89	4.74	567.419	567.42	100000	5100000	2	47000	600000	567.42	4.74	4.87	4.85	ESTIMATED	0.6	0.2	567.42	567.421	0.06	210000	600000					79000	530000	567.42	4.63	4.89	4.82	ESTIMATED	0.67	0.34	567.42	567.421	0.1
1892		200000	1900000	545.382	0.1	3	0	0.976	0.158	0.0001	0	4.6	4.89	4.73	545.381	545.382	78000	1900000	3							UNKNOWN																		UNKNOWN
1893		150000	2200000	527.403	0.033	1	0	1	0	0	0	4.65	4.77	4.71	527.403	527.405	110000	2200000	1							UNKNOWN																		UNKNOWN
1894		85000	1300000	1036.77	0.033	1	0	1	0	0	0	4.67	4.89	4.8	1036.77	1036.77	63000	1300000	1							UNKNOWN																		UNKNOWN
1895		540000	1900000	751.526	0.067	2	0	0.989	0.023	0	0.01	4.27	4.98	4.72	751.525	751.526	21000	1900000	5							UNKNOWN																		UNKNOWN
1896		2700000	6600000	746.557	0.2	6	4	0.96	0.172	0.0001	0.02	3.27	5.1	4.78	746.555	746.559	70000	6600000	29							UNKNOWN																		UNKNOWN
1897	1	300000	3000000	568.457	0.2	6	0	0.967	0.095	0.0001	0.03	4.6	4.91	4.77	568.457	568.458	70000	3000000	6							UNKNOWN																		UNKNOWN
1898		260000	2400000	505.389	0.133	4	0	0.94	0.358	0.0002	0.01	4.52	5.04	4.77	505.389	505.39	61000	2400000	4							UNKNOWN																		UNKNOWN
1899	1	890000	15000000	526.835	0.733	22	0	0.922	0.354	0.0002	0.03	4.65	4.89	4.74	526.835	526.835	60000	15000000	18							UNKNOWN																		UNKNOWN
1900		77000	760000	477.394	0.1	3	0	0.972	0.162	0.0001	0.01	4.64	4.9	4.81	477.393	477.394	91000	760000	3							UNKNOWN																		UNKNOWN
1901	1	69000	870000	796.473	0.133	4	0	0.878	0.793	0.0006	0	4.62	4.89	4.75	796.471	796.474	99000	870000	1							UNKNOWN																		UNKNOWN
1902		3700000	14000000	569.431	0.167	5	0	0.905	0.584	0.0003	0.01	4.21	4.93	4.74	569.431	569.432	18000	14000000	5	250000	3000000	569.432	4.74	4.89	4.83	ESTIMATED	0.88	0.75	569.432	569.432	0.08	520000	3000000					180000	2000000	569.432	4.76	4.91	4.82	ESTIMATED	1.17	1.34	569.432	569.432	0.11
1903	1	690000	5000000	585.43	0.667	20	5	0.849	0.728	0.0004	0.06	4.08	5.04	4.74	585.427	585.429	64000	5000000	23	170000	520000	585.431	4.35	4.96	4.85	DETECTED	0.61	0.21	585.429	585.432	0.38	83000	520000	1	3	-0.23	2	40000	500000	585.431	4.59	4.74	4.66	ESTIMATED	1.16	1.31	585.429	585.431	0.31
1904		250000	1900000	429.373	0.1	3	6	0.973	0.159	0.0001	0	4.58	4.93	4.68	429.373	429.373	16000	1900000	2							UNKNOWN																		UNKNOWN
1905	1	60000	910000	515.41	0.1	3	0	0.97	0.175	0.0001	0	4.7	4.9	4.78	515.409	515.41	19000	910000	3							UNKNOWN																		UNKNOWN
1906		230000	4300000	752.505	0.1	3	0	0.983	0.09	0.0001	0	4.68	4.87	4.76	752.504	752.506	230000	4300000	3							UNKNOWN																		UNKNOWN
1907	1	320000	1700000	975.565	0.1	3	5	0.897	0.395	0.0004	0.06	4.59	5.04	4.84	975.564	975.566	250000	1700000	11							UNKNOWN																		UNKNOWN
1908		47000	520000	345.257	0.033	1	0	1	0	0	0	4.59	4.87	4.76	345.257	345.257	9100	520000	1	1800	48000	345.257	4.81	4.87	4.85	ESTIMATED	0.75	0.5	345.257	345.257	0.07	37000	48000					2100	48000	345.257	4.78	4.86	4.84	ESTIMATED	0.67	0.34	345.256	345.258	0.09
1909		110000	1100000	569.461	0.1	3	0	0.947	0.15	0.0001	0.04	4.6	4.91	4.77	569.46	569.461	26000	1100000	3							UNKNOWN																		UNKNOWN
1910	1	430000	6700000	1052.66	0.533	16	0	0.925	0.336	0.0004	0.03	4.65	4.86	4.74	1052.66	1052.66	65000	6700000	13							UNKNOWN																		UNKNOWN
1911		160000	2100000	377.284	0.3	9	0	0.935	0.159	0.0001	0.06	4.42	4.92	4.73	377.283	377.284	24000	2100000	12	2200	110000	377.284	4.72	4.76	4.74	ESTIMATED	0.99	0.98	377.284	377.284	0.04	110000	110000					5200	130000	377.284	4.72	4.78	4.74	ESTIMATED	1.52	2.04	377.284	377.284	0.09
1912	1	130000	1200000	459.362	0.2	6	0	0.935	0.411	0.0002	0	4.46	4.86	4.76	459.362	459.362	13000	1200000	0							UNKNOWN												4400	110000	459.363	4.8	4.86	4.82	ESTIMATED	1.51	2.02	459.362	459.364	0.29
1913	1	130000	1200000	533.414	0.2	6	0	0.927	0.468	0.0002	0	4.44	4.87	4.77	533.414	533.414	21000	1200000	10	5500	140000	533.415	4.81	4.87	4.83	ESTIMATED	1.51	2.02	533.414	533.415	0.09	120000	140000					2300	110000	533.415	4.8	4.84	4.82	ESTIMATED	1	1	533.414	533.415	0.04
1914		77000	580000	430.376	0.033	1	3	1	0	0	0	4.59	4.92	4.69	430.376	430.376	21000	580000	1							UNKNOWN																		UNKNOWN
1915		82000	640000	429.316	0.1	3	0	0.971	0.168	0.0001	0	4.47	4.85	4.75	429.315	429.315	11000	640000	3	2300	110000	429.316	4.81	4.85	4.83	ESTIMATED	1.01	1.02	429.315	429.316	0.04	110000	110000											UNKNOWN
1916		400000	4300000	648.484	0.233	7	0	0.847	0.663	0.0004	0.07	4.46	5.01	4.75	648.482	648.483	9700	4300000	11							UNKNOWN																		UNKNOWN
1917		410000	2500000	613.424	0.2	6	0	0.913	0.546	0.0003	0.01	4.29	4.87	4.74	613.424	613.425	18000	2500000	21	6900	170000	613.425	4.81	4.87	4.85	ESTIMATED	0.75	0.5	613.424	613.426	0.19	160000	170000					8400	160000	613.426	4.78	4.86	4.84	ESTIMATED	0.67	0.34	613.425	613.426	0.09
1918	1	34000	690000	496.876	0.033	1	0	1	0	0	0	4.73	4.79	4.75	496.876	496.877	210000	690000	1							UNKNOWN																		UNKNOWN
1919		120000	1800000	992.747	0.033	1	0	1	0	0	0	4.69	4.82	4.73	992.746	992.748	32000	1800000	1							UNKNOWN																		UNKNOWN
1920		830000	3300000	570.436	0.133	4	0	0.875	0.793	0.0005	0.01	3.87	4.94	4.75	570.434	570.436	10000	3300000	2	63000	670000	570.436	4.74	4.91	4.85	ESTIMATED	0.8	0.52	570.436	570.437	0.1	34000	670000					41000	540000	570.436	4.76	4.91	4.82	ESTIMATED	1.17	1.09	570.436	570.437	0.07
1921		730000	2600000	597.414	0.333	10	1	0.627	1.735	0.001	0.15	4.17	5.06	4.77	597.412	597.413	16000	2600000	10							UNKNOWN																		UNKNOWN
1922		280000	2700000	666.494	0.3	9	0	0.838	0.735	0.0005	0.07	4.47	4.97	4.73	666.492	666.494	11000	2700000	9							UNKNOWN																		UNKNOWN
1923		330000	1400000	533.382	0.2	6	0	0.876	0.427	0.0002	0.08	4.18	4.97	4.77	533.381	533.382	57000	1400000	6							UNKNOWN																		UNKNOWN
1924		150000	590000	550.414	0.1	3	0	0.979	0.111	0.0001	0.01	4.25	4.94	4.78	550.413	550.415	19000	590000	3	2400	58000	550.414	4.81	4.87	4.85	ESTIMATED	0.75	0.5	550.413	550.415	0.14	53000	58000					2100	53000	550.413	4.8	4.86	4.84	ESTIMATED	0.75	0.51	550.413	550.413	0.1
1925	1	170000	1900000	492.477	0.2	6	0	0.938	0.303	0.0001	0.02	4.53	4.87	4.76	492.476	492.477	60000	1900000	6							UNKNOWN																		UNKNOWN
1926	1	140000	1800000	774.489	0.167	5	0	0.915	0.438	0.0003	0.03	4.66	4.87	4.76	774.488	774.489	120000	1800000	5							UNKNOWN																		UNKNOWN
1927		450000	2700000	645.492	0.033	1	0	1	0	0	0	4.6	4.93	4.79	645.491	645.492	16000	2700000	1							UNKNOWN																		UNKNOWN
1928		700000	1800000	736.515	0.133	4	0	0.951	0.149	0.0001	0.04	3.7	4.94	4.73	736.515	736.516	100000	1800000	3							UNKNOWN																		UNKNOWN
1929		63000	540000	596.453	0.033	1	0	1	0	0	0	4.61	4.95	4.79	596.452	596.453	10000	540000	1							UNKNOWN																		UNKNOWN
1930		240000	920000	608.489	0.033	1	0	1	0	0	0	4.52	4.93	4.81	608.489	608.489	100000	920000	1							UNKNOWN																		UNKNOWN
1931		72000	720000	669.434	0.067	2	0	0.969	0.197	0.0001	0	4.63	4.91	4.72	669.433	669.435	18000	720000	2							UNKNOWN																		UNKNOWN
1932		130000	1700000	753.51	0.1	3	0	0.925	0.33	0.0002	0.03	4.63	4.91	4.76	753.508	753.511	110000	1700000	2							UNKNOWN																		UNKNOWN
1933		110000	710000	517.389	0.133	4	0	0.949	0.112	0.0001	0.05	4.55	5.14	4.77	517.389	517.389	69000	710000	3							UNKNOWN																		UNKNOWN
1934		130000	1900000	948.72	0.033	1	0	1	0	0	0	4.67	4.84	4.75	948.718	948.72	100000	1900000	1							UNKNOWN																		UNKNOWN
1935		540000	3300000	612.52	0.133	4	2	0.891	0.179	0.0001	0.11	4.28	4.95	4.82	612.519	612.52	85000	3300000	6							UNKNOWN																		UNKNOWN
1936		360000	1900000	493.389	0.167	5	0	0.891	0.317	0.0002	0.08	4.24	5.09	4.81	493.389	493.39	70000	1900000	7							UNKNOWN																		UNKNOWN
1937		280000	950000	722.557	0.2	6	0	0.931	0.378	0.0003	0.02	4.29	5.02	4.77	722.556	722.558	47000	950000	0							UNKNOWN																		UNKNOWN
1938		3400000	9800000	787.496	0.2	6	0	0.952	0.237	0.0002	0.02	3.55	4.95	4.81	787.495	787.499	75000	9800000	26							UNKNOWN																		UNKNOWN
1939		150000	850000	708.484	0.1	3	0	0.991	0.037	0	0.01	4.63	4.99	4.72	708.483	708.484	28000	850000	3							UNKNOWN																		UNKNOWN
1940		260000	690000	831.523	0.1	3	0	0.967	0.031	0	0.04	4.49	5.05	4.8	831.521	831.525	85000	690000	0							UNKNOWN																		UNKNOWN
1941		260000	850000	447.295	0.133	4	0	0.955	0.193	0.0001	0.02	4	4.94	4.8	447.295	447.295	13000	850000	3							UNKNOWN																		UNKNOWN
1942	1	510000	1100000	734.498	0.233	7	0	0.817	0.897	0.0007	0.06	3.75	5.12	4.8	734.497	734.499	93000	1100000	6							UNKNOWN																		UNKNOWN
1943	1	320000	1200000	724.572	0.2	6	0	0.943	0.268	0.0002	0.02	4.21	4.99	4.8	724.57	724.573	36000	1200000	6							UNKNOWN																		UNKNOWN
1944		300000	1000000	747.506	0.2	6	0	0.941	0.285	0.0002	0.02	4.38	4.95	4.83	747.505	747.507	16000	1000000	4	570	28000	747.508	4.68	4.72	4.7	ESTIMATED	1.03	1.07	747.506	747.508	0.04	28000	28000					690	33000	747.505	4.78	4.82	4.8	ESTIMATED	1	1	747.505	747.506	0.04
1945		320000	2900000	690.53	0.133	4	5	0.893	0.384	0.0003	0.07	4.29	5.02	4.82	690.529	690.531	21000	2900000	9							UNKNOWN																		UNKNOWN
1946		340000	2600000	668.51	0.367	11	0	0.715	1.19	0.0008	0.14	4.37	5.04	4.85	668.508	668.51	12000	2600000	9	17000	150000	668.51	4.76	4.91	4.89	ESTIMATED	0.58	0.17	668.509	668.51	0.12	100000	150000					11000	160000	668.51	4.86	4.95	4.93	ESTIMATED	0.67	0.33	668.51	668.511	0.12
1947	1	8800000	31000000	568.427	0.133	4	33	0.819	0.671	0.0004	0.11	3.66	4.97	4.73	568.425	568.427	41000	31000000	82	2000000	6000000	568.428	3.76	4.93	4.83	DETECTED	0.55	0.1	568.426	568.428	0.19	180000	6000000	1	6	-0.28	4	1500000	4200000	568.428	3.94	4.97	4.82	DETECTED	5.39	0.12	568.427	568.428	0.21
1948	1	770000	11000000	540.426	0.8	24	0	0.829	0.512	0.0003	0.13	4.18	5.07	4.79	540.426	540.427	45000	11000000	48	190000	1100000	540.427	4.51	4.89	4.85	DETECTED	0.56	0.12	540.426	540.427	0.19	81000	1100000	1	3	-0.2	3	130000	740000	540.427	4.55	4.89	4.84	DETECTED	0.57	0.15	540.426	540.427	0.19
1949	1	3400000	26000000	551.425	0.4	12	0	0.851	0.799	0.0004	0.04	4.16	4.91	4.79	551.424	551.426	21000	26000000	44	420000	2500000	551.426	4.19	4.89	4.83	DETECTED	0.55	0.12	551.425	551.427	0.07	21000	2500000	1	5	-0.2	3	400000	2400000	551.426	4.24	4.89	4.82	DETECTED	0.55	0.16	551.425	551.427	0.23
1950		200000	800000	580.457	0.167	5	0	0.951	0.05	0	0.06	4.47	5.08	4.76	580.456	580.457	21000	800000	5							UNKNOWN																		UNKNOWN
1951		59000	560000	600.485	0.033	1	0	1	0	0	0	4.7	4.95	4.83	600.484	600.486	42000	560000	1							UNKNOWN																		UNKNOWN
1952		230000	550000	609.413	0.033	1	0	1	0	0	0	4.41	5.1	4.8	609.412	609.413	14000	550000	1							UNKNOWN																		UNKNOWN
1953		44000	560000	378.287	0.2	6	0	0.98	0.122	0	0	4.63	4.87	4.73	378.287	378.287	15000	560000	6	1300	43000	378.288	4.72	4.79	4.74	ESTIMATED	1.49	1.99	378.286	378.288	0.04	20000	43000					1700	45000	378.288	4.72	4.78	4.76	ESTIMATED	0.75	0.51	378.287	378.288	0.07
1954		140000	1300000	463.342	0.1	3	2	0.97	0.187	0.0001	0	4.7	5.06	4.84	463.341	463.342	44000	1300000	3							UNKNOWN																		UNKNOWN
1955		42000	540000	674.5	0.067	2	0	0.989	0.041	0	0.01	4.63	4.96	4.8	674.499	674.5	14000	540000	2							UNKNOWN																		UNKNOWN
1956		1000000	3100000	810.572	0.167	5	0	0.903	0.55	0.0004	0.02	4.25	4.95	4.82	810.571	810.574	100000	3100000	18							UNKNOWN																		UNKNOWN
1957	1	30000	510000	474.864	0.033	1	0	1	0	0	0	4.74	4.82	4.79	474.863	474.864	120000	510000	1							UNKNOWN																		UNKNOWN
1958		47000	720000	483.377	0.033	1	0	1	0	0	0	4.63	4.87	4.71	483.376	483.377	8000	720000	1							UNKNOWN																		UNKNOWN
1959		69000	1000000	702.532	0.1	3	0	0.976	0.135	0.0001	0.01	4.65	4.96	4.81	702.531	702.533	24000	1000000	3							UNKNOWN																		UNKNOWN
1960		140000	1200000	279.159	0.3	9	0	0.905	0.43	0.0001	0.05	4.54	4.99	4.83	279.159	279.159	73000	1200000	0	45000	430000	279.159	4.76	4.96	4.85	ESTIMATED	1.12	1.25	279.159	279.159	0.1	120000	430000					51000	430000	279.159	4.7	4.95	4.84	ESTIMATED	0.87	0.73	279.159	279.16	0.09
1961		220000	2500000	770.532	0.067	2	0	0.894	0.705	0.0005	0	4.68	4.96	4.83	770.533	770.534	180000	2500000	2							UNKNOWN																		UNKNOWN
1962		200000	1300000	840.537	0.067	2	0	0.966	0.225	0.0002	0	4.63	4.96	4.83	840.536	840.538	140000	1300000	1							UNKNOWN																		UNKNOWN
1963		32000	570000	393.242	0.033	1	0	1	0	0	0	4.76	4.87	4.81	393.242	393.242	32000	570000	1							UNKNOWN																		UNKNOWN
1964		59000	1000000	439.284	0.067	2	0	0.994	0.041	0	0	4.76	4.97	4.89	439.284	439.284	94000	1000000	2							UNKNOWN																		UNKNOWN
1965		920000	4400000	734.556	0.1	3	0	0.956	0.278	0.0002	0	4.17	4.97	4.84	734.556	734.557	41000	4400000	6							UNKNOWN																		UNKNOWN
1966		390000	5800000	312.326	0.4	12	0	0.973	0.139	0	0.01	4.65	4.92	4.76	312.326	312.326	45000	5800000	12	45000	420000	312.326	4.66	4.85	4.79	ESTIMATED	0.76	0.51	312.326	312.326	0.09	120000	420000					35000	320000	312.326	4.68	4.84	4.78	ESTIMATED	0.81	0.62	312.326	312.326	0.14
1967	1	770000	1800000	790.583	0.167	5	0	0.917	0.341	0.0003	0.04	4.36	5.17	4.81	790.581	790.585	41000	1800000	15							UNKNOWN																		UNKNOWN
1968		180000	660000	632.489	0.033	1	0	1	0	0	0	4.59	5.1	4.76	632.489	632.489	49000	660000	1							UNKNOWN																		UNKNOWN
1969		170000	2600000	904.693	0.033	1	0	1	0	0	0	4.69	4.89	4.77	904.694	904.694	100000	2600000	1	2100	100000	904.694	4.74	4.79	4.76	ESTIMATED	1.01	1.02	904.694	904.694	0.04	100000	100000					2400	110000	904.693	4.76	4.8	4.78	ESTIMATED	0.99	0.98	904.693	904.694	0.04
1970		1900000	8700000	819.56	0.133	4	0	0.954	0.238	0.0002	0.01	4.4	5.02	4.85	819.559	819.562	19000	8700000	13							UNKNOWN																		UNKNOWN
1971	1	2500000	6400000	413.266	0.9	27	0	0.904	0.423	0.0002	0.04	2.18	6.09	4.83	413.265	413.266	65000	6400000	0	510000	2000000	413.266	3.78	4.91	4.83	DETECTED	0.54	0.09	413.265	413.267	0.09	210000	2000000	1	5		0	470000	1900000	413.266	3.88	4.91	4.84	DETECTED	0.53	0.21	413.265	413.267	0.1
1972		81000	700000	563.43	0.067	2	0	0.845	0.212	0.0001	0.16	4.55	5.03	4.86	563.43	563.431	11000	700000	0							UNKNOWN																		UNKNOWN
1973		190000	1100000	425.341	0.1	3	1	0.978	0.126	0.0001	0	4.63	5.1	4.86	425.341	425.342	21000	1100000	3							UNKNOWN																		UNKNOWN
1974	1	1900000	7000000	391.284	0.833	25	0	0.873	0.604	0.0002	0.05	3.92	6.25	4.83	391.283	391.284	74000	7000000	0	360000	2400000	391.284	4.66	5	4.83	DETECTED	1.01	0.91	391.284	391.285	0.09	440000	2400000	1	2		0	290000	2500000	391.284	4.66	4.91	4.84	DETECTED	0.67	0.17	391.284	391.285	0.09
1975	1	3500000	16000000	818.556	0.2	6	0	0.937	0.323	0.0003	0.02	4.4	5.1	4.85	818.556	818.558	27000	16000000	22							UNKNOWN																		UNKNOWN
1976	1	1500000	5500000	436.342	0.833	25	1	0.859	0.676	0.0003	0.05	3.73	5.99	4.84	436.342	436.342	67000	5500000	0	240000	2100000	436.343	4.66	4.91	4.83	DETECTED	0.76	0.51	436.342	436.343	0.09	370000	2100000	1	3		0	280000	2100000	436.343	4.55	4.91	4.84	DETECTED	0.61	0.08	436.342	436.343	0.09
1977		190000	2700000	803.565	0.033	1	0	1	0	0	0	4.66	4.97	4.82	803.564	803.567	23000	2700000	1							UNKNOWN																		UNKNOWN
1978		150000	2000000	413.378	0.1	3	7	0.968	0.188	0.0001	0	4.66	4.91	4.75	413.377	413.378	70000	2000000	1							UNKNOWN																		UNKNOWN
1979		830000	13000000	552.428	0.2	6	0	0.984	0.088	0	0	4.2	4.99	4.82	552.427	552.428	4900	13000000	11	180000	1100000	552.428	4.24	4.89	4.83	DETECTED	0.55	0.14	552.427	552.429	0.08	29000	1100000	1	5	-0.11	2	170000	1100000	552.429	4.24	4.89	4.82	DETECTED	0.55	0.14	552.428	552.429	0.08
1980		140000	1800000	437.346	0.167	5	0	0.969	0.188	0.0001	0	3.6	4.99	4.83	437.345	437.346	28000	1800000	5	140000	580000	437.346	3.83	4.93	4.83	DETECTED	0.56	0.12	437.345	437.347	0.09	44000	580000	1	3	0.01	1	90000	570000	437.346	4.54	4.97	4.82	DETECTED	0.76	0.52	437.345	437.347	0.09
1981		190000	1900000	414.27	0.167	5	0	0.982	0.103	0	0	3.45	4.99	4.83	414.269	414.27	32000	1900000	5	170000	550000	414.27	3.45	4.93	4.83	DETECTED	0.54	0.11	414.27	414.272	0.09	49000	550000	1	5	-0.01	1	65000	490000	414.27	4.68	4.93	4.84	ESTIMATED	0.76	0.52	414.27	414.27	0.12
1982	1	2700000	42000000	338.341	0.8	24	4	0.846	0.559	0.0002	0.09	4.46	5.38	4.83	338.341	338.341	38000	42000000	12	120000	790000	338.342	4.47	4.81	4.68	DETECTED	0.8	0.57	338.342	338.342	0.1	86000	790000	1	3	-0.08	2	110000	730000	338.342	4.47	4.84	4.68	DETECTED	0.91	0.9	338.342	338.342	0.1
1983	1	1200000	8100000	924.568	0.2	6	6	0.938	0.394	0.0004	0	2.15	4.98	4.87	924.567	924.569	90000	8100000	25	16000	340000	924.569	4.89	4.98	4.93	ESTIMATED	0.98	0.97	924.568	924.569	0.09	120000	340000					14000	300000	924.569	4.89	4.97	4.93	ESTIMATED	1	1	924.568	924.57	0.07
1984	1	90000	920000	945.497	0.2	6	0	0.946	0.339	0.0003	0	4.66	4.9	4.83	945.495	945.499	70000	920000	6							UNKNOWN																		UNKNOWN
1985	1	110000	960000	987.482	0.2	6	0	0.932	0.435	0.0004	0	4.63	4.97	4.83	987.48	987.483	39000	960000	7							UNKNOWN																		UNKNOWN
1986		480000	2300000	846.564	0.067	2	0	0.908	0.591	0.0005	0	4.32	4.95	4.84	846.564	846.565	450000	2300000	2							UNKNOWN																		UNKNOWN
1987		2700000	12000000	804.577	0.067	2	0	0.917	0.544	0.0004	0	4.57	5.02	4.82	804.577	804.577	110000	12000000	6							UNKNOWN																		UNKNOWN
1988		370000	2300000	556.458	0.033	1	5	1	0	0	0	4.32	4.92	4.82	556.457	556.459	71000	2300000	5							UNKNOWN																		UNKNOWN
1989	1	600000	1400000	710.499	0.167	5	0	0.91	0.369	0.0003	0.05	4.16	5	4.88	710.497	710.499	81000	1400000	14							UNKNOWN																		UNKNOWN
1990	1	100000	980000	744.541	0.2	6	2	0.769	0.627	0.0005	0.18	4.43	5.25	4.87	744.539	744.543	38000	980000	2							UNKNOWN																		UNKNOWN
1991	1	2400000	6600000	834.587	0.2	6	1	0.929	0.361	0.0003	0.02	4.08	5.31	4.84	834.586	834.588	69000	6600000	28							UNKNOWN																		UNKNOWN
1992		55000	690000	391.357	0.1	3	0	0.963	0.226	0.0001	0	4.77	4.91	4.83	391.357	391.357	95000	690000	3							UNKNOWN																		UNKNOWN
1993		230000	2700000	507.424	0.033	1	0	1	0	0	0	4.74	5.01	4.85	507.423	507.424	23000	2700000	1							UNKNOWN																		UNKNOWN
1994		210000	3600000	860.667	0.033	1	0	1	0	0	0	4.71	4.91	4.79	860.666	860.668	100000	3600000	1	7900	160000	860.668	4.76	4.85	4.81	ESTIMATED	0.99	0.99	860.667	860.669	0.07	100000	160000					5500	140000	860.667	4.78	4.84	4.82	ESTIMATED	0.75	0.5	860.667	860.668	0.13
1995		750000	4400000	589.446	0.3	9	14	0.819	1.123	0.0007	0.02	4.43	5.04	4.87	589.445	589.446	13000	4400000	8							UNKNOWN																		UNKNOWN
1996		1500000	6100000	584.421	0.4	12	8	0.893	0.475	0.0003	0.05	4.32	5.06	4.87	584.42	584.422	78000	6100000	10	130000	590000	584.422	4.58	5.06	5.02	DETECTED	0.55	0.1	584.421	584.423	0.25	110000	590000	1	4	-0.08	2	47000	420000	584.422	4.76	4.99	4.93	ESTIMATED	0.69	0.38	584.421	584.423	0.09
1997		110000	530000	724.537	0.033	1	1	1	0	0	0	4.55	5	4.9	724.535	724.537	41000	530000	1							UNKNOWN																		UNKNOWN
1998	1	78000	870000	285.014	0.167	5	0	0.966	0.218	0.0001	0	4.72	4.9	4.85	285.013	285.014	98000	870000	6							UNKNOWN																		UNKNOWN
1999	1	700000	6900000	563.311	0.2	6	0	0.945	0.35	0.0002	0	4.7	5.01	4.88	563.311	563.312	28000	6900000	12							UNKNOWN																		UNKNOWN
[truncated: 15,941 more rows]
[truncated: 510 more columns]
