# Supplementary material for: High-Resolution Lipidomics Reveals Influence of Biomass and Pretreatment Process on the Composition of Extracted Algae Oils As Feedstock for Sustainable Aviation Fuels
Source: Energy Fuels. 2024 Mar 27;38(7):6547–52. doi: 10.1021/acs.energyfuels.3c04857 (PMC11000214; doi:10.1021/acs.energyfuels.3c04857)
Supplement: Supplementary file 3 — ef3c04857_si_003.xlsx [file ef3c04857_si_003.xlsx]

## Sheet: MZmine_FileName_key_extractable
Filename	Species	Sample Storage	Extraction	Solvent
datafile:8109_38_CM1_P106_Methanol_CM.raw	Viridos	Feeze-dried	Analytical	CM
datafile:8109_38_CM2_P106_Methanol_CM.raw	Viridos	Feeze-dried	Analytical	CM
datafile:8109_38_CM3_P106_Methanol_CM.raw	Viridos	Feeze-dried	Analytical	CM
datafile:8109_38_HE1_P106_Methanol_HE.raw	Viridos	Feeze-dried	Analytical	HE
datafile:8109_38_HE2_P106_Methanol_HE.raw	Viridos	Feeze-dried	Analytical	HE
datafile:8109_38_HE3_P106_Methanol_HE.raw	Viridos	Feeze-dried	Analytical	HE
datafile:Nanno_1_CM_1.raw	Nannochloropsis	Feeze-dried	Analytical	CM
datafile:Nanno_1mgmL_CM_2.raw	Nannochloropsis	Feeze-dried	Analytical	CM
datafile:Nanno_1mgmL_CM_3.raw	Nannochloropsis	Feeze-dried	Analytical	CM
datafile:Nanno_1mgmL_HE_1.raw	Nannochloropsis	Feeze-dried	Analytical	HE
datafile:Nanno_1mgmL_HE_2.raw	Nannochloropsis	Feeze-dried	Analytical	HE
datafile:sample_Nanno1.raw	Nannochloropsis	Feeze-dried	Acid Pretreat	HE
datafile:sample_Nanno2.raw	Nannochloropsis	Feeze-dried	Acid Pretreat	HE
datafile:sample_Nanno3.raw	Nannochloropsis	Feeze-dried	Acid Pretreat	HE
datafile:sample_Scene1.raw	Scenedesmus	Feeze-dried	Acid Pretreat	HE
datafile:sample_Scene2.raw	Scenedesmus	Feeze-dried	Acid Pretreat	HE
datafile:sample_Scene3.raw	Scenedesmus	Feeze-dried	Acid Pretreat	HE
datafile:sample_Viridos_fresh1.raw	Viridos	Frozen	Acid Pretreat	HE
datafile:sample_Viridos_fresh2.raw	Viridos	Frozen	Acid Pretreat	HE
datafile:sample_Viridos_fresh3.raw	Viridos	Frozen	Acid Pretreat	HE
datafile:sample_Viridos1.raw	Viridos	Feeze-dried	Acid Pretreat	HE
datafile:sample_Viridos2.raw	Viridos	Feeze-dried	Acid Pretreat	HE
datafile:sample_Viridos3.raw	Viridos	Feeze-dried	Acid Pretreat	HE
datafile:Scene_1mgmL_CM_1.raw	Scenedesmus	Feeze-dried	Analytical	CM
datafile:Scene_1mgmL_CM_2.raw	Scenedesmus	Feeze-dried	Analytical	CM
datafile:Scene_1mgmL_CM_3.raw	Scenedesmus	Feeze-dried	Analytical	CM
datafile:Scene_1mgmL_HE_1.raw	Scenedesmus	Feeze-dried	Analytical	HE
datafile:Scene_1mgmL_HE_2.raw	Scenedesmus	Feeze-dried	Analytical	HE
datafile:Scene_1mgmL_HE_3.raw	Scenedesmus	Feeze-dried	Analytical	HE
