# Supplementary material for: High-Resolution Lipidomics Reveals Influence of Biomass and Pretreatment Process on the Composition of Extracted Algae Oils As Feedstock for Sustainable Aviation Fuels
Source: Energy Fuels. 2024 Mar 27;38(7):6547–52. doi: 10.1021/acs.energyfuels.3c04857 (PMC11000214; doi:10.1021/acs.energyfuels.3c04857)
Supplement: Supplementary file 4 — ef3c04857_si_004.xlsx [file ef3c04857_si_004.xlsx]

## Sheet: LipidSearch_Aligned_Lipidomics_
LipidMolec	Class	FA	FA Group Key	Calc Mass	Formula	MainIon	MainArea[c]	MainArea[s1]	MainArea[s2]	MainArea[s3]	MainArea[s4]	MainArea[s5]	MainArea[s6]	MainArea[s7]	MainArea[s8]	MainArea[s9]	MainGrade[c]	MainGrade[s1]	MainGrade[s2]	MainGrade[s3]	MainGrade[s4]	MainGrade[s5]	MainGrade[s6]	MainGrade[s7]	MainGrade[s8]	MainGrade[s9]
Cer(d18:1_14:0)	Cer	d18:1_14:0	d32:1	509.481	C32 H63 O3 N1	M+H-H2O	14740000	0	0	348600000	920500000	1248000000	0	0	60140000	59490000	B	-	-	A	B	B	-	-	B	B
Cer(d18:0_14:0)	Cer	d18:0_14:0	d32:0	511.496	C32 H65 O3 N1	M+H	0	0	0	26330000	107500000	158700000	0	0	779200	713600	-	-	-	A	A	A	-	-	-	-
Cer(d18:1_15:0)	Cer	d18:1_15:0	d33:1	523.496	C33 H65 O3 N1	M+H-H2O	4010000	0	0	0	29550000	63660000	0	0	4353000	3803000	C	-	B	B	B	B	-	-	-	-
Cer(t18:0_14:0)	Cer	t18:0_14:0	t32:0	527.491	C32 H65 O4 N1	M+H-H2O	0	0	0	794800000	0	0	0	0	4416000	4639000	-	-	-	A	-	-	-	-	-	-
Cer(d18:1_16:1)	Cer	d18:1_16:1	d34:2	535.496	C34 H65 O3 N1	M+H-H2O	0	0	0	30380000	39140000	56510000	0	0	5343000	4701000	B	-	-	B	B	B	-	-	-	-
Cer(d18:1_16:0)	Cer	d18:1_16:0	d34:1	537.512	C34 H67 O3 N1	M+H-H2O	0	1662000	0	23990000	6698000	848100	0	0	48340000	42310000	B	B	-	B	B	B	-	-	B	B
Cer(d18:0_16:0)	Cer	d18:0_16:0	d34:0	539.528	C34 H69 O3 N1	M+H	0	0	0	0	0	0	0	0	9605000	8015000	-	-	-	-	-	-	-	-	B	B
Cer(d16:0_18:2+O)	Cer	d16:0_18:2+O	d34:2+O	551.491	C34 H65 O4 N1	M+H	0	0	29030000	0	0	0	0	0	736100	387900	-	-	B	-	-	-	-	-	-	-
Cer(t18:0_16:0)	Cer	t18:0_16:0	t34:0	555.523	C34 H69 O4 N1	M+H	0	0	0	0	11450000	14800000	0	0	1955000	1630000	-	-	-	-	B	A	-	-	-	-
Cer(d18:0_16:0+O)	Cer	d18:0_16:0+O	d34:0+O	555.523	C34 H69 O4 N1	M+H	0	0	15250000	0	0	0	0	0	801600	664600	-	-	A	-	-	-	-	-	-	-
Cer(d18:1_18:3)	Cer	d18:1_18:3	d36:4	559.496	C36 H65 O3 N1	M+H-H2O	2627000	0	0	0	0	0	0	0	4326000	4724000	C	-	B	-	-	-	-	-	B	C
Cer(d19:0_17:1)	Cer	d19:0_17:1	d36:1	565.543	C36 H71 O3 N1	M+H	0	0	0	0	0	0	0	0	1649000	1399000	-	-	B	-	-	-	-	-	-	-
Cer(t18:0_18:3)	Cer	t18:0_18:3	t36:3	577.507	C36 H67 O4 N1	M+H-H2O	0	0	16480000	0	0	0	0	0	119200	6360000	-	-	B	-	-	-	-	-	-	-
Cer(d38:1)	Cer	d38:1	d38:1	593.575	C38 H75 O3 N1	M+H-H2O	0	0	0	0	2657000	4210000	0	0	3059000	2457000	-	-	-	C	C	C	-	-	-	-
Cer(d18:1_22:0)	Cer	d18:1_22:0	d40:1	621.606	C40 H79 O3 N1	M+H	0	0	742500000	24670000	0	0	0	0	769900	889100	-	-	A	A	C	B	-	-	-	-
Cer(t18:0_20:0+O)	Cer	t18:0_20:0+O	t38:0+O	627.58	C38 H77 O5 N1	M+H	0	0	0	0	0	0	4776000	2255000	1504000	769200	-	-	-	-	-	-	B	B	-	-
Cer(d18:1_22:0+O)	Cer	d18:1_22:0+O	d40:1+O	637.601	C40 H79 O4 N1	M+H	0	0	0	0	0	0	9018000	12000000	3994000	4102000	-	-	-	-	-	-	B	B	-	-
Cer(t18:0_22:1)	Cer	t18:0_22:1	t40:1	637.601	C40 H79 O4 N1	M+H-H2O	0	0	0	0	0	3365000	0	0	2841000	4515000	-	-	-	-	-	B	-	-	-	-
Cer(t18:0_22:0)	Cer	t18:0_22:0	t40:0	639.617	C40 H81 O4 N1	M+H	0	0	0	0	0	2239000	39630000	52130000	1678000	1214000	-	-	A	-	B	B	A	B	-	-
Cer(t18:0_22:0)	Cer	t18:0_22:0	t40:0	639.617	C40 H81 O4 N1	M+H-H2O	0	0	248200000	0	0	0	0	0	2544000	2131000	-	-	B	-	-	-	-	-	-	-
Cer(d18:1_24:2)	Cer	d18:1_24:2	d42:3	645.606	C42 H79 O3 N1	M+H	0	0	20500000	0	0	0	0	0	3249000	2494000	-	-	A	-	-	-	-	-	-	-
Cer(d18:0_24:1)	Cer	d18:0_24:1	d42:1	649.637	C42 H83 O3 N1	M+H	0	0	0	0	0	0	0	7729000	14200000	11130000	-	-	-	-	-	-	-	B	A	B
Cer(d18:1_24:0)	Cer	d18:1_24:0	d42:1	649.637	C42 H83 O3 N1	M+H	18010000	28680000	4925000000	87930000	0	0	0	0	348700	661100	B	A	A	A	-	-	-	-	-	-
Cer(d18:0_24:0)	Cer	d18:0_24:0	d42:0	651.653	C42 H85 O3 N1	M+H	0	0	0	0	0	0	23950000	38920000	15080000	12650000	-	-	-	-	-	-	B	A	B	B
Cer(t18:0_22:0+O)	Cer	t18:0_22:0+O	t40:0+O	655.611	C40 H81 O5 N1	M+H	0	0	0	0	0	0	17260000	26760000	2210000	1149000	-	-	-	-	-	-	B	B	-	-
Cer(d20:0_23:0)	Cer	d20:0_23:0	d43:0	665.669	C43 H87 O3 N1	M+H	0	0	0	0	0	0	0	0	6341000	6007000	-	-	B	-	-	-	B	B	-	-
Cer(t18:0_24:0)	Cer	t18:0_24:0	t42:0	667.648	C42 H85 O4 N1	M+H	0	0	0	0	13530000	20070000	773500000	1132000000	16670000	12490000	-	-	A	-	A	B	B	B	A	B
Cer(t18:0_24:0)	Cer	t18:0_24:0	t42:0	667.648	C42 H85 O4 N1	M+H-H2O	0	0	5245000000	0	0	0	0	0	267200	661100	-	-	A	-	-	-	-	-	-	-
Cer(m18:1_26:0+O)	Cer	m18:1_26:0+O	m44:1+O	677.669	C44 H87 O3 N1	M+H	0	0	0	0	0	0	0	6996000	3844000	2359000	-	-	-	-	-	-	-	B	-	-
Cer(d18:1_26:0)	Cer	d18:1_26:0	d44:1	677.669	C44 H87 O3 N1	M+H	0	0	0	0	0	0	0	0	3871000	3695000	-	-	-	C	C	C	A	B	-	-
Cer(d18:1_25:0+O)	Cer	d18:1_25:0+O	d43:1+O	679.648	C43 H85 O4 N1	M+H	0	0	0	0	0	0	14830000	22040000	7062000	5365000	-	-	-	-	-	-	A	B	A	-
Cer(d18:0_26:0)	Cer	d18:0_26:0	d44:0	679.684	C44 H89 O3 N1	M+H	0	0	0	0	0	0	17670000	27740000	9631000	7936000	-	-	-	-	-	-	B	B	-	-
Cer(t17:1_25:0+O)	Cer	t17:1_25:0+O	t42:1+O	681.627	C42 H83 O5 N1	M+H	0	0	0	0	0	0	26220000	0	17000000	13000000	-	-	-	-	-	-	B	-	-	-
Cer(t18:0_25:0)	Cer	t18:0_25:0	t43:0	681.663	C43 H87 O4 N1	M+H	0	0	0	0	0	0	37790000	73180000	8821000	6378000	-	-	-	-	-	-	B	B	B	-
Cer(t18:0_24:0+O)	Cer	t18:0_24:0+O	t42:0+O	683.643	C42 H85 O5 N1	M+H	0	0	16020000	0	0	0	139800000	211700000	18930000	10830000	-	-	A	-	-	-	A	B	B	-
Cer(t18:0_26:3)	Cer	t18:0_26:3	t44:3	689.632	C44 H83 O4 N1	M+H	0	0	17210000	0	0	0	0	0	497300	735000	-	-	B	-	-	-	-	-	-	-
Cer(d18:1_26:0+O)	Cer	d18:1_26:0+O	d44:1+O	693.663	C44 H87 O4 N1	M+H	0	0	0	0	0	0	327900000	490300000	6653000	5766000	-	-	-	-	-	-	A	B	-	-
Cer(t18:1_26:0)	Cer	t18:1_26:0	t44:1	693.663	C44 H87 O4 N1	M+H	0	0	0	0	0	0	2494000	10150000	6725000	5709000	-	-	-	-	-	-	B	B	-	-
Cer(t18:0_26:0)	Cer	t18:0_26:0	t44:0	695.679	C44 H89 O4 N1	M+H	0	0	191400000	0	0	0	599200000	882500000	11980000	10100000	-	-	A	-	-	-	B	B	-	-
Cer(t18:0_25:0+O)	Cer	t18:0_25:0+O	t43:0+O	697.658	C43 H87 O5 N1	M+H	0	0	0	0	0	0	7671000	11290000	7884000	4582000	B	-	-	-	-	-	B	B	-	-
Cer(d19:1_26:0+O)	Cer	d19:1_26:0+O	d45:1+O	707.679	C45 H89 O4 N1	M+H	0	0	0	0	0	0	4740000	7686000	445400	733900	-	-	-	-	-	-	B	B	-	-
Cer(t18:0_26:0+O)	Cer	t18:0_26:0+O	t44:0+O	711.674	C44 H89 O5 N1	M+H	7049	0	13600000	0	0	0	92910000	239300000	10060000	5995000	B	-	A	-	-	-	A	B	B	-
ChE(2:0)	ChE	02:00:00	02:00:00	428.365	C29 H48 O2	M+H	15120000	7888000	0	91610000	0	0	0	0	5640000	2662000	C	C	-	C	-	-	-	-	C	-
ChE(2:0)	ChE	02:00:00	02:00:00	428.365	C29 H48 O2	M+H	0	0	0	0	0	0	0	0	7889000	36630000	-	C	-	C	-	C	-	-	C	-
ChE(2:0)	ChE	02:00:00	02:00:00	428.365	C29 H48 O2	M+H	0	0	0	0	0	0	0	0	6534000	102000000	-	-	-	-	-	-	-	-	-	C
ChE(11:0)	ChE	11:00:00	11:00:00	554.506	C38 H66 O2	M+H	4134000	0	0	0	0	0	0	0	2439000	4856000	C	-	-	-	-	-	-	-	-	-
Co(Q9)	Co	Q9	Q9	794.621	C54 H82 O4	M+H	0	0	0	268900	0	0	0	0	3719000	3249000	-	-	A	A	A	A	A	A	-	-
Co(Q10)	Co	Q10	Q10	862.684	C59 H90 O4	M+NH4	101600	0	13040000	8405000	6113000	0	0	0	5993000	6900000	A	A	A	A	A	A	A	A	-	-
DG(4:0_11:4)	DG	4:0_11:4	15:04:00	322.178	C18 H26 O5	M+H	0	0	5326000	0	0	0	0	0	438000	112900	-	-	B	-	-	-	-	-	-	-
DG(24:2e)	DG	24:2e	24:2e	438.371	C27 H50 O4	M+H	8996000	16740000	0	0	0	0	0	0	14690000	14290000	C	C	-	-	-	-	-	-	C	C
DG(23:0)	DG	23:00:00	23:00:00	442.366	C26 H50 O5	M+Na	0	36050000	0	0	0	0	0	0	6909000	5387000	-	C	-	-	-	-	-	-	-	-
DG(24:0e)	DG	24:0e	24:0e	442.402	C27 H54 O4	M+Na	0	36980000	0	0	0	0	0	0	11930000	12830000	-	C	-	-	-	-	-	-	-	-
DG(24:0)	DG	1 day, 0:00:00	1 day, 0:00:00	456.382	C27 H52 O5	M+Na	51180000	0	0	0	0	0	0	0	16150000	24470000	C	-	-	-	-	-	-	-	-	-
DG(26:4e)	DG	26:4e	26:4e	462.371	C29 H50 O4	M+H	0	0	5787000	5157000	10730000	16490000	13870000	22820000	1818000	2014000	-	-	C	C	C	C	C	C	-	-
DG(25:3)	DG	1 day, 1:03:00	1 day, 1:03:00	464.35	C28 H48 O5	M+H	0	46580000	0	0	0	0	0	0	4761000	5736000	-	C	-	-	-	-	-	-	-	-
DG(25:0)	DG	1 day, 1:00:00	1 day, 1:00:00	470.397	C28 H54 O5	M+Na	5472000	0	0	0	0	0	0	0	2032000	4011000	C	-	-	-	-	-	-	-	-	-
DG(26:0e)	DG	26:0e	26:0e	470.433	C29 H58 O4	M+Na	0	0	0	13170000	0	0	0	0	6195000	7010000	-	-	-	C	-	-	-	-	-	-
DG(16:0_10:3)	DG	16:0_10:3	1 day, 2:03:00	478.366	C29 H50 O5	M+H	0	0	0	0	0	0	0	0	1413000	5531000	-	-	-	-	-	-	-	-	-	B
DG(8:0_18:3)	DG	8:0_18:3	1 day, 2:03:00	478.366	C29 H50 O5	M+H	0	0	0	0	0	0	0	0	23930000	33150000	B	B	-	-	-	-	-	-	B	B
DG(26:2)	DG	1 day, 2:02:00	1 day, 2:02:00	480.382	C29 H52 O5	M+Na	6146000	0	0	0	0	0	0	0	220300	4124000	C	-	-	-	-	-	-	-	-	-
DG(26:1)	DG	1 day, 2:01:00	1 day, 2:01:00	482.397	C29 H54 O5	M+Na	0	0	0	0	0	0	0	0	2647000	30890000	-	-	-	-	-	-	-	-	-	C
DG(28:0e)	DG	28:0e	28:0e	498.465	C31 H62 O4	M+Na	0	0	0	8423000	21740000	0	0	0	23390000	27750000	C	C	-	C	C	-	-	-	C	-
DG(18:2_10:3)	DG	18:2_10:3	1 day, 4:05:00	502.366	C31 H50 O5	M+H	0	0	0	0	0	0	0	0	246000	4938000	C	B	-	-	-	-	-	-	-	B
DG(18:1_10:3)	DG	18:1_10:3	1 day, 4:04:00	504.382	C31 H52 O5	M+H	51350000	111200000	0	0	0	0	0	0	2652000	32900000	B	B	-	-	-	-	-	-	-	B
DG(18:1_11:3)	DG	18:1_11:3	1 day, 5:04:00	518.397	C32 H54 O5	M+H	26200000	109000000	0	0	0	0	0	0	2391000	11840000	B	B	-	-	-	-	-	-	-	B
DG(30:3e)	DG	30:3e	30:3e	520.449	C33 H60 O4	M+Na	30550000	18830000	0	0	0	0	0	0	11030000	13140000	C	C	-	-	-	-	-	-	-	-
DG(29:2)	DG	1 day, 5:02:00	1 day, 5:02:00	522.428	C32 H58 O5	M+Na	0	44500000	0	0	0	0	0	0	2065000	4162000	-	C	-	-	-	-	-	-	-	-
DG(30:2e)	DG	30:2e	30:2e	522.465	C33 H62 O4	M+Na	6185000	0	0	0	0	0	0	0	41820000	54720000	C	C	-	-	C	C	-	-	-	-
DG(30:2e)	DG	30:2e	30:2e	522.465	C33 H62 O4	M+H	54110000	56860000	0	0	0	0	0	0	35220000	43840000	C	C	-	-	-	-	-	-	C	C
DG(30:1e)	DG	30:1e	30:1e	524.481	C33 H64 O4	M+Na	61440000	40510000	0	0	0	0	0	0	18730000	19930000	C	C	-	-	-	-	-	-	-	-
DG(30:0e)	DG	30:0e	30:0e	526.496	C33 H66 O4	M+Na	0	0	0	0	0	0	132200000	158400000	1907000	1908000	-	-	-	-	-	-	C	C	-	-
DG(30:0e)	DG	30:0e	30:0e	526.496	C33 H66 O4	M+Na	28460000	0	0	0	0	0	0	0	28650000	49330000	C	C	-	-	-	-	-	-	-	-
DG(30:0e)	DG	30:0e	30:0e	526.496	C33 H66 O4	M+Na	232300000	521500000	0	0	0	0	0	0	393900000	436700000	C	C	-	-	-	-	-	-	C	C
DG(16:1_14:4)	DG	16:1_14:4	1 day, 6:05:00	530.397	C33 H54 O5	M+H	0	0	0	13020000	0	0	0	0	15360000	18020000	-	-	-	A	-	-	-	-	-	-
DG(31:1e)	DG	31:1e	31:1e	538.496	C34 H66 O4	M+Na	0	0	32020000	46770000	0	0	0	0	170200	8722000	-	-	C	C	-	-	-	-	-	-
DG(31:0e)	DG	31:0e	31:0e	540.512	C34 H68 O4	M+Na	55540000	57390000	0	0	0	0	0	0	32360000	35140000	C	C	-	-	-	-	-	-	C	-
DG(31:5)	DG	1 day, 7:05:00	1 day, 7:05:00	544.413	C34 H56 O5	M+H	14110000	0	0	0	0	0	0	0	2054000	4180000	C	-	-	-	-	-	-	-	-	-
DG(32:5e)	DG	32:5e	32:5e	544.449	C35 H60 O4	M+H	0	0	0	0	0	0	0	0	41820000	54720000	-	-	-	-	-	-	-	-	-	C
DG(32:4e)	DG	32:4e	32:4e	546.465	C35 H62 O4	M+Na	0	0	61290000	0	0	0	0	0	2697000	952200	-	-	C	-	-	-	-	-	-	-
DG(32:4e)	DG	32:4e	32:4e	546.465	C35 H62 O4	M+Na	0	0	0	0	0	0	0	0	73630000	84500000	C	C	-	-	-	-	-	-	C	C
DG(32:3e)	DG	32:3e	32:3e	548.481	C35 H64 O4	M+Na	0	0	0	0	0	0	0	0	1676000	1429000	-	-	-	C	-	C	C	-	-	-
DG(32:3e)	DG	32:3e	32:3e	548.481	C35 H64 O4	M+Na	0	0	0	0	0	0	0	0	162900000	205100000	-	C	-	C	C	-	-	-	C	C
DG(32:3e)	DG	32:3e	32:3e	548.481	C35 H64 O4	M+H	461800000	0	90830000	0	0	0	0	0	394900000	438800000	C	-	C	-	-	-	-	-	-	C
DG(32:2e)	DG	32:2e	32:2e	550.496	C35 H66 O4	M+Na	0	0	0	0	0	5834000	0	0	6079000	1899000	-	-	-	-	-	C	-	-	-	-
DG(32:2e)	DG	32:2e	32:2e	550.496	C35 H66 O4	M+Na	0	0	0	0	0	0	0	0	3652000	8865000	-	-	C	-	-	-	-	C	-	-
DG(32:2e)	DG	32:2e	32:2e	550.496	C35 H66 O4	M+Na	0	0	0	317900000	0	0	5173000	9505000	7398000	4098000	-	-	C	C	-	C	C	C	-	-
DG(32:2e)	DG	32:2e	32:2e	550.496	C35 H66 O4	M+Na	0	0	0	0	0	0	0	0	468700000	488400000	C	-	-	-	-	-	-	-	C	C
DG(32:2e)	DG	32:2e	32:2e	550.496	C35 H66 O4	M+Na	0	0	0	0	0	0	0	0	1477000	2273000	C	C	-	-	-	-	-	-	-	-
DG(32:1e)	DG	32:1e	32:1e	552.512	C35 H68 O4	M+Na	0	0	0	0	0	0	0	47380000	13390000	9052000	-	-	-	-	-	-	-	C	-	-
DG(32:1e)	DG	32:1e	32:1e	552.512	C35 H68 O4	M+Na	0	0	1610000000	726200000	28540000	0	0	0	18770000	14260000	-	-	C	C	C	C	-	-	-	-
DG(32:1e)	DG	32:1e	32:1e	552.512	C35 H68 O4	M+Na	0	252200000	33570000	0	0	0	0	0	169800000	202500000	-	C	C	-	-	-	-	-	-	C
DG(32:1e)	DG	32:1e	32:1e	552.512	C35 H68 O4	M+Na	927000000	786600000	27120000	259300000	0	0	0	0	860100000	895400000	C	C	C	C	-	-	-	-	C	C
DG(32:0e)	DG	32:0e	32:0e	554.527	C35 H70 O4	M+Na	198000000	430000000	1655000000	0	0	0	0	0	42720000	35720000	C	C	C	-	-	-	-	-	-	-
DG(32:0e)	DG	32:0e	32:0e	554.527	C35 H70 O4	M+Na	0	0	0	0	0	0	0	0	240600000	272700000	C	C	-	-	-	-	-	-	-	C
DG(32:0e)	DG	32:0e	32:0e	554.527	C35 H70 O4	M+Na	0	0	0	0	0	0	0	0	308300000	319600000	-	-	-	-	C	C	-	-	-	C
DG(32:0e)	DG	32:0e	32:0e	554.527	C35 H70 O4	M+Na	0	0	0	0	0	0	0	0	4373000000	4803000000	-	-	-	C	C	C	C	C	C	-
DG(32:0e)	DG	32:0e	32:0e	554.527	C35 H70 O4	M+Na	734300000	0	4737000	0	0	0	0	0	34470000	45250000	C	-	C	-	-	-	-	-	-	-
DG(12:0_20:5)	DG	12:0_20:5	1 day, 8:05:00	558.428	C35 H58 O5	M+NH4	0	0	0	57820000	0	0	0	0	2143000	1830000	-	-	-	A	-	-	-	-	-	-
DG(33:3e)	DG	33:3e	33:3e	562.496	C36 H66 O4	M+H	0	0	0	35690000	0	0	0	0	35110000	41530000	-	-	-	C	-	-	-	-	C	C
DG(33:2e)	DG	33:2e	33:2e	564.512	C36 H68 O4	M+H	13910000	13810000	0	0	0	0	0	0	6228000	9608000	C	C	-	-	-	-	-	-	-	-
DG(33:1e)	DG	33:1e	33:1e	566.527	C36 H70 O4	M+Na	56480000	52770000	0	0	0	0	0	0	37140000	43070000	C	C	-	-	-	-	-	-	C	C
DG(16:0_16:0)	DG	16:0_16:0	1 day, 8:00:00	568.507	C35 H68 O5	M+Na	0	0	202200000	23990000	0	0	0	0	25360000	23510000	-	-	A	A	-	-	-	-	A	-
DG(16:0_16:0)	DG	16:0_16:0	1 day, 8:00:00	568.507	C35 H68 O5	M+Na	0	0	0	0	0	0	0	0	39270000	39020000	-	-	-	-	-	-	-	-	A	-
DG(16:0_16:0)	DG	16:0_16:0	1 day, 8:00:00	568.507	C35 H68 O5	M+Na	287700000	274000000	0	10480000	0	0	0	0	224500000	244500000	A	A	-	A	-	-	-	-	A	A
DG(16:0_16:0)	DG	16:0_16:0	1 day, 8:00:00	568.507	C35 H68 O5	M+Na	0	39780000	0	0	0	0	0	0	36810000	46690000	-	A	-	-	-	-	-	-	-	-
DG(33:0e)	DG	33:0e	33:0e	568.543	C36 H72 O4	M+Na	89500000	92720000	0	0	0	0	0	0	53450000	67750000	C	C	-	-	-	-	-	-	C	C
DG(33:0e)	DG	33:0e	33:0e	568.543	C36 H72 O4	M+Na	5704000	4972000	0	0	0	0	0	0	1812000	1981000	C	C	-	-	-	-	-	-	-	-
DG(34:6e)	DG	34:6e	34:6e	570.465	C37 H62 O4	M+H	0	0	0	0	0	0	0	0	169600000	205800000	-	C	-	-	-	-	-	-	C	C
DG(34:5e)	DG	34:5e	34:5e	572.481	C37 H64 O4	M+H	0	0	0	0	0	0	48880000	0	7316000	2370000	-	-	-	-	-	-	C	-	-	-
DG(34:5e)	DG	34:5e	34:5e	572.481	C37 H64 O4	M+H	0	0	0	0	0	0	0	0	1788000	753900	-	-	C	-	-	-	-	-	-	-
DG(34:5e)	DG	34:5e	34:5e	572.481	C37 H64 O4	M+H	0	0	0	0	0	0	0	10950000	55500000	74730000	-	-	-	-	-	-	-	C	-	-
DG(34:5e)	DG	34:5e	34:5e	572.481	C37 H64 O4	M+H	887400000	764200000	35500000	0	0	0	0	0	481600000	505600000	C	C	C	-	-	-	-	-	C	C
DG(34:5e)	DG	34:5e	34:5e	572.481	C37 H64 O4	M+H	76160000	0	0	0	0	0	0	0	49110000	36450000	C	-	-	-	-	-	-	-	-	-
DG(34:4e)	DG	34:4e	34:4e	574.496	C37 H66 O4	M+H	0	0	0	0	0	0	0	0	15360000	11630000	-	C	C	C	-	C	C	C	-	-
DG(34:4e)	DG	34:4e	34:4e	574.496	C37 H66 O4	M+H	0	0	0	0	0	0	0	0	169800000	202500000	C	-	C	-	-	-	-	-	-	C
DG(34:4e)	DG	34:4e	34:4e	574.496	C37 H66 O4	M+Na	57440000	69690000	15460000	0	0	0	0	0	91830000	111600000	C	C	C	-	-	-	-	-	C	C
DG(34:4e)	DG	34:4e	34:4e	574.496	C37 H66 O4	M+H	0	1308000000	0	0	0	0	0	0	860100000	895400000	-	C	-	-	-	-	-	-	C	C
DG(34:3e)	DG	34:3e	34:3e	576.512	C37 H68 O4	M+H	258000000	352500000	15380000	0	0	0	0	0	265300000	264400000	C	C	C	-	-	-	-	-	-	-
DG(34:3e)	DG	34:3e	34:3e	576.512	C37 H68 O4	M+Na	0	0	20200000	0	0	0	0	0	798300000	869700000	-	C	C	-	C	C	-	-	C	C
DG(34:3e)	DG	34:3e	34:3e	576.512	C37 H68 O4	M+H	3111000000	0	52690000	212000000	0	0	0	0	4417000000	4806000000	C	C	C	C	C	-	-	-	C	C
DG(34:3e)	DG	34:3e	34:3e	576.512	C37 H68 O4	M+H	863400000	716200000	0	0	0	0	0	0	520500000	631600000	C	C	-	-	-	C	-	-	-	C
DG(34:2e)	DG	34:2e	34:2e	578.527	C37 H70 O4	M+H	0	0	0	0	0	0	0	0	1922000	551100	-	-	C	-	-	-	-	C	-	-
DG(34:2e)	DG	34:2e	34:2e	578.527	C37 H70 O4	M+Na	0	0	15630000	0	0	0	0	0	650300000	727100000	-	-	C	-	-	-	-	-	C	C
DG(34:2e)	DG	34:2e	34:2e	578.527	C37 H70 O4	M+Na	367000000	287400000	0	0	0	0	0	0	24180000	29980000	C	C	-	-	-	-	-	-	C	-
DG(34:2e)	DG	34:2e	34:2e	578.527	C37 H70 O4	M+Na	1600000000	1576000000	12720000	6876000	0	0	0	0	966400000	1042000000	C	C	C	C	-	-	-	-	C	C
DG(34:2e)	DG	34:2e	34:2e	578.527	C37 H70 O4	M+Na	78960000	70200000	0	0	0	0	0	0	64230000	59590000	C	C	-	-	-	-	-	-	-	-
DG(34:1e)	DG	34:1e	34:1e	580.543	C37 H72 O4	M+Na	0	0	450000000	107200000	0	4605000	5616000	12350000	82620000	52220000	-	-	C	C	-	C	C	C	-	C
DG(34:1e)	DG	34:1e	34:1e	580.543	C37 H72 O4	M+Na	0	0	0	0	0	0	0	0	212200000	274900000	C	C	-	-	-	-	C	C	C	C
DG(34:1e)	DG	34:1e	34:1e	580.543	C37 H72 O4	M+Na	0	0	0	0	0	0	0	0	252500000	257100000	C	-	-	C	-	-	-	-	-	C
DG(34:1e)	DG	34:1e	34:1e	580.543	C37 H72 O4	M+Na	0	0	0	32160000	0	0	0	0	4587000000	5198000000	C	C	-	C	-	-	-	-	-	-
DG(34:0e)	DG	34:0e	34:0e	582.559	C37 H74 O4	M+Na	0	0	0	0	0	0	0	0	88460000	113900000	-	C	-	-	-	-	-	-	C	-
DG(35:4e)	DG	35:4e	35:4e	588.512	C38 H68 O4	M+H	0	0	0	0	0	0	0	0	37140000	43070000	-	-	-	-	-	-	-	-	-	C
DG(16:0_18:3)	DG	16:0_18:3	1 day, 10:03:00	590.491	C37 H66 O5	M+H	0	113700000	0	0	0	0	14600000	44170000	34080000	24380000	-	B	-	B	B	-	A	A	-	-
DG(16:1_18:2)	DG	16:1_18:2	1 day, 10:03:00	590.491	C37 H66 O5	M+NH4	24020000	57930000	865900000	104600000	0	0	20510000	39170000	4733000	6060000	B	B	B	A	-	-	B	A	D	B
DG(16:0_18:3)	DG	16:0_18:3	1 day, 10:03:00	590.491	C37 H66 O5	M+H	0	283100000	0	0	0	0	0	0	224500000	244500000	-	A	-	-	-	-	-	-	-	-
DG(35:3e)	DG	35:3e	35:3e	590.527	C38 H70 O4	M+H	102200000	95510000	0	0	0	0	0	0	54970000	68440000	C	C	-	-	-	-	-	-	C	C
DG(16:1_18:1)	DG	16:1_18:1	1 day, 10:02:00	592.507	C37 H68 O5	M+Na	0	0	705300000	0	0	0	0	0	6910000	7995000	B	B	A	A	A	A	B	B	B	B
DG(16:0_18:1)	DG	16:0_18:1	1 day, 10:01:00	594.522	C37 H70 O5	M+NH4	34030000	98480000	371100000	82000000	5477000	10650000	3333000	5770000	5842000	7481000	A	A	A	A	A	A	B	A	-	B
DG(35:1e)	DG	35:1e	35:1e	594.559	C38 H74 O4	M+Na	14460000	20530000	0	0	0	0	0	0	10800000	15190000	C	C	-	-	-	-	-	-	C	-
DG(36:7e)	DG	36:7e	36:7e	596.481	C39 H64 O4	M+H	0	0	0	0	0	302000000	0	0	542600	6453000	-	-	-	-	-	C	-	-	-	-
DG(36:7e)	DG	36:7e	36:7e	596.481	C39 H64 O4	M+H	0	0	0	0	0	0	0	0	128200000	154100000	C	C	-	C	-	-	-	-	-	C
DG(36:6e)	DG	36:6e	36:6e	598.496	C39 H66 O4	M+H	0	0	0	0	0	0	0	0	11640000	6829000	C	C	-	-	-	-	-	-	C	C
DG(36:6e)	DG	36:6e	36:6e	598.496	C39 H66 O4	M+H	0	0	0	0	0	0	0	0	64950000	64440000	-	-	-	-	-	-	-	-	-	C
DG(36:6e)	DG	36:6e	36:6e	598.496	C39 H66 O4	M+H	0	0	15410000	0	0	0	0	0	795200000	869700000	-	-	C	-	-	-	-	-	-	-
DG(36:5e)	DG	36:5e	36:5e	600.512	C39 H68 O4	M+H	694000000	775800000	0	0	0	0	0	0	662900000	745300000	C	C	-	-	-	-	-	-	C	C
DG(36:5e)	DG	36:5e	36:5e	600.512	C39 H68 O4	M+H	0	0	0	0	0	0	0	0	94550000	158200000	-	C	-	-	-	-	-	-	-	-
DG(36:5e)	DG	36:5e	36:5e	600.512	C39 H68 O4	M+H	0	0	0	0	0	0	0	0	966200000	1042000000	-	-	-	-	-	-	-	-	-	C
DG(36:4e)	DG	36:4e	36:4e	602.527	C39 H70 O4	M+H	0	0	0	0	0	0	0	0	199600000	259400000	-	C	-	-	-	-	C	C	-	C
DG(36:4e)	DG	36:4e	36:4e	602.527	C39 H70 O4	M+H	0	0	0	0	0	0	0	0	4587000000	5198000000	-	-	-	-	-	-	-	-	C	C
DG(36:3e)	DG	36:3e	36:3e	604.543	C39 H72 O4	M+H	0	0	51480000	0	0	0	0	0	6788000	5388000	-	-	C	-	-	-	-	-	-	-
DG(36:3e)	DG	36:3e	36:3e	604.543	C39 H72 O4	M+Na	36990000	35180000	0	0	0	0	0	0	15210000	17790000	C	C	-	-	-	-	-	-	-	-
DG(36:3e)	DG	36:3e	36:3e	604.543	C39 H72 O4	M+H	2079000000	139500000	0	0	0	0	0	0	1477000000	1501000000	C	C	-	-	-	-	-	-	C	C
DG(36:3e)	DG	36:3e	36:3e	604.543	C39 H72 O4	M+H	135100000	0	0	0	0	0	0	0	91340000	114000000	C	-	-	-	-	-	-	-	-	-
DG(36:2e)	DG	36:2e	36:2e	606.559	C39 H74 O4	M+Na	16090000	5467000	0	0	0	0	0	0	8609000	13370000	C	C	-	-	-	-	-	-	-	-
DG(36:2e)	DG	36:2e	36:2e	606.559	C39 H74 O4	M+H	0	35320000	0	0	0	0	0	0	27230000	50260000	-	C	-	-	-	-	-	-	-	-
DG(36:1e)	DG	36:1e	36:1e	608.574	C39 H76 O4	M+Na	0	54110000	0	0	0	0	0	0	100900000	103800000	C	C	-	-	-	-	-	-	C	C
DG(36:1e)	DG	36:1e	36:1e	608.574	C39 H76 O4	M+Na	6923000	7443000	0	0	0	0	0	0	4536000	5906000	C	C	-	-	-	-	-	-	-	-
DG(18:4_18:3)	DG	18:4_18:3	1 day, 12:07:00	610.46	C39 H62 O5	M+NH4	2104000	4034000	183600000	0	0	0	24230000	0	771700	903100	B	A	A	-	-	-	A	B	-	-
DG(18:3_18:3)	DG	18:3_18:3	1 day, 12:06:00	612.475	C39 H64 O5	M+NH4	4276000	0	549600000	0	0	0	82740000	156800000	1919000	2340000	A	A	A	-	-	-	A	A	-	-
DG(37:4e)	DG	37:4e	37:4e	616.543	C40 H72 O4	M+H	0	0	0	0	0	0	0	0	11220000	16030000	-	-	-	-	-	-	-	-	C	C
DG(18:1_18:2)	DG	18:1_18:2	1 day, 12:03:00	618.522	C39 H70 O5	M+NH4	33830000	68230000	44580000	0	0	0	8931000	18090000	7403000	10080000	A	A	A	B	-	-	A	A	A	A
DG(18:1_18:2)	DG	18:1_18:2	1 day, 12:03:00	618.522	C39 H70 O5	M+H	0	180500000	0	0	0	0	0	0	64190000	13050000	-	A	-	-	-	-	-	-	-	-
DG(18:1_18:1)	DG	18:1_18:1	1 day, 12:02:00	620.538	C39 H72 O5	M+NH4	146300000	416000000	135000000	32720000	0	2581000	0	6707000	27160000	35590000	A	A	A	A	-	B	-	A	A	A
DG(38:8e)	DG	38:8e	38:8e	622.496	C41 H66 O4	M+H	0	0	0	0	0	0	0	0	30630000	34420000	C	-	-	-	-	-	-	-	C	-
DG(36:1)	DG	1 day, 12:01:00	1 day, 12:01:00	622.554	C39 H74 O5	M+NH4	0	0	82200000	0	0	0	0	0	8346000	7580000	-	-	C	-	-	-	-	-	-	-
DG(18:0_18:1)	DG	18:0_18:1	1 day, 12:01:00	622.554	C39 H74 O5	M+NH4	8707000	19300000	0	0	0	0	0	0	1508000	2164000	A	A	-	-	-	-	-	-	-	-
DG(38:7e)	DG	38:7e	38:7e	624.512	C41 H68 O4	M+H	0	62210000	0	0	0	0	0	0	42030000	51930000	-	C	-	-	-	-	-	-	C	C
DG(38:6e)	DG	38:6e	38:6e	626.527	C41 H70 O4	M+H	0	33900000	0	0	0	0	0	0	16980000	21350000	-	C	-	-	-	-	-	-	C	C
DG(38:5e)	DG	38:5e	38:5e	628.543	C41 H72 O4	M+H	0	0	0	0	0	0	0	0	11080000	16910000	-	-	-	-	-	-	-	-	C	C
DG(38:3e)	DG	38:3e	38:3e	632.574	C41 H76 O4	M+H	71490000	0	0	0	0	0	0	0	70360000	88100000	C	C	-	-	-	-	-	-	C	C
DG(38:3e)	DG	38:3e	38:3e	632.574	C41 H76 O4	M+H	0	3944000	0	0	0	0	0	0	2399000	3156000	-	C	-	-	-	-	-	-	-	-
DG(38:2e)	DG	38:2e	38:2e	634.59	C41 H78 O4	M+H	0	0	0	0	0	0	0	0	9105000	12440000	-	-	-	-	-	-	-	-	-	C
DG(18:3_20:5)	DG	18:3_20:5	1 day, 14:08:00	636.475	C41 H64 O5	M+Na	0	0	0	0	0	0	0	0	459200	387100	C	-	-	A	-	-	-	-	-	-
DG(38:1e)	DG	38:1e	38:1e	636.606	C41 H80 O4	M+Na	0	0	0	0	0	0	0	0	11640000	15020000	C	C	-	-	-	-	-	-	C	C
DG(38:0e)	DG	38:0e	38:0e	638.621	C41 H82 O4	M+Na	0	0	0	0	0	0	0	0	43330000	56820000	-	-	-	-	-	-	-	-	C	-
DG(18:1_20:4)	DG	18:1_20:4	1 day, 14:05:00	642.522	C41 H70 O5	M+NH4	0	0	0	102300000	0	0	0	0	721600	1125000	B	A	-	A	-	-	-	-	-	-
DG(39:3e)	DG	39:3e	39:3e	646.59	C42 H78 O4	M+H	0	3474000	0	0	0	0	0	0	1262000	2340000	-	C	-	-	-	-	-	-	-	-
DG(39:1e)	DG	39:1e	39:1e	650.621	C42 H82 O4	M+Na	0	0	0	0	0	0	0	0	6208000	8111000	C	C	-	-	-	-	-	-	C	C
DG(40:3e)	DG	40:3e	40:3e	660.606	C43 H80 O4	M+H	0	0	0	0	0	0	0	0	43260000	58640000	-	-	-	-	-	-	-	-	C	C
DG(40:2e)	DG	40:2e	40:2e	662.621	C43 H82 O4	M+Na	7646000	0	0	0	0	0	0	0	2674000	3477000	C	-	-	-	-	-	-	-	-	-
DG(40:1e)	DG	40:1e	40:1e	664.637	C43 H84 O4	M+Na	0	0	0	0	0	0	0	0	23130000	29880000	C	C	-	-	-	-	-	-	C	C
DG(41:4e)	DG	41:4e	41:4e	672.606	C44 H80 O4	M+H	0	0	0	0	0	0	0	0	6223000	8298000	-	-	-	-	-	-	-	-	C	C
DG(42:4e)	DG	42:4e	42:4e	686.621	C45 H82 O4	M+H	0	0	0	0	0	0	0	0	23130000	30170000	-	-	-	-	-	-	-	-	C	-
DG(24:0_20:5)	DG	24:0_20:5	1 day, 20:05:00	726.616	C47 H82 O5	M+NH4	9973000	16390000	0	0	0	0	0	0	4913000	6512000	B	B	-	-	-	-	-	-	-	-
DG(50:1)	DG	2 days, 2:01:00	2 days, 2:01:00	818.773	C53 H102 O5	M+NH4	0	0	7644000	0	0	0	0	0	1317000	2096000	-	-	C	-	-	-	-	-	-	-
DG(52:2)	DG	2 days, 4:02:00	2 days, 4:02:00	844.788	C55 H104 O5	M+Na	0	0	0	0	7009000	0	0	0	29560000	37110000	-	-	-	-	C	-	-	-	-	-
DGDG(16:1_14:0)	DGDG	16:1_14:0	1 day, 6:01:00	862.565	C45 H82 O15	M+Na	0	0	0	0	86660000	63260000	0	0	1903000	1726000	-	-	-	-	A	A	-	-	-	-
DGDG(18:3_16:4)	DGDG	18:3_16:4	1 day, 10:07:00	906.534	C49 H78 O15	M+Na	0	0	0	0	0	0	77930000	79600000	1786000	443700	-	-	-	-	-	-	A	A	-	-
DGDG(18:3_16:3)	DGDG	18:3_16:3	1 day, 10:06:00	908.55	C49 H80 O15	M+Na	0	0	0	0	0	0	37470000	44650000	9009000	3162000	-	-	-	-	-	-	A	A	A	-
DGDG(14:0_20:5)	DGDG	14:0_20:5	1 day, 10:05:00	910.565	C49 H82 O15	M+NH4	0	0	0	0	355400000	451800000	0	0	5030000	2121000	-	-	-	-	A	A	-	-	-	-
DGDG(16:0_18:1)	DGDG	16:0_18:1	1 day, 10:01:00	918.628	C49 H90 O15	M+Na	0	0	0	0	83100000	86640000	277200000	230800000	19760000	5065000	-	-	-	-	A	A	A	A	A	-
DGDG(20:5_16:3)	DGDG	20:5_16:3	1 day, 12:08:00	932.55	C51 H80 O15	M+H	0	0	0	0	69200000	0	0	0	4366000	1908000	-	-	-	-	B	-	-	-	-	-
DGDG(20:5_16:3)	DGDG	20:5_16:3	1 day, 12:08:00	932.55	C51 H80 O15	M+H	0	0	0	0	0	447800000	0	0	6161000	2028000	-	-	-	-	-	A	-	-	-	-
DGDG(16:1_20:5)	DGDG	16:1_20:5	1 day, 12:06:00	936.581	C51 H84 O15	M+NH4	0	0	0	0	1372000000	1600000000	0	0	769100	192000	-	-	-	-	A	A	-	C	-	-
Hex1Cer(m18:1_16:1)	Hex1Cer	m18:1_16:1	m34:2	681.554	C40 H75 O7 N1	M+H	0	0	0	194900000	1117000000	1456000000	0	0	3864000	4797000	-	-	-	B	B	B	-	-	-	-
Hex1Cer(m20:1_14:0)	Hex1Cer	m20:1_14:0	m34:1	683.57	C40 H77 O7 N1	M+H	201500	0	0	0	44600000	41100000	116200000	131200000	12310000	1952000	B	-	B	-	B	B	B	B	B	-
Hex1Cer(d18:0_16:0)	Hex1Cer	d18:0_16:0	d34:0	701.581	C40 H79 O8 N1	M+H-H2O	0	0	0	0	38240000	52390000	0	0	12650000	1961000	-	-	-	-	B	B	-	-	-	-
Hex1Cer(m18:1_18:4)	Hex1Cer	m18:1_18:4	m36:5	703.539	C42 H73 O7 N1	M+H	0	0	0	0	0	0	1037000000	1320000000	6920000	779400	-	-	-	-	-	-	B	B	-	-
Hex1Cer(m20:1_16:1)	Hex1Cer	m20:1_16:1	m36:2	709.586	C42 H79 O7 N1	M+H	0	0	0	0	1663000000	2094000000	304000000	333700000	35340000	5511000	-	-	-	B	B	B	B	B	B	-
Hex1Cer(m20:1_16:0)	Hex1Cer	m20:1_16:0	m36:1	711.601	C42 H81 O7 N1	M+H	0	0	2128000	0	15960000	20620000	318600000	361600000	43570000	6955000	B	B	A	B	B	B	B	B	B	B
Hex1Cer(d20:1_16:1)	Hex1Cer	d20:1_16:1	d36:2	725.581	C42 H79 O8 N1	M+H-H2O	0	0	0	0	669600000	611000000	0	0	9375000	1883000	-	-	-	B	B	B	B	-	-	-
Hex1Cer(d20:1_16:0)	Hex1Cer	d20:1_16:0	d36:1	727.596	C42 H81 O8 N1	M+H-H2O	0	0	0	0	1693000000	1969000000	0	0	42080000	9323000	-	-	-	-	B	B	-	-	A	-
Hex1Cer(d20:0_16:0)	Hex1Cer	d20:0_16:0	d36:0	729.612	C42 H83 O8 N1	M+H-H2O	0	0	0	0	17710000	22210000	0	0	43690000	6956000	-	-	-	-	B	B	-	-	-	-
Hex1Cer(m20:1_18:4)	Hex1Cer	m20:1_18:4	m38:5	731.57	C44 H77 O7 N1	M+H	0	1962000	0	0	0	0	1455000000	1932000000	45410000	7112000	-	B	-	-	-	-	B	B	B	-
Hex1Cer(m20:1_18:3)	Hex1Cer	m20:1_18:3	m38:4	733.586	C44 H79 O7 N1	M+H	0	0	0	0	0	678000000	1786000000	2464000000	132100000	19440000	B	B	B	-	-	B	B	B	B	B
Hex1Cer(m20:1_18:2)	Hex1Cer	m20:1_18:2	m38:3	735.601	C44 H81 O7 N1	M+H	24810000	23650000	243400000	0	0	0	788600000	917700000	114000000	15750000	B	B	B	-	-	-	B	B	B	B
Hex1Cer(m20:1_18:1)	Hex1Cer	m20:1_18:1	m38:2	737.617	C44 H83 O7 N1	M+H	0	0	0	0	99570000	136400000	509700000	667100000	45400000	10420000	-	B	B	B	B	B	B	B	B	-
Hex1Cer(m22:1_16:0)	Hex1Cer	m22:1_16:0	m38:1	739.633	C44 H85 O7 N1	M+H	0	0	0	0	0	0	0	11740000	7757000	7340000	-	-	B	-	-	-	B	B	-	-
Hex1Cer(d20:0_18:4)	Hex1Cer	d20:0_18:4	d38:4	749.581	C44 H79 O8 N1	M+H-H2O	0	0	340700000	0	0	0	0	0	45410000	7112000	-	-	B	-	-	-	-	-	-	-
Hex1Cer(d22:2_16:1)	Hex1Cer	d22:2_16:1	d38:3	751.596	C44 H81 O8 N1	M+H-H2O	0	0	0	135300000	0	678000000	0	0	104200000	19240000	-	-	-	B	-	B	-	-	-	-
Hex1Cer(m21:1_18:1)	Hex1Cer	m21:1_18:1	m39:2	751.633	C45 H85 O7 N1	M+H	0	0	0	0	0	0	31470000	28450000	6439000	4074000	-	-	-	-	-	-	B	B	-	-
Hex1Cer(d20:0_18:2)	Hex1Cer	d20:0_18:2	d38:2	753.612	C44 H83 O8 N1	M+H-H2O	0	0	0	0	760100000	1077000000	0	0	116900000	20710000	-	-	-	-	B	B	-	-	-	-
Hex1Cer(d20:0_18:1)	Hex1Cer	d20:0_18:1	d38:1	755.628	C44 H85 O8 N1	M+H-H2O	0	0	0	0	96470000	140500000	0	0	42080000	8547000	-	-	B	-	B	B	-	-	-	-
Hex1Cer(m20:1_20:5)	Hex1Cer	m20:1_20:5	m40:6	757.586	C46 H79 O7 N1	M+H	4904000	89220	0	732100000	0	0	0	0	35770000	6010000	B	B	-	B	-	-	-	-	B	-
Hex1Cer(m22:1_18:4)	Hex1Cer	m22:1_18:4	m40:5	759.601	C46 H81 O7 N1	M+H	0	0	0	0	0	0	190200000	190000000	34740000	9109000	-	-	-	-	-	-	B	B	-	-
Hex1Cer(m22:1_18:3)	Hex1Cer	m22:1_18:3	m40:4	761.617	C46 H83 O7 N1	M+H	0	0	0	0	0	0	224700000	301500000	14300000	1705000	-	B	-	-	-	-	B	B	-	-
Hex1Cer(d21:1_18:3)	Hex1Cer	d21:1_18:3	d39:4	763.596	C45 H81 O8 N1	M+H-H2O	0	0	0	0	0	0	0	0	2165000	1556000	-	-	-	-	-	-	B	B	-	-
Hex1Cer(m22:1_18:2)	Hex1Cer	m22:1_18:2	m40:3	763.633	C46 H85 O7 N1	M+H	0	0	0	0	0	0	0	264700000	49220000	7791000	-	-	-	-	-	-	-	A	-	-
Hex1Cer(m22:1_18:1)	Hex1Cer	m22:1_18:1	m40:2	765.648	C46 H87 O7 N1	M+H	0	0	0	0	0	0	33330000	0	58300000	50680000	-	-	-	-	-	-	B	B	-	-
Hex1Cer(d20:1_20:5)	Hex1Cer	d20:1_20:5	d40:6	773.581	C46 H79 O8 N1	M+H-H2O	0	0	0	797600000	0	0	0	0	12110000	146500	-	-	-	B	-	-	-	-	-	-
Hex1Cer(d20:0_20:4)	Hex1Cer	d20:0_20:4	d40:4	777.612	C46 H83 O8 N1	M+H-H2O	0	0	0	0	0	0	0	0	34500000	9128000	-	-	-	-	B	B	-	-	-	-
Hex1Cer(d22:1_18:2)	Hex1Cer	d22:1_18:2	d40:3	779.628	C46 H85 O8 N1	M+H-H2O	0	0	0	0	0	0	0	0	14920000	10940000	-	-	B	-	-	-	-	-	-	-
Hex1Cer(d22:1_18:1)	Hex1Cer	d22:1_18:1	d40:2	781.643	C46 H87 O8 N1	M+H-H2O	0	0	0	0	82010000	44820000	195500000	272800000	51970000	5676000	B	B	B	B	B	B	B	B	B	-
Hex1Cer(d22:1_19:1)	Hex1Cer	d22:1_19:1	d41:2	795.659	C47 H89 O8 N1	M+H-H2O	0	0	0	0	0	0	0	0	13970000	26770000	-	-	-	-	-	-	-	-	B	-
Hex1Cer(d22:2_20:5)	Hex1Cer	d22:2_20:5	d42:7	799.596	C48 H81 O8 N1	M+H-H2O	0	0	0	213000000	0	0	0	0	4057000	545100	-	-	-	B	-	-	-	-	-	-
Hex1Cer(t18:0_24:0)	Hex1Cer	t18:0_24:0	t42:0	829.701	C48 H95 O9 N1	M+H	0	0	0	0	0	0	0	0	1588000	1497000	-	-	A	-	-	-	A	A	-	-
Hex1Cer(t18:0_24:0)	Hex1Cer	t18:0_24:0	t42:0	829.701	C48 H95 O9 N1	M+H	0	0	10360000	0	0	0	0	0	140900	1994000	-	-	A	-	-	-	-	-	-	-
Hex1Cer(d18:1_26:0+O)	Hex1Cer	d18:1_26:0+O	d44:1+O	855.716	C50 H97 O9 N1	M+H	0	0	12660000	0	0	0	0	0	597300	690000	-	-	A	-	-	-	-	-	-	-
MG(20:5)	MG	20:05:00	20:05:00	376.261	C23 H36 O4	M+H	0	0	0	0	0	23230000	0	0	255700	53560	-	-	-	-	-	C	-	-	-	-
MGDG(12:0_20:5)	MGDG	12:0_20:5	1 day, 8:05:00	720.481	C41 H68 O10	M+Na	0	0	0	12300000	56780000	57170000	0	0	3666000	1796000	-	-	-	A	A	A	-	-	-	-
MGDG(16:0_16:4)	MGDG	16:0_16:4	1 day, 8:04:00	722.497	C41 H70 O10	M+NH4	0	0	0	0	0	0	20480000	22780000	5964000	3021000	-	-	-	-	-	-	B	A	-	-
MGDG(18:3_16:4)	MGDG	18:3_16:4	1 day, 10:07:00	744.481	C43 H68 O10	M+Na	3910000	0	0	0	0	0	264800000	351700000	16660000	5887000	B	-	A	-	-	-	A	A	A	-
MGDG(18:3_16:3)	MGDG	18:3_16:3	1 day, 10:06:00	746.497	C43 H70 O10	M+NH4	0	0	0	0	0	0	0	3466000	3929000	894500	-	-	-	-	-	-	A	A	-	-
MGDG(16:0_18:0)	MGDG	16:0_18:0	1 day, 10:00:00	758.591	C43 H82 O10	M+Na	0	0	0	0	0	0	17050000	22880000	4664000	1267000	-	-	A	-	-	-	A	A	-	-
MGDG(17:0_19:1)	MGDG	17:0_19:1	1 day, 12:01:00	784.606	C45 H84 O10	M+NH4	0	0	0	0	0	0	0	6499000	655500	954700	-	-	-	-	-	-	-	A	-	-
PA(36:5)	PA	1 day, 12:05:00	1 day, 12:05:00	694.457	C39 H67 O8 N0 P1	M+Na	0	0	0	0	0	0	0	0	4074000	6825000	-	-	-	-	-	-	-	-	-	C
PC(18:2)	PC	18:02:00	18:02:00	533.312	C26 H48 O8 N1 P1	M+H	0	0	0	0	4719000	0	0	0	209800	213400	-	-	-	-	C	-	-	-	-	-
PC(16:0_16:1)	PC	16:0_16:1	1 day, 8:01:00	731.547	C40 H78 O8 N1 P1	M+H	0	0	0	164400000	975900000	0	0	0	2451000	1763000	-	-	-	B	A	A	-	-	-	-
PC(16:1_18:2)	PC	16:1_18:2	1 day, 10:03:00	755.547	C42 H78 O8 N1 P1	M+H	0	0	0	0	3696000000	7426000000	0	24890000	2538000	204300	-	-	-	A	A	A	C	C	-	-
PC(16:1_18:1)	PC	16:1_18:1	1 day, 10:02:00	757.562	C42 H80 O8 N1 P1	M+H	0	0	9215000	0	4631000000	3009000000	0	0	6414000	1400000	-	-	C	A	B	B	B	B	C	-
PC(16:0_18:1)	PC	16:0_18:1	1 day, 10:01:00	759.578	C42 H82 O8 N1 P1	M+H	0	0	0	0	1680000000	1857000000	152600000	200000000	10150000	1323000	-	-	C	A	A	B	B	A	C	-
PC(35:6)	PC	1 day, 11:06:00	1 day, 11:06:00	763.515	C43 H74 O8 N1 P1	M+H	0	0	0	0	124200000	144800000	0	0	2122000	1016000	-	-	-	C	C	C	-	-	-	-
PC(33:3COOH)	PC	33:3COOH	33:3COOH	771.505	C41 H74 O10 N1 P1	M+H	0	0	0	0	0	27220000	0	0	1299000	2078000	-	-	-	-	-	C	-	-	-	-
PC(36:2e)	PC	36:2e	36:2e	771.614	C44 H86 O7 N1 P1	M+H	0	0	38050000	0	0	0	0	0	4122000	4481000	-	-	C	-	-	-	-	-	-	-
PC(18:1_18:2)	PC	18:1_18:2	1 day, 12:03:00	783.578	C44 H82 O8 N1 P1	M+H	0	0	0	0	2044000000	2371000000	21720000	39140000	3478000	2131000	-	-	-	A	A	A	C	B	-	-
PC(20:0_16:1)	PC	20:0_16:1	1 day, 12:01:00	787.609	C44 H86 O8 N1 P1	M+H	0	0	0	0	0	27440000	0	0	1628000	2440000	-	-	-	-	-	B	-	-	-	-
PC(16:0_20:1)	PC	16:0_20:1	1 day, 12:01:00	787.609	C44 H86 O8 N1 P1	M+H	0	0	0	0	0	7765000	40180000	44790000	1478000	245500	-	-	-	-	C	C	B	B	-	-
PC(34:2+OO)	PC	34:2+OO	34:2+OO	789.552	C42 H80 O10 N1 P1	M+H	0	0	0	0	0	474500000	0	0	2540000	1191000	-	-	-	-	C	C	-	-	-	-
PC(19:1_18:2)	PC	19:1_18:2	1 day, 13:03:00	797.593	C45 H84 O8 N1 P1	M+H	0	0	0	0	19210000	37640000	0	0	8566000	18060000	-	-	-	C	B	C	-	-	-	-
PC(35:1+2O)	PC	35:1+2O	35:1+2O	805.583	C43 H84 O10 N1 P1	M+H	0	0	0	0	0	6622000000	0	0	1674000	146500	-	-	-	C	-	C	-	-	-	-
PC(36:6+OO)	PC	36:6+OO	36:6+OO	809.521	C44 H76 O10 N1 P1	M+H	0	0	0	0	0	18520000	0	0	1451000	1263000	-	-	-	-	-	C	-	-	-	-
PC(36:5+OO)	PC	36:5+OO	36:5+OO	811.536	C44 H78 O10 N1 P1	M+H	0	0	0	0	40680000	81360000	0	0	4013000	1543000	-	-	-	-	C	C	-	-	-	-
PC(38:3)	PC	1 day, 14:03:00	1 day, 14:03:00	811.609	C46 H86 O8 N1 P1	M+H	0	0	0	0	13780000	21770000	0	0	4596000	9708000	-	-	-	-	C	C	-	-	-	-
PC(40:9e)	PC	40:9e	40:9e	813.567	C48 H80 O7 N1 P1	M+H	0	0	0	0	300600000	0	0	0	2964000	374500	-	-	-	-	C	-	-	-	-	-
PE(16:1_16:1)	PE	16:1_16:1	1 day, 8:02:00	687.484	C37 H70 O8 N1 P1	M+H	0	0	8275000	0	15850000	35490000	133200000	156800000	2663000	3629000	-	-	A	A	A	A	A	A	-	-
PE(16:0_16:0)	PE	16:0_16:0	1 day, 8:00:00	691.515	C37 H74 O8 N1 P1	M+Na	0	0	0	0	0	0	29490000	79990000	3393000	2554000	-	-	-	-	-	-	A	A	-	-
PE(17:1_16:0)	PE	17:1_16:0	1 day, 9:01:00	703.515	C38 H74 O8 N1 P1	M+H	0	0	0	0	0	0	33280000	36830000	1427000	605500	-	-	-	-	-	-	C	A	-	-
PE(16:1_18:3)	PE	16:1_18:3	1 day, 10:04:00	711.484	C39 H70 O8 N1 P1	M+H	0	0	0	0	0	0	21100000	31510000	4027000	6078000	-	-	-	-	-	-	A	A	-	-
PE(16:1_20:5)	PE	16:1_20:5	1 day, 12:06:00	735.484	C41 H70 O8 N1 P1	M+H	0	0	0	6110000	41610000	40830000	0	0	144500	570800	-	-	-	B	A	B	-	-	-	-
PE(38:0)	PE	1 day, 14:00:00	1 day, 14:00:00	775.609	C43 H86 O8 N1 P1	M+H	0	0	0	0	0	0	0	0	8943000	6928000	-	-	-	-	-	-	-	-	-	C
PE(45:2)	PE	1 day, 21:02:00	1 day, 21:02:00	869.687	C50 H96 O8 N1 P1	M+H	0	0	0	5925000	0	0	0	0	28990000	30390000	-	-	-	C	-	-	-	-	-	-
PE(45:0)	PE	1 day, 21:00:00	1 day, 21:00:00	873.719	C50 H100 O8 N1 P1	M+H	0	0	0	6205000	0	0	0	0	1799000	6519000	-	-	-	C	-	-	-	-	-	-
PE(48:1)	PE	2 days, 0:01:00	2 days, 0:01:00	913.75	C53 H104 O8 N1 P1	M+Na	0	14290000	0	0	0	0	0	0	9414000	15920000	-	C	-	-	-	-	-	-	-	-
PE(49:2)	PE	2 days, 1:02:00	2 days, 1:02:00	925.75	C54 H104 O8 N1 P1	M+Na	9138000	0	0	0	0	0	0	0	4137000	5891000	C	C	-	-	-	-	-	-	-	-
PE(49:1)	PE	2 days, 1:01:00	2 days, 1:01:00	927.766	C54 H106 O8 N1 P1	M+Na	0	15780000	0	0	0	0	0	0	21160000	24850000	-	C	-	-	-	-	-	-	-	-
PE(51:4)	PE	2 days, 3:04:00	2 days, 3:04:00	949.75	C56 H104 O8 N1 P1	M+H	0	0	0	0	0	0	0	0	21160000	24850000	-	-	-	-	-	-	-	-	C	-
PG(16:1_18:3)	PG	16:1_18:3	1 day, 10:04:00	742.479	C40 H71 O10 N0 P1	M+Na	1665000	0	7560000	0	0	0	37770000	34450000	2155000	507600	B	-	B	-	-	-	A	A	C	-
PG(16:0_18:2)	PG	16:0_18:2	1 day, 10:02:00	746.51	C40 H75 O10 N0 P1	M+Na	0	0	0	0	0	0	15400000	15410000	37670	796500	-	-	-	-	-	-	A	A	-	-
PG(18:4_18:3)	PG	18:4_18:3	1 day, 12:07:00	764.463	C42 H69 O10 N0 P1	M+Na	0	0	0	0	0	0	0	9343000	1250000	416600	-	-	-	-	-	-	-	A	-	-
PG(16:0_20:5)	PG	16:0_20:5	1 day, 12:05:00	768.494	C42 H73 O10 N0 P1	M+H	0	0	0	0	40860000	42090000	0	0	2350000	910700	-	-	-	-	B	B	-	-	-	-
PG(37:1)	PG	1 day, 13:01:00	1 day, 13:01:00	790.572	C43 H83 O10 N0 P1	M+Na	0	0	0	0	33160000	0	0	201700000	11210000	2874000	-	-	-	-	C	-	-	C	-	-
PI(16:0_18:2)	PI	16:0_18:2	1 day, 10:02:00	834.526	C43 H79 O13 N0 P1	M+Na	0	0	0	0	0	0	10110000	8526000	1062000	393800	-	-	-	-	-	-	A	B	-	-
PI(34:1)	PI	1 day, 10:01:00	1 day, 10:01:00	836.542	C43 H81 O13 N0 P1	M+Na	0	0	0	0	0	0	18300000	14270000	708100	348800	-	-	-	-	-	-	C	C	-	-
PI(36:0)	PI	1 day, 12:00:00	1 day, 12:00:00	866.588	C45 H87 O13 N0 P1	M+NH4	0	0	75110000	0	0	0	0	0	4796000	4236000	-	-	C	-	-	-	-	-	-	-
PS(38:3e)	PS	38:3e	38:3e	799.573	C44 H82 O9 N1 P1	M+H	0	0	0	0	0	0	0	56930000	1966000	2037000	-	-	-	-	-	-	-	C	-	-
SQDG(16:0_14:0)	SQDG	16:0_14:0	1 day, 6:00:00	766.49	C39 H74 O12 S1	M+NH4	0	0	0	0	0	39960000	0	0	4627000	1117000	-	-	-	-	-	A	-	-	-	-
SQDG(16:0_14:0)	SQDG	16:0_14:0	1 day, 6:00:00	766.49	C39 H74 O12 S1	M+NH4	0	0	0	333400	22030000	68010000	5829000	5340000	1065000	244400	-	-	-	A	A	A	A	A	A	-
SQDG(16:0_16:1)	SQDG	16:0_16:1	1 day, 8:01:00	792.506	C41 H76 O12 S1	M+NH4	0	0	0	0	582800000	591500000	0	0	19570000	4896000	-	-	-	-	A	A	-	-	A	A
SQDG(16:0_16:1)	SQDG	16:0_16:1	1 day, 8:01:00	792.506	C41 H76 O12 S1	M+NH4	0	0	0	271600	1591000000	0	0	0	7098000	1535000	A	-	-	A	A	-	-	-	-	A
SQDG(16:0_16:0)	SQDG	16:0_16:0	1 day, 8:00:00	794.521	C41 H78 O12 S1	M+NH4	0	0	0	0	0	0	121300000	50530000	24740000	5968000	-	-	-	-	-	-	A	A	-	A
SQDG(16:0_16:0)	SQDG	16:0_16:0	1 day, 8:00:00	794.521	C41 H78 O12 S1	M+NH4	0	0	84520000	3989000	15250000	33710000	491500000	445800000	26440000	7430000	-	-	A	A	A	A	A	A	A	A
SQDG(16:0_18:3)	SQDG	16:0_18:3	1 day, 10:03:00	816.506	C43 H76 O12 S1	M+NH4	0	0	0	0	0	0	97780000	76060000	53440000	16340000	-	-	-	-	-	-	A	A	-	A
SQDG(16:0_18:3)	SQDG	16:0_18:3	1 day, 10:03:00	816.506	C43 H76 O12 S1	M+NH4	3682000	0	10830000	0	0	0	154700000	149800000	22790000	7438000	A	-	A	-	-	-	A	A	A	A
SQDG(16:0_18:2)	SQDG	16:0_18:2	1 day, 10:02:00	818.521	C43 H78 O12 S1	M+NH4	2505000	0	0	0	7180000	0	50270000	46810000	14480000	4490000	A	-	-	-	A	A	A	A	A	A
SQDG(16:0_18:1)	SQDG	16:0_18:1	1 day, 10:01:00	820.537	C43 H80 O12 S1	M+NH4	0	0	597300	0	20210000	18650000	161800000	86260000	16380000	5638000	A	-	A	-	A	A	A	A	A	A
SQDG(16:0_18:0)	SQDG	16:0_18:0	1 day, 10:00:00	822.553	C43 H82 O12 S1	M+NH4	0	0	0	0	0	0	10880000	13810000	3016000	807100	-	-	-	-	-	-	A	A	A	-
SQDG(18:1_18:1)	SQDG	18:1_18:1	1 day, 12:02:00	846.553	C45 H82 O12 S1	M+NH4	1262000	0	0	0	0	0	0	0	3127000	748200	A	-	-	-	-	-	-	-	A	-
SiE()	SiE	NA	NA	414.386	C29 H50 O1	M+H-H2O	1314000	1345000	0	0	0	0	0	0	1397000	1771000	C	C	-	-	-	-	-	-	-	-
StE(24:7)	StE	1 day, 0:07:00	1 day, 0:07:00	748.616	C53 H80 O2	M+NH4	818600	212200	0	96550	3010000	0	0	12340000	32880000	36030000	C	C	B	C	C	C	C	C	C	C
StE(25:6)	StE	1 day, 1:06:00	1 day, 1:06:00	764.647	C54 H84 O2	M+NH4	0	64140000	0	0	0	0	0	0	13680000	14660000	-	C	-	-	-	-	-	-	-	-
StE(37:6)	StE	1 day, 13:06:00	1 day, 13:06:00	932.835	C66 H108 O2	M+NH4	0	0	0	0	0	0	0	0	25410000	22450000	-	-	-	-	-	-	-	-	C	-
TG(12:1e_6:0_10:3)	TG	12:1e_6:0_10:3	28:4e	504.382	C31 H52 O5	M+H	46090000	126700000	0	0	0	0	0	0	360700	26850000	B	B	-	-	-	-	-	-	-	-
TG(8:0_8:0_11:3)	TG	8:0_8:0_11:3	1 day, 3:03:00	506.361	C30 H50 O6	M+H	7379000	8582000	0	0	0	0	0	0	4428000	5077000	B	B	-	-	-	-	-	-	-	-
TG(11:0_6:0_10:2)	TG	11:0_6:0_10:2	1 day, 3:02:00	508.376	C30 H52 O6	M+H	0	14680000	0	0	0	0	0	0	5858000	4336000	-	B	-	-	-	-	-	-	-	-
TG(16:2e_6:0_10:3)	TG	16:2e_6:0_10:3	32:5e	558.428	C35 H58 O5	M+NH4	0	0	76800000	0	0	0	11000000	21260000	817500	1330000	-	-	B	-	-	-	B	B	-	-
TG(12:1e_10:1_10:1)	TG	12:1e_10:1_10:1	32:3e	562.46	C35 H62 O5	M+H	0	0	0	0	6424000	11460000	0	0	5730000	6839000	-	B	-	B	B	B	-	-	-	-
TG(20:1e_6:0_6:0)	TG	20:1e_6:0_6:0	32:1e	566.491	C35 H66 O5	M+Na	0	0	0	4986000	0	0	0	0	2822000	2482000	-	-	-	B	-	-	-	-	-	-
TG(14:0e_10:3_10:4)	TG	14:0e_10:3_10:4	34:7e	582.428	C37 H58 O5	M+NH4	0	24140000	2253000000	0	0	0	0	0	1479000	1955000	-	B	B	-	-	-	B	B	-	-
TG(10:0_11:2_12:4)	TG	10:0_11:2_12:4	1 day, 9:06:00	584.408	C36 H56 O6	M+H	0	0	5833000	0	0	0	0	0	387300	247100	-	-	A	-	-	-	-	-	-	-
TG(18:3e_6:0_10:3)	TG	18:3e_6:0_10:3	34:6e	584.444	C37 H60 O5	M+H	0	0	0	0	0	0	12500000	4780000	3631000	1336000	-	-	-	-	D	D	B	B	-	-
TG(18:3e_6:0_10:3)	TG	18:3e_6:0_10:3	34:6e	584.444	C37 H60 O5	M+NH4	0	32300000	171300000	0	0	0	15660000	13830000	643600	834600	-	B	B	D	-	-	B	B	-	-
TG(14:1e_10:1_10:3)	TG	14:1e_10:1_10:3	34:5e	586.46	C37 H62 O5	M+Na	0	0	116400000	0	0	0	0	0	362200	398300	-	-	B	-	-	-	B	B	-	-
TG(33:4)	TG	1 day, 9:04:00	1 day, 9:04:00	588.439	C36 H60 O6	M+Na	1181000	0	0	0	8651000	0	0	0	8551000	8055000	D	-	-	-	C	-	-	-	-	-
TG(16:2e_6:0_12:2)	TG	16:2e_6:0_12:2	34:4e	588.475	C37 H64 O5	M+H	0	0	0	28870000	0	0	0	0	3148000	2770000	-	-	-	B	-	-	-	-	-	-
TG(12:1e_10:1_12:2)	TG	12:1e_10:1_12:2	34:4e	588.475	C37 H64 O5	M+H	0	0	0	0	0	0	0	0	25490000	32450000	B	-	-	C	-	-	-	-	-	-
TG(14:1e_10:1_10:1)	TG	14:1e_10:1_10:1	34:3e	590.491	C37 H66 O5	M+H	0	0	0	0	0	0	0	0	41300000	41080000	-	-	-	-	-	-	-	-	B	B
TG(14:1e_10:1_10:1)	TG	14:1e_10:1_10:1	34:3e	590.491	C37 H66 O5	M+H	342800000	288800000	16370000	3192000	0	0	0	0	238300000	264300000	B	B	B	B	-	-	-	-	B	B
TG(14:1e_10:1_10:1)	TG	14:1e_10:1_10:1	34:3e	590.491	C37 H66 O5	M+H	42220000	0	0	0	0	0	0	0	41170000	49820000	B	-	-	-	-	-	-	-	-	-
TG(14:0e_10:0_10:1)	TG	14:0e_10:0_10:1	34:1e	594.522	C37 H70 O5	M+Na	57840000	0	0	0	0	0	0	0	29100000	23000000	B	-	-	-	-	-	-	-	-	-
TG(14:1e_9:0_11:0)	TG	14:1e_9:0_11:0	34:1e	594.522	C37 H70 O5	M+Na	199000000	0	0	0	0	0	0	0	31110000	29210000	B	-	-	-	-	-	-	-	-	-
TG(14:1e_9:0_11:0)	TG	14:1e_9:0_11:0	34:1e	594.522	C37 H70 O5	M+Na	0	37470000	0	0	0	0	0	0	24050000	32050000	-	B	-	-	-	-	-	-	-	-
TG(14:1e_10:3_11:3)	TG	14:1e_10:3_11:3	35:7e	596.444	C38 H60 O5	M+Na	0	0	0	0	54120000	0	0	0	667900	141900	-	-	-	-	B	-	-	-	-	-
TG(16:0_8:0_10:1)	TG	16:0_8:0_10:1	1 day, 10:01:00	608.502	C37 H68 O6	M+H	0	0	0	0	0	0	0	0	4515000	7.386	A	A	A	B	D	C	-	-	A	A
TG(4:0_14:0_16:1)	TG	4:0_14:0_16:1	1 day, 10:01:00	608.502	C37 H68 O6	M+NH4	0	0	0	8126000	0	0	0	0	1393000	1425000	-	-	-	A	-	-	-	-	-	-
TG(36:6e)	TG	36:6e	36:6e	612.475	C39 H64 O5	M+H	20330000	41530000	0	0	0	0	0	0	15910000	16990000	C	C	-	-	-	-	-	-	-	-
TG(14:1e_10:1_12:3)	TG	14:1e_10:1_12:3	36:5e	614.491	C39 H66 O5	M+H	0	0	0	0	0	0	0	0	66470000	73160000	C	C	-	-	-	-	-	-	B	B
TG(14:1e_10:1_12:3)	TG	14:1e_10:1_12:3	36:5e	614.491	C39 H66 O5	M+H	11690000	11120000	0	0	0	0	0	0	9111000	10390000	C	B	-	-	-	-	-	-	-	-
TG(12:1e_6:0_18:4)	TG	12:1e_6:0_18:4	36:5e	614.491	C39 H66 O5	M+H	47900000	68560000	0	0	0	0	0	0	29530000	33670000	B	B	-	-	-	-	-	-	-	-
TG(35:4)	TG	1 day, 11:04:00	1 day, 11:04:00	616.47	C38 H64 O6	M+NH4	0	0	0	0	16620000	0	0	0	18710000	16270000	-	-	-	-	C	-	-	-	-	-
TG(12:1e_6:0_18:3)	TG	12:1e_6:0_18:3	36:4e	616.507	C39 H68 O5	M+H	0	128600000	18480000	0	0	0	0	0	31220000	28150000	-	B	B	-	-	-	-	-	B	-
TG(14:1e_11:0_11:3)	TG	14:1e_11:0_11:3	36:4e	616.507	C39 H68 O5	M+H	0	0	0	0	0	0	0	0	31520000	27610000	-	-	-	-	-	-	-	-	B	C
TG(12:1e_6:0_18:3)	TG	12:1e_6:0_18:3	36:4e	616.507	C39 H68 O5	M+H	626000000	887800000	0	0	0	0	0	0	700600000	772100000	B	B	-	-	-	-	-	-	B	B
TG(16:2e_10:4_11:4)	TG	16:2e_10:4_11:4	37:10e	618.428	C40 H58 O5	M+Na	0	0	0	0	0	0	0	0	87560000	142200000	-	-	-	-	-	-	-	-	B	B
TG(12:1e_6:0_18:2)	TG	12:1e_6:0_18:2	36:3e	618.522	C39 H70 O5	M+H	0	0	0	0	0	0	0	0	5177000	4544000	-	B	-	-	-	-	-	-	-	-
TG(12:1e_6:0_18:2)	TG	12:1e_6:0_18:2	36:3e	618.522	C39 H70 O5	M+H	0	0	59260000	0	0	0	0	0	3366000	3991000	-	-	B	B	-	-	-	-	-	-
TG(12:0e_6:0_18:3)	TG	12:0e_6:0_18:3	36:3e	618.522	C39 H70 O5	M+H	95760000	143400000	0	0	0	0	0	0	89780000	93030000	B	B	-	-	-	-	-	-	B	-
TG(12:1e_6:0_18:1)	TG	12:1e_6:0_18:1	36:2e	620.538	C39 H72 O5	M+H	22800000	64510000	27090000	0	0	0	0	0	4574000	5725000	B	B	B	C	-	-	-	-	-	-
TG(36:1e)	TG	36:1e	36:1e	622.554	C39 H74 O5	M+NH4	0	0	0	1666000	0	0	0	0	2000000	2158000	-	-	-	C	-	-	-	-	-	-
TG(11:0_11:4_14:0)	TG	11:0_11:4_14:0	1 day, 12:04:00	630.486	C39 H66 O6	M+NH4	0	0	0	0	172900000	122600000	0	0	1435000	1664000	-	-	-	-	B	B	-	-	-	-
TG(16:1_10:1_10:2)	TG	16:1_10:1_10:2	1 day, 12:04:00	630.486	C39 H66 O6	M+H	0	0	0	321300000	0	0	0	0	17440000	14670000	-	-	-	A	-	-	-	-	-	-
TG(8:0_10:1_18:3)	TG	8:0_10:1_18:3	1 day, 12:04:00	630.486	C39 H66 O6	M+H	0	0	0	0	0	0	0	0	20140000	18700000	A	A	-	-	-	-	-	-	A	A
TG(8:0_10:2_18:1)	TG	8:0_10:2_18:1	1 day, 12:03:00	632.502	C39 H68 O6	M+H	0	33810000	35110000	0	0	0	0	0	8148000	7050000	-	A	A	-	-	-	-	-	-	-
TG(36:3)	TG	1 day, 12:03:00	1 day, 12:03:00	632.502	C39 H68 O6	M+NH4	0	685.7	0	0	0	0	0	0	2733000	3322000	C	C	C	-	-	-	-	-	-	C
TG(8:0_10:1_18:1)	TG	8:0_10:1_18:1	1 day, 12:02:00	634.517	C39 H70 O6	M+NH4	18400000	57650000	256700000	48310000	0	0	0	0	5899000	5800000	A	A	B	B	-	-	-	-	A	A
TG(4:0_16:1_16:1)	TG	4:0_16:1_16:1	1 day, 12:02:00	634.517	C39 H70 O6	M+NH4	2903000	0	0	0	0	0	0	0	2583000	2951000	B	-	-	-	-	-	-	-	-	-
TG(17:1_10:3_10:4)	TG	17:1_10:3_10:4	1 day, 13:08:00	636.439	C40 H60 O6	M+Na	0	0	0	0	0	0	0	0	22440000	21570000	-	-	-	-	-	-	-	-	B	B
TG(8:0_10:0_18:1)	TG	8:0_10:0_18:1	1 day, 12:01:00	636.533	C39 H72 O6	M+NH4	0	194500000	0	0	0	0	0	0	69200000	62800000	B	A	-	-	-	-	-	-	-	-
TG(4:0_16:0_16:1)	TG	4:0_16:0_16:1	1 day, 12:01:00	636.533	C39 H72 O6	M+NH4	12100000	17600000	0	3789000	0	0	0	0	12010000	14000000	C	B	-	A	-	-	-	-	C	C
TG(4:0_16:0_16:0)	TG	4:0_16:0_16:0	1 day, 12:00:00	638.548	C39 H74 O6	M+NH4	0	0	48790000	0	0	0	0	0	13960000	13390000	-	-	B	-	-	-	-	-	-	-
TG(36:2CHO)	TG	36:2CHO	36:2CHO	648.496	C39 H68 O7	M+NH4	9925000	25450000	0	0	0	0	0	0	2759000	3154000	C	C	-	-	-	-	-	-	-	-
TG(11:0_10:1_16:0)	TG	11:0_10:1_16:0	1 day, 13:01:00	650.548	C40 H74 O6	M+NH4	4118000	9692000	0	0	0	0	0	0	1852000	2160000	C	B	-	-	-	-	-	-	-	-
TG(6:0_14:3_18:2)	TG	6:0_14:3_18:2	1 day, 14:05:00	656.502	C41 H68 O6	M+H	0	0	0	0	0	0	168200000	170500000	17530000	16190000	-	-	-	-	-	-	A	A	-	-
TG(18:4_10:3_11:4)	TG	18:4_10:3_11:4	1 day, 15:11:00	658.423	C42 H58 O6	M+H	0	0	0	0	0	0	0	0	22440000	21570000	-	-	-	-	-	-	-	-	-	B
TG(6:0_14:3_18:1)	TG	6:0_14:3_18:1	1 day, 14:04:00	658.517	C41 H70 O6	M+H	0	0	0	0	0	0	26830000	21220000	4906000	4359000	-	-	-	-	-	-	A	A	-	-
TG(38:4)	TG	1 day, 14:04:00	1 day, 14:04:00	658.517	C41 H70 O6	M+NH4	0	0	0	0	0	0	0	0	2393000	2841000	-	-	-	-	-	-	-	-	D	C
TG(20:1_6:0_12:2)	TG	20:1_6:0_12:2	1 day, 14:03:00	660.533	C41 H72 O6	M+NH4	0	0	8409000	0	0	0	0	0	1915000	1862000	-	B	B	-	-	-	-	-	-	-
TG(18:1_10:1_10:1)	TG	18:1_10:1_10:1	1 day, 14:03:00	660.533	C41 H72 O6	M+NH4	0	6624000	0	0	0	0	0	0	1023000	4052000	-	B	-	-	-	-	-	-	-	-
TG(11:0_10:1_17:1)	TG	11:0_10:1_17:1	1 day, 14:02:00	662.548	C41 H74 O6	M+NH4	0	251500000	30860000	0	0	0	0	0	73360000	61560000	-	A	B	-	-	-	-	-	A	A
TG(10:0_10:1_18:1)	TG	10:0_10:1_18:1	1 day, 14:02:00	662.548	C41 H74 O6	M+NH4	8870000	0	0	0	0	0	0	0	14420000	16310000	B	B	-	-	-	-	-	-	B	B
TG(12:1e_9:0_18:1)	TG	12:1e_9:0_18:1	39:2e	662.585	C42 H78 O5	M+NH4	0	0	0	0	0	0	0	12980000	542300	319100	-	-	-	-	-	-	-	B	-	-
TG(16:1_8:0_14:0)	TG	16:1_8:0_14:0	1 day, 14:01:00	664.564	C41 H76 O6	M+NH4	0	0	0	4559000	0	0	0	0	2456000	2808000	-	-	-	A	-	-	-	-	-	-
TG(12:1e_6:0_22:6)	TG	12:1e_6:0_22:6	40:7e	666.522	C43 H70 O5	M+H	0	0	21470000	0	0	0	0	0	1765000	941200	-	-	B	-	-	-	-	-	-	-
TG(12:1e_8:0_20:5)	TG	12:1e_8:0_20:5	40:6e	668.538	C43 H72 O5	M+H	0	0	0	4670000	0	0	0	0	279100	917000	-	-	-	B	-	-	-	-	-	-
TG(38:5CHO)	TG	38:5CHO	38:5CHO	670.481	C41 H66 O7	M+H	0	0	0	0	0	0	0	6858000	1103000	4361000	-	-	-	-	-	-	-	C	-	-
TG(4:0CHO_17:1_17:1)	TG	4:0CHO_17:1_17:1	38:2CHO	676.528	C41 H72 O7	M+NH4	0	71210000	0	0	0	0	0	0	19110000	17830000	-	B	-	-	-	-	-	-	-	-
TG(11:0_10:1_18:1)	TG	11:0_10:1_18:1	1 day, 15:02:00	676.564	C42 H76 O6	M+NH4	6866000	19030000	0	0	0	0	0	0	1665000	2547000	C	B	-	-	-	-	-	-	-	-
TG(4:0CHO_16:0_18:1)	TG	4:0CHO_16:0_18:1	38:1CHO	678.543	C41 H74 O7	M+NH4	11140000	47960000	0	0	0	0	0	0	6756000	8299000	A	A	-	C	-	-	-	-	B	B
TG(15:0_8:0_16:1)	TG	15:0_8:0_16:1	1 day, 15:01:00	678.58	C42 H78 O6	M+NH4	0	0	0	5779000	0	0	0	0	5469000	5614000	-	-	-	B	-	-	-	-	-	-
TG(15:0_8:0_16:0)	TG	15:0_8:0_16:0	1 day, 15:00:00	680.596	C42 H80 O6	M+NH4	5778000	10830000	0	8250000	0	0	0	0	4103000	4530000	B	B	-	A	-	-	-	-	-	-
TG(16:0_6:0_18:3)	TG	16:0_6:0_18:3	1 day, 16:03:00	688.564	C43 H76 O6	M+NH4	0	8509000	0	0	0	0	0	0	3001000	3124000	-	A	-	-	-	-	-	-	-	-
TG(4:0_18:1_18:1)	TG	4:0_18:1_18:1	1 day, 16:02:00	690.58	C43 H78 O6	M+NH4	9755000	23890000	0	0	0	0	0	0	5975000	4814000	A	A	-	-	-	-	-	-	-	-
TG(5:0CHO_16:0_18:1)	TG	5:0CHO_16:0_18:1	39:1CHO	692.559	C42 H76 O7	M+NH4	0	0	225300000	0	0	0	0	0	8120000	9392000	A	A	A	-	-	-	-	-	B	B
TG(16:0_6:0_18:1)	TG	16:0_6:0_18:1	1 day, 16:01:00	692.596	C43 H80 O6	M+NH4	30170000	49970000	0	0	0	0	0	0	18160000	20880000	A	A	-	-	-	-	-	-	A	A
TG(4:0COOH_16:0_18:1)	TG	4:0COOH_16:0_18:1	38:1COOH	694.538	C41 H74 O8	M+NH4	1689000	7455000	0	0	0	0	0	0	2967000	1009000	B	A	-	-	-	-	-	-	A	-
TG(9:0CHO_14:0_16:0)	TG	9:0CHO_14:0_16:0	39:0CHO	694.575	C42 H78 O7	M+NH4	0	0	0	0	0	0	0	0	7161000	7732000	B	B	-	-	-	-	-	-	B	B
TG(16:0_8:0_16:0)	TG	16:0_8:0_16:0	1 day, 16:00:00	694.611	C43 H82 O6	M+NH4	26420000	41170000	0	17590000	0	0	0	0	18300000	19890000	A	A	-	A	-	-	-	-	A	A
TG(4:0CHO_18:1_18:1)	TG	4:0CHO_18:1_18:1	40:2CHO	704.559	C43 H76 O7	M+NH4	0	119800000	0	0	0	0	0	0	12940000	17120000	A	A	-	-	-	-	-	-	B	B
TG(16:1_9:0_16:1)	TG	16:1_9:0_16:1	1 day, 17:02:00	704.596	C44 H80 O6	M+NH4	0	0	0	2033000	0	0	0	0	7484000	8460000	-	-	-	A	-	-	-	-	-	-
TG(8:1CHO_16:0_16:0)	TG	8:1CHO_16:0_16:0	40:1CHO	706.575	C43 H78 O7	M+NH4	48200000	186600000	0	5554000	0	0	0	0	28320000	36780000	B	B	-	B	-	-	-	-	B	B
TG(16:0_9:0_16:1)	TG	16:0_9:0_16:1	1 day, 17:01:00	706.611	C44 H82 O6	M+NH4	12710000	56060000	0	4343000	0	0	0	0	27810000	33470000	B	A	-	A	-	-	-	-	B	B
TG(5:0COOH_16:0_18:1)	TG	5:0COOH_16:0_18:1	39:1COOH	708.554	C42 H76 O8	M+NH4	3484000	12080000	0	7197000	0	0	0	0	3365000	1871000	B	A	-	A	-	-	-	-	-	-
TG(16:0_8:0_17:0)	TG	16:0_8:0_17:0	1 day, 17:00:00	708.627	C44 H84 O6	M+NH4	5988000	9981000	0	0	0	0	0	0	3553000	3084000	C	B	-	-	-	-	-	-	-	-
TG(9:0COOH_14:0_16:0)	TG	9:0COOH_14:0_16:0	39:0COOH	710.57	C42 H78 O8	M+NH4	0	7087000	0	3348000	0	0	0	0	2934000	2371000	-	B	-	A	-	-	-	-	-	-
TG(6:0_18:1_18:3)	TG	6:0_18:1_18:3	1 day, 18:04:00	714.58	C45 H78 O6	M+NH4	7311000	11560000	0	0	0	0	0	0	5472000	5996000	A	A	-	-	-	-	-	-	-	-
TG(16:1_12:2_14:0)	TG	16:1_12:2_14:0	1 day, 18:03:00	716.596	C45 H80 O6	M+NH4	0	0	0	2295000	0	0	0	0	2175000	7638000	-	-	-	A	-	-	-	-	-	-
TG(16:0_8:0_18:2)	TG	16:0_8:0_18:2	1 day, 18:02:00	718.611	C45 H82 O6	M+H	0	15920000	0	0	0	0	0	0	1960000	1510000	-	B	-	-	-	-	-	-	-	-
TG(6:0_18:1_18:1)	TG	6:0_18:1_18:1	1 day, 18:02:00	718.611	C45 H82 O6	M+NH4	46990000	85660000	0	0	0	0	0	0	28270000	31780000	A	A	-	-	-	-	-	-	A	A
TG(8:2COOH_16:0_16:0)	TG	8:2COOH_16:0_16:0	40:2COOH	720.554	C43 H76 O8	M+NH4	0	6116000	0	0	0	0	0	0	5685000	8056000	-	B	-	-	-	-	-	-	-	-
TG(4:0COOH_18:1_18:1)	TG	4:0COOH_18:1_18:1	40:2COOH	720.554	C43 H76 O8	M+NH4	4451000	7638000	0	0	0	0	0	0	3487000	1974000	A	A	-	-	-	-	-	-	A	-
TG(9:0CHO_16:0_16:1)	TG	9:0CHO_16:0_16:1	41:1CHO	720.59	C44 H80 O7	M+NH4	0	0	0	7198000	0	0	0	0	24750000	32840000	B	A	-	B	B	B	-	-	B	B
TG(16:0_8:0_18:1)	TG	16:0_8:0_18:1	1 day, 18:01:00	720.627	C45 H84 O6	M+NH4	177200000	283300000	0	0	0	0	0	0	130200000	148500000	A	A	-	-	A	A	-	-	A	A
TG(5:0COOCH3_16:0_18:1)	TG	5:0COOCH3_16:0_18:1	39:1COOCH3	722.57	C43 H78 O8	M+NH4	0	0	0	0	0	0	0	0	5926000	4330000	-	B	-	-	-	-	-	-	B	-
TG(9:0CHO_16:0_16:0)	TG	9:0CHO_16:0_16:0	41:0CHO	722.606	C44 H82 O7	M+NH4	43800000	59460000	0	8215000	0	0	0	0	40330000	44210000	A	A	-	A	-	-	-	-	-	-
TG(26:0_8:0_8:0)	TG	26:0_8:0_8:0	1 day, 18:00:00	722.642	C45 H86 O6	M+Na	0	0	0	0	0	0	0	0	6652000	6853000	A	A	-	-	-	-	-	-	A	B
TG(16:0_12:0_14:0)	TG	16:0_12:0_14:0	1 day, 18:00:00	722.642	C45 H86 O6	M+NH4	0	0	0	8730000	0	0	0	0	24630000	17830000	-	-	-	A	A	A	-	-	-	-
TG(18:0_8:0_16:0)	TG	18:0_8:0_16:0	1 day, 18:00:00	722.642	C45 H86 O6	M+NH4	19040000	32550000	0	0	0	0	0	0	15890000	17330000	A	A	-	-	-	-	-	-	-	-
TG(7:0COOCH3_16:0_16:0)	TG	7:0COOCH3_16:0_16:0	39:0COOCH3	724.585	C43 H80 O8	M+NH4	4791000	11590000	0	0	0	0	0	0	4453000	3286000	B	B	-	-	-	-	-	-	-	-
TG(12:0e_12:0_20:5)	TG	12:0e_12:0_20:5	44:5e	726.616	C47 H82 O5	M+H	3722000	0	0	0	0	0	0	0	1075000	1095000	B	-	-	-	-	-	-	-	-	-
TG(16:0_9:0_18:3)	TG	16:0_9:0_18:3	1 day, 19:03:00	730.611	C46 H82 O6	M+NH4	9617000	19960000	0	0	0	0	0	0	2747000	4585000	A	A	-	-	-	-	-	-	-	-
TG(8:2COOH_16:0_17:1)	TG	8:2COOH_16:0_17:1	41:3COOH	732.554	C44 H76 O8	M+NH4	0	3306000	0	0	0	0	0	0	413900	433000	-	B	-	-	-	-	-	-	-	-
TG(8:1CHO_16:0_18:1)	TG	8:1CHO_16:0_18:1	42:2CHO	732.59	C45 H80 O7	M+NH4	52580000	112000000	0	7790000	0	0	0	0	31630000	38330000	A	A	-	C	-	-	-	-	C	B
TG(16:1_9:0_18:1)	TG	16:1_9:0_18:1	1 day, 19:02:00	732.627	C46 H84 O6	M+NH4	0	0	0	0	0	0	0	0	34700000	40790000	A	A	-	-	-	-	-	-	A	A
TG(18:3_12:1_14:4)	TG	18:3_12:1_14:4	1 day, 20:08:00	734.548	C47 H74 O6	M+NH4	0	0	0	0	0	0	0	0	1197000	1680000	-	-	B	-	-	-	-	-	-	-
TG(7:1CHO_16:0_19:0)	TG	7:1CHO_16:0_19:0	42:1CHO	734.606	C45 H82 O7	M+H	37200000	34640000	0	0	0	0	0	0	37190000	35640000	A	A	-	B	-	-	-	-	A	A
TG(16:0_9:0_18:1)	TG	16:0_9:0_18:1	1 day, 19:01:00	734.642	C46 H86 O6	M+NH4	41980000	55260000	0	0	0	0	0	0	36130000	41610000	A	A	-	-	-	-	-	-	A	A
TG(16:0_10:4_18:3)	TG	16:0_10:4_18:3	1 day, 20:07:00	736.564	C47 H76 O6	M+NH4	0	0	0	0	0	0	0	0	1981000	2384000	-	-	A	-	-	-	-	-	-	-
TG(9:0COOH_16:0_16:1)	TG	9:0COOH_16:0_16:1	41:1COOH	736.585	C44 H80 O8	M+NH4	0	0	0	16880000	0	0	0	0	4787000	4966000	-	B	-	A	-	-	-	-	-	-
TG(9:0CHO_16:0_17:0)	TG	9:0CHO_16:0_17:0	42:0CHO	736.622	C45 H84 O7	M+NH4	0	120100000	0	0	0	0	0	0	25300000	26740000	-	B	-	-	-	-	-	-	-	-
TG(10:0_12:4_22:2)	TG	10:0_12:4_22:2	1 day, 20:06:00	738.58	C47 H78 O6	M+NH4	0	0	10240000	0	0	0	0	0	1206000	3535000	-	-	B	-	-	-	-	-	-	-
TG(9:0COOH_16:0_16:0)	TG	9:0COOH_16:0_16:0	41:0COOH	738.601	C44 H82 O8	M+NH4	32560000	32850000	0	0	4037000	5650000	0	0	21580000	18100000	A	B	-	B	A	A	-	-	A	A
TG(6:0_18:1_20:4)	TG	6:0_18:1_20:4	1 day, 20:05:00	740.596	C47 H80 O6	M+H	9563000	0	0	0	0	0	0	0	5056000	5399000	A	-	-	-	-	-	-	-	-	-
TG(8:1CHO_17:1_18:2)	TG	8:1CHO_17:1_18:2	43:4CHO	742.575	C46 H78 O7	M+NH4	0	10690000	0	0	0	0	0	0	34450000	9109000	-	D	-	-	-	-	-	-	B	-
TG(11:2CHO_16:1_16:1)	TG	11:2CHO_16:1_16:1	43:4CHO	742.575	C46 H78 O7	M+NH4	0	0	16620000	0	0	0	0	0	4945000	4832000	-	-	A	-	-	-	-	-	-	-
TG(11:2CHO_16:1_16:1)	TG	11:2CHO_16:1_16:1	43:4CHO	742.575	C46 H78 O7	M+H	0	0	0	5330000	0	0	0	0	4363000	6328000	-	-	-	A	-	-	-	-	-	-
TG(16:1_12:2_16:1)	TG	16:1_12:2_16:1	1 day, 20:04:00	742.611	C47 H82 O6	M+NH4	0	0	0	11970000	0	0	0	0	13870000	15590000	-	-	-	A	-	-	-	-	-	-
TG(16:0_8:0_20:4)	TG	16:0_8:0_20:4	1 day, 20:04:00	742.611	C47 H82 O6	M+H	0	0	0	0	0	0	0	0	15550000	16390000	A	A	-	-	-	-	-	-	-	-
TG(11:3CHO_16:0_16:0)	TG	11:3CHO_16:0_16:0	43:3CHO	744.59	C46 H80 O7	M+H	0	0	0	0	0	0	0	0	10820000	12390000	-	A	-	A	-	-	-	-	A	A
TG(8:0_18:1_18:2)	TG	8:0_18:1_18:2	1 day, 20:03:00	744.627	C47 H84 O6	M+H	8232000	16020000	0	0	0	0	0	0	6634000	6870000	A	A	-	-	-	-	-	-	-	-
TG(16:1_12:1_16:1)	TG	16:1_12:1_16:1	1 day, 20:03:00	744.627	C47 H84 O6	M+NH4	0	0	0	417000	11550000	9079000	0	0	21840000	26650000	-	-	-	A	A	A	-	-	-	-
TG(8:2COOH_16:0_18:1)	TG	8:2COOH_16:0_18:1	42:3COOH	746.57	C45 H78 O8	M+Na	0	8094000	0	0	0	0	0	0	2018000	3105000	-	B	-	-	-	-	-	-	-	-
TG(6:1CHO_18:1_19:0)	TG	6:1CHO_18:1_19:0	43:2CHO	746.606	C46 H82 O7	M+NH4	0	0	0	0	0	0	0	0	21860000	27530000	A	A	-	-	-	-	-	-	B	B
TG(8:0_18:1_18:1)	TG	8:0_18:1_18:1	1 day, 20:02:00	746.642	C47 H86 O6	M+NH4	220300000	384800000	11240000	0	0	0	0	0	161500000	174200000	A	A	A	-	-	-	-	-	A	A
TG(5:0COOCH3_18:1_18:1)	TG	5:0COOCH3_18:1_18:1	41:2COOCH3	748.585	C45 H80 O8	M+NH4	0	80050000	0	0	0	0	0	0	7202000	12370000	-	B	-	-	-	-	-	-	-	-
TG(10:2COOH_16:0_16:0)	TG	10:2COOH_16:0_16:0	42:2COOH	748.585	C45 H80 O8	M+Na	16370000	0	0	0	0	0	0	0	5623000	7900000	A	A	-	-	-	-	-	-	-	-
TG(5:0COOCH3_18:1_18:1)	TG	5:0COOCH3_18:1_18:1	41:2COOCH3	748.585	C45 H80 O8	M+NH4	0	0	0	0	0	0	0	0	8043000	5023000	-	A	-	-	-	-	-	-	B	B
TG(8:1COOH_16:0_18:1)	TG	8:1COOH_16:0_18:1	42:2COOH	748.585	C45 H80 O8	M+Na	0	20130000	0	0	0	0	0	0	3297000	2362000	B	B	-	C	-	-	-	-	B	-
TG(9:0CHO_16:0_18:1)	TG	9:0CHO_16:0_18:1	43:1CHO	748.622	C46 H84 O7	M+NH4	33180000	143000000	1618000	0	0	0	0	0	158600000	210300000	A	A	B	B	-	-	-	-	A	A
TG(16:1_14:0_14:0)	TG	16:1_14:0_14:0	1 day, 20:01:00	748.658	C47 H88 O6	M+NH4	0	142600000	17330000	686900000	87050000	0	0	0	92340000	96100000	-	A	A	A	A	A	-	-	A	A
TG(7:0COOCH3_16:0_18:1)	TG	7:0COOCH3_16:0_18:1	41:1COOCH3	750.601	C45 H82 O8	M+NH4	0	62930000	0	0	0	0	0	0	10710000	7233000	-	A	-	-	-	-	-	-	-	-
TG(11:0CHO_16:0_16:0)	TG	11:0CHO_16:0_16:0	43:0CHO	750.637	C46 H86 O7	M+Na	3667000	0	0	0	0	0	0	0	3831000	4626000	B	-	-	-	-	-	-	-	-	-
TG(11:0CHO_16:0_16:0)	TG	11:0CHO_16:0_16:0	43:0CHO	750.637	C46 H86 O7	M+NH4	0	138300000	0	0	0	0	0	0	59160000	56700000	-	B	-	-	-	-	-	-	B	B
TG(9:0CHO_16:0_18:0)	TG	9:0CHO_16:0_18:0	43:0CHO	750.637	C46 H86 O7	M+NH4	30960000	42210000	0	0	0	0	0	0	21340000	20010000	B	B	-	-	-	-	-	-	B	B
TG(16:0_14:0_14:0)	TG	16:0_14:0_14:0	1 day, 20:00:00	750.674	C47 H90 O6	M+NH4	0	0	0	0	33060000	13750000	4911000	6058000	11160000	13640000	A	A	A	A	A	A	A	A	-	-
TG(8:2CHO_18:1_18:1)	TG	8:2CHO_18:1_18:1	44:4CHO	756.59	C47 H80 O7	M+H	0	12480000	0	0	0	0	0	0	38920000	47330000	A	A	-	-	-	-	-	-	-	B
TG(9:0_18:1_18:3)	TG	9:0_18:1_18:3	1 day, 21:04:00	756.627	C48 H84 O6	M+NH4	8898000	8134000	0	0	0	0	0	0	7490000	6791000	A	A	-	-	-	-	-	-	-	-
TG(18:3_10:4_18:3)	TG	18:3_10:4_18:3	1 day, 22:10:00	758.548	C49 H74 O6	M+H	0	0	0	0	0	0	0	3810000	1270000	2922000	-	-	-	-	-	-	-	A	-	-
TG(12:3CHO_16:0_16:0)	TG	12:3CHO_16:0_16:0	44:3CHO	758.606	C47 H82 O7	M+H	0	0	0	0	0	0	0	0	11390000	10500000	-	-	-	-	-	-	-	-	-	A
TG(8:1CHO_18:1_18:1)	TG	8:1CHO_18:1_18:1	44:3CHO	758.606	C47 H82 O7	M+NH4	26820000	74570000	0	0	0	0	0	0	2332000	6302000	B	A	-	-	-	-	-	-	-	B
TG(12:3CHO_16:0_16:0)	TG	12:3CHO_16:0_16:0	44:3CHO	758.606	C47 H82 O7	M+H	0	8672000	0	0	0	0	0	0	928700	432900	-	A	-	-	-	-	-	-	-	-
TG(9:0_18:1_18:2)	TG	9:0_18:1_18:2	1 day, 21:03:00	758.642	C48 H86 O6	M+NH4	13490000	23480000	0	0	0	0	0	0	10700000	12050000	A	A	-	-	-	-	-	-	-	A
TG(11:3COOH_16:0_16:0)	TG	11:3COOH_16:0_16:0	43:3COOH	760.585	C46 H80 O8	M+Na	0	0	0	0	0	0	0	0	1745000	4317000	B	A	-	-	-	-	-	-	-	-
TG(11:3COOH_16:0_16:0)	TG	11:3COOH_16:0_16:0	43:3COOH	760.585	C46 H80 O8	M+H	7467000	0	0	0	0	4660000	0	0	8910000	6440000	A	-	-	-	-	A	-	-	A	A
TG(18:2+O_12:0_14:1)	TG	18:2+O_12:0_14:1	44:3+O	760.622	C47 H84 O7	M+NH4	0	0	0	0	0	0	0	0	40690000	49580000	-	-	-	-	-	-	-	-	C	A
TG(9:2CHO_16:0_19:0)	TG	9:2CHO_16:0_19:0	44:2CHO	760.622	C47 H84 O7	M+H	0	0	0	0	0	0	0	0	20670000	26050000	-	A	-	-	-	-	-	-	-	B
TG(9:0_18:1_18:1)	TG	9:0_18:1_18:1	1 day, 21:02:00	760.658	C48 H88 O6	M+NH4	67550000	69530000	0	0	0	0	0	0	57480000	62800000	A	A	-	-	-	-	-	-	A	A
TG(11:2COOH_16:0_16:0)	TG	11:2COOH_16:0_16:0	43:2COOH	762.601	C46 H82 O8	M+Na	3360000	0	0	0	0	0	0	0	17850000	16210000	A	A	-	-	-	-	-	-	A	A
TG(7:0COOCH3_17:1_18:1)	TG	7:0COOCH3_17:1_18:1	42:2COOCH3	762.601	C46 H82 O8	M+Na	0	15950000	0	0	0	0	0	0	1487000	1406000	-	B	-	-	-	-	-	-	-	-
TG(9:0COOH_16:0_18:2)	TG	9:0COOH_16:0_18:2	43:2COOH	762.601	C46 H82 O8	M+NH4	0	135300000	0	0	0	0	0	0	12040000	12390000	A	A	-	-	-	-	-	-	-	-
TG(9:0CHO_17:0_18:1)	TG	9:0CHO_17:0_18:1	44:1CHO	762.637	C47 H86 O7	M+NH4	320700000	0	0	0	0	0	0	0	208100000	264500000	C	D	-	-	-	-	-	-	B	C
TG(18:2+O_12:0_14:0)	TG	18:2+O_12:0_14:0	44:2+O	762.637	C47 H86 O7	M+NH4	0	0	0	7371000	0	0	0	0	11100000	20490000	-	-	-	A	-	-	-	-	-	-
TG(8:1CHO_18:0_18:0)	TG	8:1CHO_18:0_18:0	44:1CHO	762.637	C47 H86 O7	M+NH4	24540000	26170000	0	0	0	0	0	0	12350000	20490000	B	B	-	-	-	-	-	-	-	B
TG(15:0_14:0_16:1)	TG	15:0_14:0_16:1	1 day, 21:01:00	762.674	C48 H90 O6	M+NH4	0	0	7508000	0	12350000	0	0	0	31710000	36420000	-	A	A	A	A	A	A	A	A	A
TG(18:1_10:3_18:3)	TG	18:1_10:3_18:3	1 day, 22:07:00	764.596	C49 H80 O6	M+H	0	5112000	0	0	0	0	0	0	769700	690800	-	A	-	-	-	-	-	-	-	-
TG(9:0COOH_16:0_18:1)	TG	9:0COOH_16:0_18:1	43:1COOH	764.617	C46 H84 O8	M+Na	44020000	83180000	0	0	0	0	0	0	25510000	18720000	A	A	B	B	-	-	-	-	A	A
TG(15:0_14:0_16:0)	TG	15:0_14:0_16:0	1 day, 21:00:00	764.689	C48 H92 O6	M+NH4	0	0	0	0	3582000	5619000	4849000	7237000	10770000	11930000	A	A	A	A	A	A	A	A	-	-
TG(10:0COOCH3_16:0_16:0)	TG	10:0COOCH3_16:0_16:0	42:0COOCH3	766.632	C46 H86 O8	M+NH4	0	0	0	0	0	0	0	0	6627000	6051000	B	B	-	-	-	-	-	-	B	B
TG(9:0COOH_16:0_18:0)	TG	9:0COOH_16:0_18:0	43:0COOH	766.632	C46 H86 O8	M+NH4	0	0	0	0	0	0	0	0	10660000	7453000	A	B	-	-	-	-	-	-	A	-
TG(6:1COOH_18:1_20:4)	TG	6:1COOH_18:1_20:4	44:6COOH	768.554	C47 H76 O8	M+H	0	11180000	0	0	0	0	0	0	2017000	3087000	-	B	-	-	-	-	-	-	-	-
TG(9:0CHO_16:0_20:5)	TG	9:0CHO_16:0_20:5	45:5CHO	768.59	C48 H80 O7	M+H	0	33380000	0	0	0	0	0	0	7615000	7639000	B	A	-	-	-	-	-	-	-	-
TG(18:4_10:0_18:1)	TG	18:4_10:0_18:1	1 day, 22:05:00	768.627	C49 H84 O6	M+NH4	3969000	5676000	0	0	0	0	0	0	2615000	7842000	A	A	D	-	-	-	-	-	-	-
TG(8:0_18:1_20:4)	TG	8:0_18:1_20:4	1 day, 22:05:00	768.627	C49 H84 O6	M+H	20700000	0	0	0	0	0	0	0	14010000	15220000	A	-	-	-	-	-	-	-	-	-
TG(8:1COOH_16:0_20:4)	TG	8:1COOH_16:0_20:4	44:5COOH	770.57	C47 H78 O8	M+H	0	24220000	0	0	0	0	0	0	5622000	8140000	-	B	-	-	-	-	-	-	-	-
TG(9:2CHO_18:1_18:1)	TG	9:2CHO_18:1_18:1	45:4CHO	770.606	C48 H82 O7	M+H	0	42000000	0	0	0	0	0	0	15730000	19920000	A	A	B	A	-	-	-	-	A	A
TG(10:0_18:1_18:3)	TG	10:0_18:1_18:3	1 day, 22:04:00	770.642	C49 H86 O6	M+NH4	0	0	0	0	0	0	0	0	43810000	54130000	A	A	B	-	-	-	-	-	A	A
TG(8:2COOH_18:1_18:1)	TG	8:2COOH_18:1_18:1	44:4COOH	772.585	C47 H80 O8	M+H	0	0	0	0	0	0	0	0	5658000	4421000	-	A	-	-	-	-	-	-	-	-
TG(13:3CHO_16:0_16:0)	TG	13:3CHO_16:0_16:0	45:3CHO	772.622	C48 H84 O7	M+H	0	6214000	0	0	0	0	0	0	3951000	4702000	-	A	-	-	-	-	-	-	-	-
TG(9:0CHO_18:1_18:2)	TG	9:0CHO_18:1_18:2	45:3CHO	772.622	C48 H84 O7	M+NH4	38670000	141600000	0	0	0	0	0	0	14110000	23880000	B	A	-	-	-	-	-	-	-	-
TG(11:3CHO_16:0_18:0)	TG	11:3CHO_16:0_18:0	45:3CHO	772.622	C48 H84 O7	M+H	5807000	0	0	0	0	0	0	0	6843000	7048000	A	A	-	-	-	-	-	-	A	A
TG(16:1_14:1_16:1)	TG	16:1_14:1_16:1	1 day, 22:03:00	772.658	C49 H88 O6	M+NH4	0	0	37300000	148500000	41870000	8032000	0	0	85280000	96270000	-	-	A	A	A	A	-	-	-	-
TG(12:3COOH_16:0_16:0)	TG	12:3COOH_16:0_16:0	44:3COOH	774.601	C47 H82 O8	M+NH4	19870000	0	0	0	0	0	0	0	31440000	43150000	B	A	-	-	-	-	-	-	A	A
TG(9:0COOCH3_16:0_18:3)	TG	9:0COOCH3_16:0_18:3	43:3COOCH3	774.601	C47 H82 O8	M+H	0	16230000	0	0	0	0	0	0	20840000	39650000	-	B	-	-	-	-	-	-	-	B
TG(11:1CHO_16:0_18:1)	TG	11:1CHO_16:0_18:1	45:2CHO	774.637	C48 H86 O7	M+NH4	0	0	0	0	0	0	0	0	96380000	144400000	A	A	B	D	-	-	-	-	B	A
TG(16:1_14:0_16:1)	TG	16:1_14:0_16:1	1 day, 22:02:00	774.674	C49 H90 O6	M+NH4	156300000	177800000	69840000	2600000000	677700000	606900000	16450000	25140000	184700000	214800000	A	A	A	A	A	A	A	A	A	A
TG(9:0COOH_17:1_18:1)	TG	9:0COOH_17:1_18:1	44:2COOH	776.617	C47 H84 O8	M+NH4	62120000	64440000	0	0	0	0	0	0	26250000	50390000	C	B	-	-	-	-	-	-	D	D
TG(7:0COOCH3_18:1_18:1)	TG	7:0COOCH3_18:1_18:1	43:2COOCH3	776.617	C47 H84 O8	M+NH4	0	0	0	0	0	0	0	0	1783000	5244000	-	B	-	-	-	-	-	-	-	-
TG(7:0COOCH3_18:1_18:1)	TG	7:0COOCH3_18:1_18:1	43:2COOCH3	776.617	C47 H84 O8	M+NH4	6482000	150100000	0	0	0	0	0	0	13830000	10540000	A	A	-	-	-	-	-	-	-	B
TG(11:0CHO_16:0_18:1)	TG	11:0CHO_16:0_18:1	45:1CHO	776.653	C48 H88 O7	M+NH4	0	129300000	0	0	0	0	0	0	189500000	227500000	-	B	-	-	-	-	-	-	B	B
TG(9:0CHO_18:0_18:1)	TG	9:0CHO_18:0_18:1	45:1CHO	776.653	C48 H88 O7	M+NH4	40450000	153000000	0	0	0	0	0	0	26890000	36430000	A	A	-	-	-	-	-	-	A	B
TG(16:0_14:0_16:1)	TG	16:0_14:0_16:1	1 day, 22:01:00	776.689	C49 H92 O6	M+NH4	265600000	458600000	140900000	5175000000	606400000	0	0	0	402100000	495800000	A	A	A	A	A	A	A	A	A	A
TG(9:0COOCH3_16:0_18:1)	TG	9:0COOCH3_16:0_18:1	43:1COOCH3	778.632	C47 H86 O8	M+NH4	0	23560000	0	0	0	0	0	0	29290000	24450000	-	B	-	-	-	-	-	-	-	B
TG(20:4e_10:2_18:1)	TG	20:4e_10:2_18:1	48:7e	778.648	C51 H86 O5	M+H	0	36200000	0	0	0	0	0	0	37030000	97940000	-	B	-	-	-	-	-	-	-	-
TG(9:0CHO_18:0_18:0)	TG	9:0CHO_18:0_18:0	45:0CHO	778.669	C48 H90 O7	M+NH4	0	0	0	0	0	0	0	0	43370000	47240000	-	-	-	-	-	-	-	-	B	B
TG(9:0CHO_18:0_18:0)	TG	9:0CHO_18:0_18:0	45:0CHO	778.669	C48 H90 O7	M+NH4	9918000	12310000	0	0	0	0	0	0	4847000	6058000	B	B	-	-	-	-	-	-	-	-
TG(16:0_14:0_16:0)	TG	16:0_14:0_16:0	1 day, 22:00:00	778.705	C49 H94 O6	M+NH4	30690000	60870000	86080000	0	130000000	93710000	17420000	25850000	58080000	72300000	A	A	A	A	A	A	A	A	A	A
TG(8:1CHO_16:0_22:5)	TG	8:1CHO_16:0_22:5	46:6CHO	780.59	C49 H80 O7	M+H	0	15050000	0	0	0	0	0	0	1797000	4876000	B	A	-	-	-	-	-	-	-	-
TG(20:3e_10:2_18:1)	TG	20:3e_10:2_18:1	48:6e	780.663	C51 H88 O5	M+H	0	245600000	0	0	0	0	0	0	114300000	136200000	-	B	-	-	-	-	-	-	-	-
TG(22:4_12:4_14:4)	TG	22:4_12:4_14:4	2 days, 0:12:00	782.548	C51 H74 O6	M+NH4	0	0	221400000	0	0	0	0	0	1796000	1972000	-	-	B	-	-	-	-	-	-	-
TG(9:2COOH_18:2_18:2)	TG	9:2COOH_18:2_18:2	45:6COOH	782.57	C48 H78 O8	M+H	0	19980000	0	0	0	0	0	0	1854000	4192000	-	B	-	-	-	-	-	-	-	-
TG(10:2CHO_18:1_18:2)	TG	10:2CHO_18:1_18:2	46:5CHO	782.606	C49 H82 O7	M+H	33680000	83650000	0	0	0	0	0	0	27380000	68080000	A	A	-	-	-	-	-	-	-	A
TG(20:1e_10:3_18:1)	TG	20:1e_10:3_18:1	48:5e	782.679	C51 H90 O5	M+Na	0	35080000	0	0	0	0	0	0	9824000	13330000	-	B	-	-	-	-	-	-	-	-
TG(17:5COOH_14:0_14:0)	TG	17:5COOH_14:0_14:0	45:5COOH	784.585	C48 H80 O8	M+H	0	37770000	0	0	0	0	0	0	17850000	16210000	-	A	-	-	-	-	-	-	-	-
TG(9:2COOH_18:1_18:2)	TG	9:2COOH_18:1_18:2	45:5COOH	784.585	C48 H80 O8	M+H	0	13390000	0	0	0	0	0	0	1487000	1406000	-	A	-	-	-	-	-	-	-	-
TG(10:2CHO_18:1_18:1)	TG	10:2CHO_18:1_18:1	46:4CHO	784.622	C49 H84 O7	M+H	0	0	0	0	0	0	0	0	11690000	16290000	A	A	-	-	-	-	-	-	-	-
TG(14:4CHO_16:0_16:0)	TG	14:4CHO_16:0_16:0	46:4CHO	784.622	C49 H84 O7	M+H	0	0	0	0	0	0	0	0	7517000	12330000	A	A	-	-	-	-	-	-	-	A
TG(18:3_12:4_18:3)	TG	18:3_12:4_18:3	2 days, 0:10:00	786.58	C51 H78 O6	M+NH4	0	0	0	0	0	0	9542000	15380000	1917000	2034000	-	-	A	-	-	-	B	B	-	-
TG(9:0COOH_18:2_18:2)	TG	9:0COOH_18:2_18:2	45:4COOH	786.601	C48 H82 O8	M+H	0	0	0	0	0	0	0	0	2968000	3424000	-	-	-	-	-	-	-	-	-	A
TG(11:1COOH_16:1_18:2)	TG	11:1COOH_16:1_18:2	45:4COOH	786.601	C48 H82 O8	M+H	0	0	0	0	0	0	0	0	8727000	14840000	-	A	-	-	-	-	-	-	-	-
TG(9:2CHO_18:1_19:0)	TG	9:2CHO_18:1_19:0	46:3CHO	786.637	C49 H86 O7	M+H	0	0	0	0	0	0	0	0	3517000	15140000	B	A	-	-	-	-	-	-	-	B
TG(18:1_11:1_18:1)	TG	18:1_11:1_18:1	1 day, 23:03:00	786.674	C50 H90 O6	M+NH4	0	0	0	0	0	0	0	0	20400000	22390000	A	A	-	-	-	-	-	-	-	-
TG(18:3_12:3_18:3)	TG	18:3_12:3_18:3	2 days, 0:09:00	788.596	C51 H80 O6	M+Na	0	0	0	0	0	0	31920000	0	368500	988100	-	-	-	-	-	-	A	-	-	-
TG(44:3COOCH3)	TG	44:3COOCH3	44:3COOCH3	788.617	C48 H84 O8	M+NH4	0	0	0	0	0	0	0	0	12980000	13800000	-	-	-	-	-	-	-	-	-	C
TG(11:2COOH_16:0_18:1)	TG	11:2COOH_16:0_18:1	45:3COOH	788.617	C48 H84 O8	M+NH4	11870000	0	0	0	0	0	0	0	4055000	7898000	D	A	-	-	-	-	-	-	C	A
TG(11:2COOH_16:0_18:1)	TG	11:2COOH_16:0_18:1	45:3COOH	788.617	C48 H84 O8	M+NH4	29970000	0	0	0	0	0	0	0	13800000	10780000	C	B	-	-	-	-	-	-	-	-
TG(11:3COOH_16:0_18:0)	TG	11:3COOH_16:0_18:0	45:3COOH	788.617	C48 H84 O8	M+H	6588000	9687000	0	0	0	0	0	0	4421000	2270000	A	A	-	-	-	-	-	-	-	-
TG(10:2CHO_18:0_18:0)	TG	10:2CHO_18:0_18:0	46:2CHO	788.653	C49 H88 O7	M+NH4	0	0	0	0	0	0	0	0	145500000	316400000	-	-	-	-	-	-	-	-	-	B
TG(18:3+O_14:0_14:0)	TG	18:3+O_14:0_14:0	46:3+O	788.653	C49 H88 O7	M+NH4	0	0	0	13660000	0	0	0	0	2355000	23040000	-	-	-	A	-	-	-	-	-	-
TG(10:2CHO_18:0_18:0)	TG	10:2CHO_18:0_18:0	46:2CHO	788.653	C49 H88 O7	M+NH4	31970000	69930000	0	0	0	0	0	0	564400	23420000	A	A	-	-	-	-	-	-	-	-
TG(15:0_16:1_16:1)	TG	15:0_16:1_16:1	1 day, 23:02:00	788.689	C50 H92 O6	M+NH4	33720000	47310000	53380000	281000000	34990000	0	0	0	50080000	62430000	A	A	A	A	A	A	A	A	A	A
TG(47:8CHO)	TG	47:8CHO	47:8CHO	790.575	C50 H78 O7	M+Na	0	16450000	0	0	0	0	0	0	704200	4019000	-	C	-	-	-	-	-	-	-	-
TG(18:3_12:2_18:3)	TG	18:3_12:2_18:3	2 days, 0:08:00	790.611	C51 H82 O6	M+NH4	0	0	36170000	0	0	0	0	0	6067000	6779000	-	-	A	-	-	-	-	-	-	-
TG(9:2COOH_18:0_18:0)	TG	9:2COOH_18:0_18:0	45:2COOH	790.632	C48 H86 O8	M+NH4	36310000	0	0	0	0	0	0	0	41930000	84470000	B	B	-	-	-	-	-	-	B	B
TG(9:0COOH_18:1_18:1)	TG	9:0COOH_18:1_18:1	45:2COOH	790.632	C48 H86 O8	M+Na	60250000	83600000	0	0	0	0	0	0	22790000	16360000	A	A	-	-	-	-	-	-	A	A
TG(12:1CHO_16:0_18:0)	TG	12:1CHO_16:0_18:0	46:1CHO	790.669	C49 H90 O7	M+NH4	0	0	0	0	0	0	0	0	41970000	75740000	-	B	-	-	-	-	-	-	-	B
TG(18:2+O_14:0_14:0)	TG	18:2+O_14:0_14:0	46:2+O	790.669	C49 H90 O7	M+NH4	0	0	0	94060	9272000	9276000	0	0	7399000	4132000	-	B	-	A	A	A	-	-	-	-
TG(12:1CHO_16:0_18:0)	TG	12:1CHO_16:0_18:0	46:1CHO	790.669	C49 H90 O7	M+NH4	5172000	0	0	0	0	0	0	0	2227000	2447000	B	-	-	-	-	-	-	-	-	-
TG(15:0_16:0_16:1)	TG	15:0_16:0_16:1	1 day, 23:01:00	790.705	C50 H94 O6	M+NH4	29210000	101700000	151800000	602200000	64140000	0	0	0	99580000	106400000	A	A	A	A	A	A	A	A	A	A
TG(18:3_12:1_18:3)	TG	18:3_12:1_18:3	2 days, 0:07:00	792.627	C51 H84 O6	M+NH4	9386000	0	0	0	0	0	26340000	58280000	27760000	35290000	A	B	A	-	-	-	A	A	A	A
TG(9:0COOH_18:0_18:1)	TG	9:0COOH_18:0_18:1	45:1COOH	792.648	C48 H88 O8	M+NH4	0	0	0	0	0	0	0	0	78100000	64550000	C	-	-	-	-	-	-	-	A	B
TG(9:0COOH_18:0_18:1)	TG	9:0COOH_18:0_18:1	45:1COOH	792.648	C48 H88 O8	M+NH4	0	41820000	0	0	0	0	0	0	39600000	38370000	-	A	-	-	-	-	-	-	-	-
TG(20:3e_11:3_18:1)	TG	20:3e_11:3_18:1	49:7e	792.663	C52 H88 O5	M+H	0	155700000	0	0	0	0	0	0	70310000	94120000	-	B	-	-	-	-	-	-	-	-
TG(15:0_16:0_16:0)	TG	15:0_16:0_16:0	1 day, 23:00:00	792.721	C50 H96 O6	M+NH4	245900	0	0	0	0	0	0	0	30820000	33610000	A	A	A	A	A	A	A	A	A	A
TG(16:1_12:0_20:5)	TG	16:1_12:0_20:5	2 days, 0:06:00	794.642	C51 H86 O6	M+NH4	0	0	24480000	0	16560000	13630000	20380000	19770000	70890000	82760000	-	-	B	A	A	A	B	B	-	-
TG(18:4_14:1_16:1)	TG	18:4_14:1_16:1	2 days, 0:06:00	794.642	C51 H86 O6	M+H	0	0	0	0	0	6375000	0	0	5445000	5632000	-	-	-	-	-	A	-	-	-	-
TG(9:0COOH_17:1_20:5)	TG	9:0COOH_17:1_20:5	46:6COOH	796.585	C49 H80 O8	M+H	23060000	13010000	0	0	0	0	0	0	23170000	43240000	A	A	-	-	-	-	-	-	-	-
TG(11:3CHO_18:1_18:1)	TG	11:3CHO_18:1_18:1	47:5CHO	796.622	C50 H84 O7	M+H	0	0	0	0	0	0	0	0	30730000	47240000	A	A	-	-	-	-	-	-	A	A
TG(16:0_14:4_18:1)	TG	16:0_14:4_18:1	2 days, 0:05:00	796.658	C51 H88 O6	M+H	0	8111000	0	0	0	0	0	0	15340000	12080000	-	A	-	-	-	-	-	-	-	-
TG(18:4_12:0_18:1)	TG	18:4_12:0_18:1	2 days, 0:05:00	796.658	C51 H88 O6	M+NH4	0	0	0	0	0	0	0	0	89480000	56900000	-	-	-	-	-	-	-	-	A	A
TG(10:0_18:1_20:4)	TG	10:0_18:1_20:4	2 days, 0:05:00	796.658	C51 H88 O6	M+H	0	0	0	0	0	0	0	0	11270000	11840000	A	-	-	-	-	-	-	-	-	-
TG(11:2COOH_17:1_18:2)	TG	11:2COOH_17:1_18:2	46:5COOH	798.601	C49 H82 O8	M+H	0	4213000	0	0	0	0	0	0	1475000	6255000	B	B	-	-	-	-	-	-	-	B
TG(11:2COOH_17:1_18:2)	TG	11:2COOH_17:1_18:2	46:5COOH	798.601	C49 H82 O8	M+H	0	58130000	0	0	0	0	0	0	19860000	16040000	-	B	-	-	-	-	-	-	-	-
TG(10:2COOH_18:1_18:2)	TG	10:2COOH_18:1_18:2	46:5COOH	798.601	C49 H82 O8	M+H	0	10170000	0	0	0	0	0	0	7670000	5897000	-	A	-	-	-	-	-	-	-	-
TG(9:0CHO_18:0_20:4)	TG	9:0CHO_18:0_20:4	47:4CHO	798.637	C50 H86 O7	M+H	16280000	35160000	0	0	0	0	0	0	9040000	12240000	B	A	-	-	-	-	-	-	-	-
TG(18:1_12:0_18:3)	TG	18:1_12:0_18:3	2 days, 0:04:00	798.674	C51 H90 O6	M+NH4	0	0	0	0	0	0	0	0	344400000	390200000	A	-	A	-	-	-	B	-	A	A
TG(10:2COOH_18:1_18:1)	TG	10:2COOH_18:1_18:1	46:4COOH	800.617	C49 H84 O8	M+NH4	9154000	0	0	0	0	0	0	0	1796000	14940000	A	A	-	-	-	-	-	-	-	A
TG(10:2COOH_18:1_18:1)	TG	10:2COOH_18:1_18:1	46:4COOH	800.617	C49 H84 O8	M+NH4	0	47870000	0	0	0	0	0	0	6800000	5877000	-	B	-	-	-	-	-	-	B	-
TG(13:2CHO_16:0_18:1)	TG	13:2CHO_16:0_18:1	47:3CHO	800.653	C50 H88 O7	M+Na	29440000	128300000	0	0	0	0	0	0	4234000	15190000	A	A	A	-	-	-	-	-	A	A
TG(16:1_16:1_16:1)	TG	16:1_16:1_16:1	2 days, 0:03:00	800.689	C51 H92 O6	M+NH4	715800000	754800000	335600000	3665000000	357400000	0	0	0	753700000	858200000	A	A	A	A	A	A	A	A	A	A
TG(18:1_11:3_20:5)	TG	18:1_11:3_20:5	2 days, 1:09:00	802.611	C52 H82 O6	M+Na	0	15540000	0	0	0	0	0	0	2400	2131000	-	B	-	-	-	-	-	-	-	-
TG(11:2COOH_17:1_18:0)	TG	11:2COOH_17:1_18:0	46:3COOH	802.632	C49 H86 O8	M+NH4	45070000	0	0	0	0	0	0	0	59570000	121900000	B	B	-	-	-	-	-	-	-	C
TG(9:0COOCH3_18:0_18:3)	TG	9:0COOCH3_18:0_18:3	45:3COOCH3	802.632	C49 H86 O8	M+H	0	0	0	0	0	0	0	0	644600	4277000	-	-	-	-	-	-	-	-	-	B
TG(10:2COOH_18:0_18:1)	TG	10:2COOH_18:0_18:1	46:3COOH	802.632	C49 H86 O8	M+NH4	36980000	85960000	0	0	0	0	0	0	12730000	16130000	C	A	-	-	-	-	-	-	-	C
TG(11:0CHO_18:1_18:1)	TG	11:0CHO_18:1_18:1	47:2CHO	802.669	C50 H90 O7	M+NH4	345600000	449600000	0	0	0	0	0	0	146000000	252100000	B	B	-	-	-	-	-	-	B	B
TG(16:0_14:1_18:1)	TG	16:0_14:1_18:1	2 days, 0:02:00	802.705	C51 H94 O6	M+Na	26330000	0	0	0	0	0	0	0	19640000	22950000	B	-	-	-	-	-	-	-	A	A
TG(16:0_16:1_16:1)	TG	16:0_16:1_16:1	2 days, 0:02:00	802.705	C51 H94 O6	M+NH4	916900000	1203000000	201400000	18380000000	5705000000	4575000000	162600000	254700000	1072000000	1297000000	A	A	A	A	A	A	A	A	A	A
TG(8:1CHO_18:1_22:6)	TG	8:1CHO_18:1_22:6	48:8CHO	804.59	C51 H80 O7	M+H	3053000	0	0	0	0	0	0	0	77230	982700	B	-	-	-	-	-	-	-	-	-
TG(18:3+3O_12:0_15:1)	TG	18:3+3O_12:0_15:1	45:4+3O	804.611	C48 H84 O9	M+H	0	8455000	0	0	0	0	0	0	6047000	4487000	-	B	-	-	-	-	-	-	-	-
TG(10:0COOCH3_17:1_18:1)	TG	10:0COOCH3_17:1_18:1	45:2COOCH3	804.648	C49 H88 O8	M+NH4	0	87120000	0	0	0	0	0	0	64360000	44200000	-	B	-	-	-	-	-	-	D	-
TG(9:0COOCH3_18:1_18:1)	TG	9:0COOCH3_18:1_18:1	45:2COOCH3	804.648	C49 H88 O8	M+NH4	0	143200000	0	0	0	0	0	0	34720000	29990000	-	B	-	-	-	-	-	-	-	-
TG(11:1CHO_18:0_18:0)	TG	11:1CHO_18:0_18:0	47:1CHO	804.684	C50 H92 O7	M+NH4	53750000	97100000	0	0	0	0	0	0	11250000	19750000	B	B	-	-	-	-	-	-	-	-
TG(16:0_16:0_16:1)	TG	16:0_16:0_16:1	2 days, 0:01:00	804.721	C51 H96 O6	M+Na	0	0	0	0	0	0	0	0	62830000	80510000	-	-	-	-	-	-	-	-	A	-
TG(16:0_16:0_16:1)	TG	16:0_16:0_16:1	2 days, 0:01:00	804.721	C51 H96 O6	M+NH4	2369000000	3063000000	925600000	18500000000	6595000000	4486000000	182800000	284300000	2513000000	3114000000	A	A	A	A	A	A	A	A	A	A
TG(22:5_10:1_17:1)	TG	22:5_10:1_17:1	2 days, 1:07:00	806.642	C52 H86 O6	M+H	14170000	25900000	0	0	0	0	0	0	3371000	7358000	B	B	-	-	-	-	-	-	-	-
TG(16:0_16:0_16:0)	TG	16:0_16:0_16:0	2 days, 0:00:00	806.736	C51 H98 O6	M+Na	0	0	0	30180000	0	0	0	0	37070000	43060000	-	-	-	A	-	-	-	-	-	-
TG(16:0_16:0_16:0)	TG	16:0_16:0_16:0	2 days, 0:00:00	806.736	C51 H98 O6	M+NH4	198600	156500	0	0	0	0	0	0	123000000	144300000	A	A	A	A	A	A	A	A	A	A
TG(14:4CHO_16:1_18:1)	TG	14:4CHO_16:1_18:1	48:6CHO	808.622	C51 H84 O7	M+H	48170000	109600000	0	0	0	0	0	0	2824000	23240000	B	B	-	-	-	-	-	-	-	B
TG(13:0COOCH3_16:0_16:0)	TG	13:0COOCH3_16:0_16:0	45:0COOCH3	808.679	C49 H92 O8	M+NH4	0	18850000	0	0	0	0	0	0	7331000	4719000	-	B	-	-	-	-	-	-	-	-
TG(18:1+2O_14:0_14:0)	TG	18:1+2O_14:0_14:0	46:1+2O	808.679	C49 H92 O8	M+NH4	0	0	0	4900000	0	0	0	0	7502000	7042000	-	-	-	B	-	-	-	-	-	-
TG(18:4_14:4_18:4)	TG	18:4_14:4_18:4	2 days, 2:12:00	810.58	C53 H78 O6	M+H	0	0	0	0	0	0	23380000	24230000	1232000	1159000	-	-	-	-	-	-	B	B	-	-
TG(18:4_14:4_18:4)	TG	18:4_14:4_18:4	2 days, 2:12:00	810.58	C53 H78 O6	M+NH4	0	0	72730000	0	0	0	0	0	630200	564900	-	-	A	-	-	-	A	A	-	-
TG(15:4COOH_16:1_16:1)	TG	15:4COOH_16:1_16:1	47:6COOH	810.601	C50 H82 O8	M+H	0	33530000	0	0	0	0	0	0	12250000	24230000	-	A	-	-	-	-	-	-	-	-
TG(18:4_14:3_18:4)	TG	18:4_14:3_18:4	2 days, 2:11:00	812.596	C53 H80 O6	M+NH4	0	0	2360000000	0	0	0	747100000	1179000000	35470000	39160000	-	-	A	-	-	-	A	A	-	-
TG(11:3COOH_18:1_18:1)	TG	11:3COOH_18:1_18:1	47:5COOH	812.617	C50 H84 O8	M+H	0	20990000	0	0	0	0	0	0	7559000	13690000	-	A	-	-	-	-	-	-	-	-
TG(11:3COOH_18:1_18:1)	TG	11:3COOH_18:1_18:1	47:5COOH	812.617	C50 H84 O8	M+H	0	90670000	0	0	0	0	0	0	22990000	16420000	-	A	-	-	-	-	-	-	A	A
TG(16:0_13:0_20:4)	TG	16:0_13:0_20:4	2 days, 1:04:00	812.689	C52 H92 O6	M+H	9480000	0	0	0	0	0	0	0	2388000	2360000	B	-	-	-	-	-	-	-	-	-
TG(15:0_16:1_18:3)	TG	15:0_16:1_18:3	2 days, 1:04:00	812.689	C52 H92 O6	M+NH4	70840000	0	70610000	40440000	0	0	0	0	66810000	79050000	B	-	A	A	-	-	A	A	A	A
TG(18:3_14:4_18:3)	TG	18:3_14:4_18:3	2 days, 2:10:00	814.611	C53 H82 O6	M+Na	0	0	0	0	0	0	0	2178000	36140	1916000	-	-	-	-	-	-	B	B	-	-
TG(18:3_14:4_18:3)	TG	18:3_14:4_18:3	2 days, 2:10:00	814.611	C53 H82 O6	M+NH4	0	0	95360000	0	0	0	0	0	48280000	54410000	B	B	A	-	-	-	A	A	A	A
TG(18:3_14:4_18:3)	TG	18:3_14:4_18:3	2 days, 2:10:00	814.611	C53 H82 O6	M+H	3028000	4385000	0	0	0	0	0	11850000	5278000	8291000	A	A	-	-	-	-	-	A	-	A
TG(13:3COOH_16:0_18:1)	TG	13:3COOH_16:0_18:1	47:4COOH	814.632	C50 H86 O8	M+H	0	0	0	0	0	0	0	0	23120000	3160000	-	-	-	-	-	-	-	-	A	-
TG(12:1CHO_18:1_18:1)	TG	12:1CHO_18:1_18:1	48:3CHO	814.669	C51 H90 O7	M+NH4	167900000	420600000	0	0	0	0	0	0	17300000	131600000	B	A	-	-	-	-	-	-	-	-
TG(16:1_16:1_17:1)	TG	16:1_16:1_17:1	2 days, 1:03:00	814.705	C52 H94 O6	M+NH4	0	0	0	0	0	0	0	0	102000000	128500000	-	-	A	A	A	A	A	A	-	A
TG(16:0e_16:0_18:3)	TG	16:0e_16:0_18:3	50:3e	814.741	C53 H98 O5	M+Na	0	7899000	0	0	0	0	0	0	4492000	3413000	-	B	-	-	-	-	-	-	-	-
TG(18:3_14:3_18:3)	TG	18:3_14:3_18:3	2 days, 2:09:00	816.627	C53 H84 O6	M+NH4	0	0	287100000	0	0	0	0	0	111900000	131800000	-	A	B	-	-	-	-	-	-	-
TG(18:4_14:3_18:2)	TG	18:4_14:3_18:2	2 days, 2:09:00	816.627	C53 H84 O6	M+H	0	0	11710000	0	0	0	0	0	1496000	1945000	-	-	A	-	-	-	-	-	-	-
TG(9:2COOH_18:0_20:1)	TG	9:2COOH_18:0_20:1	47:3COOH	816.648	C50 H88 O8	M+NH4	45990000	78220000	0	0	0	0	0	0	38730000	75360000	B	D	-	-	-	-	-	-	-	B
TG(11:1COOH_18:1_18:1)	TG	11:1COOH_18:1_18:1	47:3COOH	816.648	C50 H88 O8	M+NH4	0	0	0	0	0	0	0	0	22580000	21570000	B	A	-	-	-	-	-	-	-	-
TG(16:0_16:1_17:1)	TG	16:0_16:1_17:1	2 days, 1:02:00	816.721	C52 H96 O6	M+NH4	0	0	0	0	105600000	0	0	0	162400000	178400000	A	A	A	A	A	A	A	A	A	A
TG(18:1_14:4_18:3)	TG	18:1_14:4_18:3	2 days, 2:08:00	818.642	C53 H86 O6	M+NH4	0	302400000	0	0	0	0	0	151900000	299200000	357300000	A	A	-	-	-	-	A	A	A	A
TG(12:0_18:3_20:5)	TG	12:0_18:3_20:5	2 days, 2:08:00	818.642	C53 H86 O6	M+H	0	0	0	0	0	0	0	0	8199000	8428000	B	-	-	A	-	-	-	-	-	-
TG(16:0_14:4_20:4)	TG	16:0_14:4_20:4	2 days, 2:08:00	818.642	C53 H86 O6	M+H	0	0	26610000	0	0	0	0	0	14200000	4982000	-	-	A	-	-	-	-	-	-	-
TG(12:0COOCH3_17:1_17:1)	TG	12:0COOCH3_17:1_17:1	46:2COOCH3	818.664	C50 H90 O8	M+NH4	0	24710000	0	0	0	0	0	0	26120000	40800000	-	B	-	-	-	-	-	-	-	-
TG(10:0COOCH3_18:1_18:1)	TG	10:0COOCH3_18:1_18:1	46:2COOCH3	818.664	C50 H90 O8	M+NH4	0	0	0	0	0	0	0	0	71220000	51030000	B	B	-	-	-	-	-	-	B	-
TG(18:2+O_14:0_16:0)	TG	18:2+O_14:0_16:0	48:2+O	818.7	C51 H94 O7	M+H	23940	0	0	0	23210000	40790000	0	0	12080000	13390000	A	A	C	A	A	A	-	B	A	A
TG(16:0_16:1_17:0)	TG	16:0_16:1_17:0	2 days, 1:01:00	818.736	C52 H98 O6	M+NH4	0	0	0	76730000	120100000	0	0	0	248000000	305600000	A	A	A	A	A	A	A	A	A	A
TG(50:7)	TG	2 days, 2:07:00	2 days, 2:07:00	820.658	C53 H88 O6	M+H	29720000	0	0	0	0	0	0	0	28410000	79250000	C	-	-	-	-	-	-	-	-	-
TG(18:1_14:3_18:3)	TG	18:1_14:3_18:3	2 days, 2:07:00	820.658	C53 H88 O6	M+NH4	195000000	110600000	0	0	0	0	0	0	747200000	914100000	A	A	A	B	-	-	-	-	A	A
TG(18:3_14:1_18:3)	TG	18:3_14:1_18:3	2 days, 2:07:00	820.658	C53 H88 O6	M+H	0	0	0	0	0	0	0	0	28410000	27740000	-	-	A	A	-	-	-	-	-	-
TG(48:0CHO)	TG	48:0CHO	48:0CHO	820.716	C51 H96 O7	M+Na	0	0	0	0	0	60770000	0	0	10240000	21460000	-	-	-	-	-	C	-	-	-	-
TG(16:0_16:0_17:0)	TG	16:0_16:0_17:0	2 days, 1:00:00	820.752	C52 H100 O6	M+NH4	0	0	1571000	129400	18350000	6070000	7403000	10730000	3898000	3365000	-	-	A	A	A	A	A	A	-	-
TG(9:0COOCH3_18:2_20:5)	TG	9:0COOCH3_18:2_20:5	47:7COOCH3	822.601	C51 H82 O8	M+H	0	21210000	0	0	0	0	0	0	1522000	17650000	-	A	-	-	-	-	-	-	-	-
TG(11:1CHO_18:1_20:4)	TG	11:1CHO_18:1_20:4	49:6CHO	822.637	C52 H86 O7	M+H	0	148300000	0	0	0	0	0	0	4276000	15050000	A	A	-	-	-	-	-	-	-	A
TG(16:1_14:0_20:5)	TG	16:1_14:0_20:5	2 days, 2:06:00	822.674	C53 H90 O6	M+NH4	0	0	0	0	121900000	107500000	52100000	0	542000000	652100000	-	-	-	A	A	A	A	-	D	-
TG(16:1_16:1_18:3)	TG	16:1_16:1_18:3	2 days, 2:05:00	824.689	C53 H92 O6	M+H	0	0	0	0	0	0	0	0	32570000	34950000	-	-	-	-	A	A	-	-	-	-
TG(16:0_14:0_20:5)	TG	16:0_14:0_20:5	2 days, 2:05:00	824.689	C53 H92 O6	M+NH4	5225000000	1424000000	0	367600000	0	0	0	0	4607000000	5224000000	A	A	-	A	A	A	B	-	A	A
TG(18:4_16:0_16:1)	TG	18:4_16:0_16:1	2 days, 2:05:00	824.689	C53 H92 O6	M+H	0	0	133800000	0	0	0	0	0	73880000	80490000	-	-	A	-	-	-	-	-	-	-
TG(13:2CHO_18:1_18:1)	TG	13:2CHO_18:1_18:1	49:4CHO	826.669	C52 H90 O7	M+H	0	0	0	0	0	0	0	0	5394000	7736000	-	B	A	-	-	-	-	-	A	A
TG(18:4_16:0_16:0)	TG	18:4_16:0_16:0	2 days, 2:04:00	826.705	C53 H94 O6	M+H	0	0	0	0	3403000	6213000	0	0	8692000	3263000	-	-	-	-	A	A	-	-	-	-
TG(16:0_16:1_18:3)	TG	16:0_16:1_18:3	2 days, 2:04:00	826.705	C53 H94 O6	M+H	26280000	25810000	0	14570000	10680000	7374000	0	12900000	35980000	40930000	A	A	-	A	A	A	-	A	-	-
TG(16:1_16:1_18:2)	TG	16:1_16:1_18:2	2 days, 2:04:00	826.705	C53 H94 O6	M+NH4	0	0	485000000	305400000	0	0	0	0	6984000000	8465000000	A	A	A	A	A	A	A	A	A	A
TG(16:0_16:1_18:3)	TG	16:0_16:1_18:3	2 days, 2:04:00	826.705	C53 H94 O6	M+H	0	0	0	0	0	0	51550000	91250000	198100000	211900000	-	-	-	-	-	-	A	A	-	-
TG(14:4CHO_18:3_18:3)	TG	14:4CHO_18:3_18:3	50:10CHO	828.59	C53 H80 O7	M+H	0	0	14100000	0	0	0	0	0	348600	489300	-	-	B	-	-	-	-	-	-	-
TG(18:3_11:4_22:3)	TG	18:3_11:4_22:3	2 days, 3:10:00	828.627	C54 H84 O6	M+NH4	0	0	0	0	0	0	17860000	28440000	1384000	1247000	-	-	C	-	-	-	B	B	-	-
TG(48:4COOH)	TG	48:4COOH	48:4COOH	828.648	C51 H88 O8	M+NH4	0	0	0	0	0	0	0	0	4845000	45710000	-	-	-	-	-	-	-	-	-	C
TG(10:2COOH_18:1_20:1)	TG	10:2COOH_18:1_20:1	48:4COOH	828.648	C51 H88 O8	M+NH4	0	0	0	0	0	0	0	0	8957000	7890000	C	B	-	-	-	-	-	-	-	-
TG(11:0COOCH3_18:1_18:3)	TG	11:0COOCH3_18:1_18:3	47:4COOCH3	828.648	C51 H88 O8	M+H	5973000	0	0	0	0	0	0	0	9204000	2211000	B	-	-	-	-	-	-	-	-	-
TG(18:3+O_15:1_16:0)	TG	18:3+O_15:1_16:0	49:4+O	828.684	C52 H92 O7	M+NH4	0	0	51820000	0	0	0	0	0	2461000	66810000	-	-	B	-	-	-	-	-	-	-
TG(13:2CHO_18:0_18:1)	TG	13:2CHO_18:0_18:1	49:3CHO	828.684	C52 H92 O7	M+NH4	157300000	475100000	0	0	0	0	0	0	23910000	91570000	D	A	-	-	-	-	-	-	-	D
TG(18:3+O_15:1_16:0)	TG	18:3+O_15:1_16:0	49:4+O	828.684	C52 H92 O7	M+H	5061000	11960000	14400000	0	0	0	0	0	7680000	8343000	A	A	B	-	-	-	-	-	-	-
TG(18:2+O_15:1_16:1)	TG	18:2+O_15:1_16:1	49:4+O	828.684	C52 H92 O7	M+H	0	0	0	0	15070000	0	0	0	1964000	2695000	-	-	-	-	A	-	-	-	-	-
TG(16:0_16:0_18:3)	TG	16:0_16:0_18:3	2 days, 2:03:00	828.721	C53 H96 O6	M+H	0	0	0	27110000	0	0	0	0	43200000	31970000	-	-	-	A	-	-	-	-	-	-
TG(16:0_16:0_18:3)	TG	16:0_16:0_18:3	2 days, 2:03:00	828.721	C53 H96 O6	M+NH4	8370000000	7522000000	786800000	4788000000	0	0	0	0	6693000000	7107000000	A	A	A	A	A	A	A	A	A	A
TG(11:0_18:3_22:6)	TG	11:0_18:3_22:6	2 days, 3:09:00	830.642	C54 H86 O6	M+NH4	0	0	0	0	0	0	0	0	4870000	4804000	-	-	B	-	-	-	C	C	-	-
TG(48:3COOH)	TG	48:3COOH	48:3COOH	830.664	C51 H90 O8	M+NH4	0	0	0	0	0	0	0	0	933800	22550000	-	C	-	-	-	-	-	-	-	C
TG(18:3+OO_12:0_18:1)	TG	18:3+OO_12:0_18:1	48:4+OO	830.664	C51 H90 O8	M+NH4	0	0	0	0	0	0	0	0	1885000	2044000	B	B	-	-	-	-	-	-	-	-
TG(18:3+OO_12:0_18:1)	TG	18:3+OO_12:0_18:1	48:4+OO	830.664	C51 H90 O8	M+NH4	0	81760000	0	0	0	0	0	0	24560000	21890000	-	B	-	-	-	-	-	-	-	-
TG(16:0_16:0_18:2)	TG	16:0_16:0_18:2	2 days, 2:02:00	830.736	C53 H98 O6	M+Na	0	0	0	0	0	0	0	0	88550000	161000000	-	-	-	-	-	-	-	-	A	-
TG(16:0_16:1_18:1)	TG	16:0_16:1_18:1	2 days, 2:02:00	830.736	C53 H98 O6	M+NH4	0	0	0	0	3974000000	2830000000	60730000	98840000	11760000000	12430000000	A	A	A	A	A	A	A	A	A	A
TG(47:4+3O)	TG	47:4+3O	47:4+3O	832.643	C50 H88 O9	M+H	0	0	0	0	0	2670000	0	0	29410000	32500000	-	-	-	-	-	C	-	-	-	-
TG(15:0_14:2_22:6)	TG	15:0_14:2_22:6	2 days, 3:08:00	832.658	C54 H88 O6	M+H	0	0	6599000	0	0	0	0	0	1607000	2466000	-	-	B	-	-	-	-	-	-	-
TG(16:2e_18:3_18:3)	TG	16:2e_18:3_18:3	52:8e	832.694	C55 H92 O5	M+H	110500000	0	0	0	0	0	0	0	22380000	76580000	B	-	-	-	-	-	-	-	B	-
TG(16:0_16:0_18:1)	TG	16:0_16:0_18:1	2 days, 2:01:00	832.752	C53 H100 O6	M+NH4	21700000000	21430000000	410200000	3211000000	803800000	639600000	87520000	136900000	18510000000	20080000000	A	A	A	A	A	A	A	A	A	A
TG(20:5_10:3_22:6)	TG	20:5_10:3_22:6	2 days, 4:14:00	834.58	C55 H78 O6	M+H	0	429300	0	0	0	0	0	0	7819000	9401000	-	A	-	-	-	-	-	-	-	-
TG(17:5CHO_15:1_18:1)	TG	17:5CHO_15:1_18:1	50:7CHO	834.637	C53 H86 O7	M+H	0	12930000	0	0	0	0	0	0	1455000	1662000	-	B	-	-	-	-	-	-	-	-
TG(18:4_15:0_18:3)	TG	18:4_15:0_18:3	2 days, 3:07:00	834.674	C54 H90 O6	M+NH4	225900000	0	0	0	0	0	0	0	168400000	106700000	B	-	-	-	-	-	-	-	-	-
TG(18:0_16:0_16:0)	TG	18:0_16:0_16:0	2 days, 2:00:00	834.768	C53 H102 O6	M+NH4	483500000	480100000	0	0	0	0	0	0	4882000	4774000	A	A	A	A	-	-	-	-	A	A
TG(18:3_12:4_22:6)	TG	18:3_12:4_22:6	2 days, 4:13:00	836.596	C55 H80 O6	M+H	564900	0	0	0	0	0	0	0	8380000	9106000	B	B	-	-	-	-	B	B	B	B
TG(13:3COOH_18:2_18:2)	TG	13:3COOH_18:2_18:2	49:7COOH	836.617	C52 H84 O8	M+H	0	12840000	0	0	0	0	0	0	649900	5375000	-	A	-	-	-	-	-	-	-	-
TG(13:2CHO_18:3_19:1)	TG	13:2CHO_18:3_19:1	50:6CHO	836.653	C53 H88 O7	M+H	0	37960000	0	0	0	0	0	0	25870000	19330000	-	B	-	-	-	-	-	-	-	-
TG(18:3+O_14:1_18:3)	TG	18:3+O_14:1_18:3	50:7+O	836.653	C53 H88 O7	M+Na	0	0	0	0	0	0	0	0	7428000	8076000	C	B	-	-	-	-	-	-	-	-
TG(47:2+3O)	TG	47:2+3O	47:2+3O	836.674	C50 H92 O9	M+H	0	0	829300000	0	0	0	0	0	169000000	206600000	-	-	C	-	-	-	-	-	-	-
TG(15:0_18:3_18:3)	TG	15:0_18:3_18:3	2 days, 3:06:00	836.689	C54 H92 O6	M+NH4	5563000	7900000	0	0	0	0	0	0	6462000	5675000	A	B	A	-	B	-	A	A	-	-
TG(18:4_16:1_17:1)	TG	18:4_16:1_17:1	2 days, 3:06:00	836.689	C54 H92 O6	M+H	0	0	0	36480000	0	0	0	0	2271000	3627000	-	-	-	A	-	-	-	-	-	-
TG(18:1+2O_14:0_16:0)	TG	18:1+2O_14:0_16:0	48:1+2O	836.711	C51 H96 O8	M+NH4	0	0	0	67500	0	3569000	0	0	65190000	71670000	-	-	-	B	-	C	-	-	-	-
TG(18:4_12:4_22:4)	TG	18:4_12:4_22:4	2 days, 4:12:00	838.611	C55 H82 O6	M+Na	0	0	0	0	0	0	0	0	4997000	45040	-	-	A	-	-	-	A	A	-	-
TG(18:3_14:4_20:5)	TG	18:3_14:4_20:5	2 days, 4:12:00	838.611	C55 H82 O6	M+H	0	0	0	0	0	0	0	0	8963000	9103000	-	-	-	-	-	-	-	A	B	-
TG(18:3+Ox_16:1_16:1)	TG	18:3+Ox_16:1_16:1	50:5+Ox	838.669	C53 H90 O7	M+Na	0	0	0	0	5341000	0	0	0	1693000	2267000	-	-	-	-	B	-	-	-	-	-
TG(15:0_18:2_18:3)	TG	15:0_18:2_18:3	2 days, 3:05:00	838.705	C54 H94 O6	M+NH4	0	0	41910000	0	0	0	0	0	98890000	113900000	A	A	A	-	-	-	A	A	A	A
TG(18:3e_16:0_18:2)	TG	18:3e_16:0_18:2	52:5e	838.741	C55 H98 O5	M+H	0	0	0	0	0	0	0	0	25190000	29690000	B	B	-	-	-	-	-	-	-	-
TG(18:2e_16:0_18:3)	TG	18:2e_16:0_18:3	52:5e	838.741	C55 H98 O5	M+H	0	0	0	0	0	0	0	0	9032000	7793000	-	-	-	-	-	-	-	-	-	B
TG(10:2COOH_20:5_20:5)	TG	10:2COOH_20:5_20:5	50:12COOH	840.554	C53 H76 O8	M+H	0	0	0	0	380800000	923600000	0	0	65630	130700	-	-	-	-	B	B	-	-	-	-
TG(18:3_12:3_22:5)	TG	18:3_12:3_22:5	2 days, 4:11:00	840.627	C55 H84 O6	M+NH4	0	0	517400000	0	0	0	570900000	927300000	33320000	39890000	B	B	A	-	-	-	A	A	B	B
TG(45:2+5O)	TG	45:2+5O	45:2+5O	840.633	C48 H88 O11	M+NH4	0	0	0	10000000	0	0	0	0	31170000	37410000	-	-	-	C	-	-	-	-	-	-
TG(18:3+Ox_16:0_16:1)	TG	18:3+Ox_16:0_16:1	50:4+Ox	840.684	C53 H92 O7	M+H	0	0	0	311600	30110000	17590000	0	0	11700000	11270000	C	-	-	A	A	A	-	-	-	-
TG(15:0_18:2_18:2)	TG	15:0_18:2_18:2	2 days, 3:04:00	840.721	C54 H96 O6	M+NH4	0	0	0	0	0	0	0	46600000	216300000	231200000	-	-	-	-	-	-	-	B	B	-
TG(15:0_18:1_18:3)	TG	15:0_18:1_18:3	2 days, 3:04:00	840.721	C54 H96 O6	M+NH4	22600000	26440000	0	0	0	0	0	0	305100000	394100000	A	A	A	-	-	-	A	A	A	A
TG(18:4_16:0_17:0)	TG	18:4_16:0_17:0	2 days, 3:04:00	840.721	C54 H96 O6	M+H	0	0	0	0	0	0	0	0	9874000	10700000	-	-	-	A	-	-	-	-	-	-
TG(20:3e_16:0_16:1)	TG	20:3e_16:0_16:1	52:4e	840.757	C55 H100 O5	M+Na	0	0	0	66510000	0	0	0	0	7568000	46260000	-	-	-	B	-	-	-	-	-	-
TG(16:0e_18:1_18:3)	TG	16:0e_18:1_18:3	52:4e	840.757	C55 H100 O5	M+Na	0	0	0	0	0	0	0	0	2383000	6117000	-	B	-	-	-	-	-	-	-	B
TG(12:0_20:5_20:5)	TG	12:0_20:5_20:5	2 days, 4:10:00	842.642	C55 H86 O6	M+NH4	0	0	0	0	0	0	0	0	184900000	214500000	B	-	-	A	A	A	-	-	-	-
TG(18:3_14:3_20:4)	TG	18:3_14:3_20:4	2 days, 4:10:00	842.642	C55 H86 O6	M+H	0	0	0	0	0	0	0	0	31230000	83520000	B	-	B	-	-	-	-	-	A	-
TG(18:3_12:1_22:6)	TG	18:3_12:1_22:6	2 days, 4:10:00	842.642	C55 H86 O6	M+H	0	0	0	2433000	0	0	0	36400	28370000	37290000	-	-	-	C	-	-	-	B	-	-
TG(15:4COOH_16:0_18:0)	TG	15:4COOH_16:0_18:0	49:4COOH	842.664	C52 H90 O8	M+H	0	0	0	0	0	4506000	0	0	4699000	153000	-	-	-	-	-	B	-	-	-	-
TG(18:3+O_16:0_16:1)	TG	18:3+O_16:0_16:1	50:4+O	842.7	C53 H94 O7	M+H	21130000	36100000	26700000	24290000	0	60550000	0	0	18870000	22450000	A	A	A	A	-	A	-	-	-	-
TG(18:3+Ox_16:0_16:0)	TG	18:3+Ox_16:0_16:0	50:3+Ox	842.7	C53 H94 O7	M+H	37950000	0	0	0	36230000	63920000	0	0	18870000	18990000	A	B	-	-	A	A	-	-	-	B
TG(16:1_17:1_18:1)	TG	16:1_17:1_18:1	2 days, 3:03:00	842.736	C54 H98 O6	M+NH4	0	0	0	15040000	0	0	0	0	343300000	467500000	A	A	A	A	A	A	A	A	A	A
TG(18:4_16:1_18:4)	TG	18:4_16:1_18:4	2 days, 4:09:00	844.658	C55 H88 O6	M+NH4	0	0	0	0	0	0	413500000	0	26840000	75550000	A	A	A	C	-	-	A	A	A	A
TG(18:4_16:1_18:4)	TG	18:4_16:1_18:4	2 days, 4:09:00	844.658	C55 H88 O6	M+H	0	0	0	0	0	0	0	0	87130000	97410000	-	A	A	A	-	-	A	A	A	A
TG(18:2+OO_15:1_16:1)	TG	18:2+OO_15:1_16:1	49:4+OO	844.679	C52 H92 O8	M+H	0	0	0	25000000	0	0	0	0	1023000	7119000	-	-	-	A	-	-	-	-	-	-
TG(18:2+O_14:0_18:1)	TG	18:2+O_14:0_18:1	50:3+O	844.716	C53 H96 O7	M+Na	0	0	0	0	0	3765000	0	0	31560000	41170000	B	A	A	B	A	A	D	B	A	A
TG(18:2+O_14:0_18:1)	TG	18:2+O_14:0_18:1	50:3+O	844.716	C53 H96 O7	M+NH4	118300000	280600000	35690000	0	0	0	0	0	103400000	144800000	A	A	B	B	-	-	-	-	A	-
TG(50:3+O)	TG	50:3+O	50:3+O	844.716	C53 H96 O7	M+NH4	23850000	0	0	0	0	0	0	0	25560000	26540000	C	-	-	-	-	-	-	-	-	-
TG(16:1_16:1_19:0)	TG	16:1_16:1_19:0	2 days, 3:02:00	844.752	C54 H100 O6	M+NH4	0	0	0	0	62420000	0	0	0	33140000	54030000	-	-	-	-	A	A	-	A	-	-
TG(16:0_17:1_18:1)	TG	16:0_17:1_18:1	2 days, 3:02:00	844.752	C54 H100 O6	M+NH4	0	0	0	0	0	0	0	0	1137000000	1342000000	A	A	A	A	A	-	-	-	A	A
TG(48:4+3O)	TG	48:4+3O	48:4+3O	846.659	C51 H90 O9	M+NH4	0	40210000	0	0	0	0	0	0	88180000	94570000	-	C	-	-	-	-	-	-	-	-
TG(48:4+3O)	TG	48:4+3O	48:4+3O	846.659	C51 H90 O9	M+H	0	17050000	0	0	0	0	0	0	9890000	8906000	-	C	-	-	-	-	-	-	-	-
TG(48:4+3O)	TG	48:4+3O	48:4+3O	846.659	C51 H90 O9	M+NH4	19580000	0	135100000	92590000	0	0	0	0	9680000	9311000	C	-	C	C	-	-	-	-	-	-
TG(18:4_16:1_18:3)	TG	18:4_16:1_18:3	2 days, 4:08:00	846.674	C55 H90 O6	M+NH4	0	0	0	0	0	0	180400000	328700000	1676000000	2090000000	A	A	A	A	-	-	A	A	A	A
TG(14:0_18:3_20:5)	TG	14:0_18:3_20:5	2 days, 4:08:00	846.674	C55 H90 O6	M+H	0	0	0	0	0	0	0	0	351500000	362400000	-	-	-	-	-	-	A	A	A	-
TG(18:1+O_16:0_16:1)	TG	18:1+O_16:0_16:1	50:2+O	846.731	C53 H98 O7	M+NH4	0	0	0	0	86390000	163500000	0	0	68750000	72630000	-	D	-	A	A	A	A	A	A	A
TG(18:2+O_16:0_16:0)	TG	18:2+O_16:0_16:0	50:2+O	846.731	C53 H98 O7	M+Na	0	0	0	0	0	0	0	0	470900000	412700000	A	A	A	A	A	A	-	-	A	A
TG(16:0_17:0_18:1)	TG	16:0_17:0_18:1	2 days, 3:01:00	846.768	C54 H102 O6	M+NH4	0	77500	0	0	0	0	0	0	523800000	593400000	A	A	A	A	A	A	A	A	A	A
TG(18:4_16:0_18:3)	TG	18:4_16:0_18:3	2 days, 4:07:00	848.689	C55 H92 O6	M+H	27280000	0	0	0	0	0	9063000	13420000	25100000	28870000	A	-	-	-	-	-	C	A	A	-
TG(16:1_18:3_18:3)	TG	16:1_18:3_18:3	2 days, 4:07:00	848.689	C55 H92 O6	M+NH4	0	0	0	0	145600000	138000000	0	170600000	1392000000	1705000000	A	A	A	A	A	A	A	A	A	A
TG(16:1_16:1_20:5)	TG	16:1_16:1_20:5	2 days, 4:07:00	848.689	C55 H92 O6	M+H	0	0	90230000	70390000	31370000	0	16140000	16730000	467200000	501300000	-	-	A	A	A	A	A	A	-	-
TG(18:1+O_16:0_16:0)	TG	18:1+O_16:0_16:0	50:1+O	848.747	C53 H100 O7	M+Na	106100000	0	0	0	0	0	0	0	75450000	60430000	A	-	A	A	A	-	A	A	A	A
TG(18:0_16:0_17:0)	TG	18:0_16:0_17:0	2 days, 3:00:00	848.783	C54 H104 O6	M+NH4	0	0	0	0	0	0	0	0	76610000	86220000	-	-	A	-	A	-	-	A	-	-
TG(16:0_16:1_20:5)	TG	16:0_16:1_20:5	2 days, 4:06:00	850.705	C55 H94 O6	M+NH4	3674000000	0	0	0	0	0	0	0	9607000000	10770000000	A	-	A	A	A	A	A	A	A	A
TG(17:5CHO_16:0_18:0)	TG	17:5CHO_16:0_18:0	51:5CHO	852.684	C54 H92 O7	M+H	0	0	0	0	0	0	0	0	2456000	2922000	-	-	A	-	-	-	-	-	-	-
TG(18:2+O_15:1_18:3)	TG	18:2+O_15:1_18:3	51:6+O	852.684	C54 H92 O7	M+NH4	0	0	0	0	0	0	0	0	45140000	47900000	-	B	-	-	-	-	-	-	-	C
TG(16:0_18:2_18:3)	TG	16:0_18:2_18:3	2 days, 4:05:00	852.721	C55 H96 O6	M+NH4	0	0	0	0	0	0	0	76300000	11830000000	14060000000	A	A	A	A	A	A	A	A	A	A
TG(18:4_16:0_18:1)	TG	18:4_16:0_18:1	2 days, 4:05:00	852.721	C55 H96 O6	M+H	0	0	0	0	647200000	436500000	65540000	91040000	584700000	578300000	A	A	A	A	A	A	A	A	-	-
TG(46:2+5O)	TG	46:2+5O	46:2+5O	854.648	C49 H90 O11	M+NH4	0	61110000	0	0	0	0	0	0	60930000	65140000	-	C	-	-	-	-	-	-	-	-
TG(18:3+O_15:1_18:1)	TG	18:3+O_15:1_18:1	51:5+O	854.7	C54 H94 O7	M+NH4	134100000	0	0	0	0	0	0	0	87920000	98840000	B	A	-	-	-	-	-	-	B	B
TG(18:3+O_15:1_18:1)	TG	18:3+O_15:1_18:1	51:5+O	854.7	C54 H94 O7	M+NH4	0	190800000	0	0	0	0	0	0	18180000	35390000	A	A	D	-	-	-	-	-	-	-
TG(18:3+Ox_16:1_17:0)	TG	18:3+Ox_16:1_17:0	51:4+Ox	854.7	C54 H94 O7	M+H	0	0	0	5492000	0	0	0	0	2567000	5053000	-	-	-	B	-	-	-	-	-	-
TG(16:0_16:0_20:4)	TG	16:0_16:0_20:4	2 days, 4:04:00	854.736	C55 H98 O6	M+H	90400000	0	0	0	0	0	0	0	81250000	80980000	A	-	-	-	-	-	-	-	A	A
TG(18:4_16:0_18:0)	TG	18:4_16:0_18:0	2 days, 4:04:00	854.736	C55 H98 O6	M+H	165700000	0	0	0	0	0	0	0	211000000	243000000	A	-	-	-	-	-	-	-	-	-
TG(16:0_18:1_18:3)	TG	16:0_18:1_18:3	2 days, 4:04:00	854.736	C55 H98 O6	M+NH4	34800000000	30960000000	542700000	432800000	0	0	0	0	30700000000	32230000000	A	A	A	A	A	A	A	A	A	A
TG(16:0_16:0_20:4)	TG	16:0_16:0_20:4	2 days, 4:04:00	854.736	C55 H98 O6	M+H	11070000	3880000	0	0	0	0	0	0	8801000	10480000	A	A	-	-	-	-	-	-	-	-
TG(18:3+O_16:0_17:1)	TG	18:3+O_16:0_17:1	51:4+O	856.716	C54 H96 O7	M+NH4	384400000	0	0	0	0	0	0	0	497600000	529700000	D	B	-	-	-	-	-	-	-	-
TG(16:0_18:1_18:2)	TG	16:0_18:1_18:2	2 days, 4:03:00	856.752	C55 H100 O6	M+H	219500000	272000000	0	0	0	0	0	0	512100000	565100000	A	A	-	-	C	C	-	-	A	A
TG(16:1_18:1_18:1)	TG	16:1_18:1_18:1	2 days, 4:03:00	856.752	C55 H100 O6	M+NH4	36900000000	32990000000	462700000	1584000000	269500000	224000000	95260000	147400000	27660000000	28820000000	A	A	A	A	A	A	A	A	A	A
TG(16:0_16:0_20:3)	TG	16:0_16:0_20:3	2 days, 4:03:00	856.752	C55 H100 O6	M+H	0	0	10910000	7355000	0	0	0	0	4438000	312000	-	A	A	A	-	-	-	-	-	A
TG(16:0_16:0_20:3)	TG	16:0_16:0_20:3	2 days, 4:03:00	856.752	C55 H100 O6	M+H	4733000	5380000	0	0	0	0	0	0	58650	2268000	A	A	-	-	-	-	-	-	-	-
TG(49:5+3O)	TG	49:5+3O	49:5+3O	858.659	C52 H90 O9	M+H	0	0	0	0	10130000	0	0	0	27480000	29160000	-	-	-	-	C	C	-	-	-	-
TG(18:4_17:1_18:4)	TG	18:4_17:1_18:4	2 days, 5:09:00	858.674	C56 H90 O6	M+NH4	0	0	0	0	0	0	7689000	10600000	8980000	10710000	-	-	-	-	-	-	B	B	-	-
TG(53:9)	TG	2 days, 5:09:00	2 days, 5:09:00	858.674	C56 H90 O6	M+NH4	681400000	521000000	0	0	0	0	0	0	569600000	614100000	C	C	-	-	-	-	-	-	C	-
TG(18:2+O_16:0_17:1)	TG	18:2+O_16:0_17:1	51:3+O	858.731	C54 H98 O7	M+NH4	48480000	65020000	0	0	0	0	0	0	49620000	57150000	B	A	-	-	-	-	-	-	-	-
TG(16:0_18:1_18:1)	TG	16:0_18:1_18:1	2 days, 4:02:00	858.768	C55 H102 O6	M+NH4	75540000000	73100000000	511300000	1466000000	209500000	92870000	89750000	103800000	60520000000	63540000000	A	A	A	A	A	A	A	A	A	A
TG(16:4CHO_18:1_18:3)	TG	16:4CHO_18:1_18:3	52:8CHO	860.653	C55 H88 O7	M+Na	0	5427000	0	0	0	0	0	0	498300	515500	-	B	-	-	-	-	-	-	-	-
TG(18:3+3O_15:1_16:0)	TG	18:3+3O_15:1_16:0	49:4+3O	860.674	C52 H92 O9	M+H	0	0	0	0	23700000	15060000	0	0	12540000	15550000	-	-	-	D	A	A	-	-	-	-
TG(18:3e_18:2_18:3)	TG	18:3e_18:2_18:3	54:8e	860.726	C57 H96 O5	M+Na	25460000	26050000	4215000	0	0	0	0	0	15430000	16740000	B	B	D	-	-	-	-	-	D	D
TG(18:0_16:0_18:1)	TG	18:0_16:0_18:1	2 days, 4:01:00	860.783	C55 H104 O6	M+Na	775600000	0	0	0	0	0	0	0	583200000	625600000	A	-	-	-	-	-	-	-	-	-
TG(18:0_16:0_18:1)	TG	18:0_16:0_18:1	2 days, 4:01:00	860.783	C55 H104 O6	M+NH4	17260000000	16460000000	0	186300000	28050000	37450000	20240000	21370000	13680000000	15910000000	A	A	A	A	A	A	A	A	A	A
TG(18:4_14:4_22:6)	TG	18:4_14:4_22:6	2 days, 6:14:00	862.611	C57 H82 O6	M+H	0	0	0	0	0	0	0	188400000	7211000	8471000	-	-	-	-	-	-	-	B	B	B
TG(20:4+O_14:1_18:3)	TG	20:4+O_14:1_18:3	52:8+O	862.669	C55 H90 O7	M+NH4	0	0	47310000	0	0	0	128500000	55870000	29360000	34710000	D	-	A	-	-	-	B	B	-	-
TG(20:5+Ox_16:1_16:1)	TG	20:5+Ox_16:1_16:1	52:7+Ox	862.669	C55 H90 O7	M+H	0	0	0	7275000	0	0	0	0	11260000	13420000	-	-	-	A	-	-	-	-	-	-
TG(16:4CHO_18:1_18:2)	TG	16:4CHO_18:1_18:2	52:7CHO	862.669	C55 H90 O7	M+H	27170000	0	0	0	0	0	0	0	19080000	18010000	A	-	-	-	-	-	-	-	-	-
TG(18:1+2O_16:0_16:1)	TG	18:1+2O_16:0_16:1	50:2+2O	862.726	C53 H98 O8	M+NH4	0	0	0	11940000	0	0	0	0	76340000	82760000	-	-	-	A	-	-	-	-	-	-
TG(18:2+OO_16:0_16:0)	TG	18:2+OO_16:0_16:0	50:2+OO	862.726	C53 H98 O8	M+NH4	0	0	0	7879000	0	0	0	0	72450000	76190000	-	-	-	B	-	-	-	-	-	-
TG(20:4e_16:0_18:3)	TG	20:4e_16:0_18:3	54:7e	862.741	C57 H98 O5	M+H	0	91260000	0	0	0	0	0	0	55100000	78440000	B	B	-	-	-	-	-	-	B	B
TG(18:3e_18:1_18:3)	TG	18:3e_18:1_18:3	54:7e	862.741	C57 H98 O5	M+Na	0	6136000	0	0	0	0	0	0	2819000	2882000	-	B	-	-	-	-	-	-	-	-
TG(18:0_16:0_18:0)	TG	18:0_16:0_18:0	2 days, 4:00:00	862.799	C55 H106 O6	M+NH4	0	0	0	42190000	0	0	0	0	1723000000	2147000000	-	-	-	B	-	-	-	-	B	A
TG(18:0_16:0_18:0)	TG	18:0_16:0_18:0	2 days, 4:00:00	862.799	C55 H106 O6	M+NH4	16720000	0	11870000	5405000	0	0	0	0	16490000	17410000	A	-	A	A	-	-	-	-	-	-
TG(18:3_14:4_22:6)	TG	18:3_14:4_22:6	2 days, 6:13:00	864.627	C57 H84 O6	M+H	0	0	0	0	0	0	0	0	16690000	22850000	-	-	B	-	-	-	-	A	B	-
TG(16:4CHO_18:1_18:1)	TG	16:4CHO_18:1_18:1	52:6CHO	864.684	C55 H92 O7	M+NH4	42420000	33340000	0	0	0	0	0	0	28000000	34890000	B	B	-	-	-	-	-	-	B	B
TG(20:5+Ox_16:0_16:1)	TG	20:5+Ox_16:0_16:1	52:6+Ox	864.684	C55 H92 O7	M+H	0	0	0	0	0	0	0	0	76960000	93990000	-	-	-	A	A	A	-	-	-	-
TG(18:2+3O_15:0_16:0)	TG	18:2+3O_15:0_16:0	49:2+3O	864.705	C52 H96 O9	M+Na	0	23930000	0	0	0	0	0	0	6276000	8360000	-	B	-	-	-	-	-	-	-	-
TG(49:2+3O)	TG	49:2+3O	49:2+3O	864.705	C52 H96 O9	M+H	0	0	413600000	0	0	0	0	0	1023000000	1312000000	-	-	C	-	-	-	-	-	-	C
TG(49:2+3O)	TG	49:2+3O	49:2+3O	864.705	C52 H96 O9	M+H	0	0	0	12740000	0	0	0	0	2014000	1038000000	-	-	-	C	-	-	-	-	-	-
TG(18:3_17:1_18:2)	TG	18:3_17:1_18:2	2 days, 5:06:00	864.721	C56 H96 O6	M+NH4	36710000	0	31790000	0	0	0	0	0	84690000	92810000	A	A	A	-	B	-	A	A	A	A
TG(15:0_18:1_20:5)	TG	15:0_18:1_20:5	2 days, 5:06:00	864.721	C56 H96 O6	M+H	28380000	27340000	0	0	0	0	0	0	26710000	29140000	A	A	-	-	-	-	-	-	-	-
TG(18:1+2O_16:0_16:0)	TG	18:1+2O_16:0_16:0	50:1+2O	864.742	C53 H100 O8	M+NH4	0	0	0	0	0	0	0	0	21140000	22010000	-	-	-	A	-	A	-	-	-	-
TG(18:1+2O_16:0_16:0)	TG	18:1+2O_16:0_16:0	50:1+2O	864.742	C53 H100 O8	M+NH4	0	101200000	0	0	0	0	0	0	75550000	93630000	A	A	-	-	-	-	-	-	-	-
TG(18:2e_18:1_18:3)	TG	18:2e_18:1_18:3	54:6e	864.757	C57 H100 O5	M+H	0	0	0	0	0	0	0	0	196300000	186300000	-	B	-	-	-	-	B	B	B	D
TG(18:2e_18:1_18:3)	TG	18:2e_18:1_18:3	54:6e	864.757	C57 H100 O5	M+H	7051000	1446000	0	0	0	0	0	0	1750000	6686000	B	B	-	-	-	-	-	-	-	-
TG(18:4_18:4_18:4)	TG	18:4_18:4_18:4	2 days, 6:12:00	866.642	C57 H86 O6	M+H	15810000	12570000	116300000	0	0	0	0	229700000	40090000	39460000	A	A	A	-	-	-	A	A	A	A
TG(18:3+Ox_16:0_18:2)	TG	18:3+Ox_16:0_18:2	52:5+Ox	866.7	C55 H94 O7	M+H	0	0	0	0	0	0	0	0	142100000	192100000	B	A	-	-	-	-	-	-	-	-
TG(18:1_17:1_18:3)	TG	18:1_17:1_18:3	2 days, 5:05:00	866.736	C56 H98 O6	M+NH4	0	0	24510000	0	0	0	0	0	308800000	321400000	-	-	B	-	-	-	-	-	-	-
TG(18:1_17:1_18:3)	TG	18:1_17:1_18:3	2 days, 5:05:00	866.736	C56 H98 O6	M+NH4	0	0	0	0	0	0	0	0	202100000	222000000	A	A	A	-	-	-	A	A	A	A
TG(15:0_18:1_20:4)	TG	15:0_18:1_20:4	2 days, 5:05:00	866.736	C56 H98 O6	M+H	0	0	12680000	0	0	0	0	0	111300000	116700000	-	-	A	-	-	-	-	-	A	-
TG(20:2e_16:0_18:3)	TG	20:2e_16:0_18:3	54:5e	866.773	C57 H102 O5	M+H	0	0	0	0	0	0	0	0	30930000	34030000	-	B	-	-	-	-	-	-	B	B
TG(18:3e_18:1_18:1)	TG	18:3e_18:1_18:1	54:5e	866.773	C57 H102 O5	M+H	18790000	0	0	0	0	0	0	0	24530000	22740000	B	-	-	-	-	-	-	-	-	-
TG(18:3_14:2_22:6)	TG	18:3_14:2_22:6	2 days, 6:11:00	868.658	C57 H88 O6	M+H	0	0	0	0	0	0	3074000	0	306300	824400	-	-	-	-	-	-	B	-	-	-
TG(18:4_18:3_18:4)	TG	18:4_18:3_18:4	2 days, 6:11:00	868.658	C57 H88 O6	M+NH4	0	0	0	0	0	0	246400000	0	42500000	48880000	A	A	A	-	-	-	A	A	A	A
TG(18:4_18:3_18:4)	TG	18:4_18:3_18:4	2 days, 6:11:00	868.658	C57 H88 O6	M+H	0	0	90540000	0	0	0	45290000	142100000	238600000	268200000	B	A	A	D	-	-	A	A	A	A
TG(18:3+Ox_16:0_18:1)	TG	18:3+Ox_16:0_18:1	52:4+Ox	868.716	C55 H96 O7	M+NH4	312900000	0	0	0	0	0	0	0	111800000	146200000	B	-	-	-	-	-	-	-	A	-
TG(18:2+O_16:0_18:3)	TG	18:2+O_16:0_18:3	52:5+O	868.716	C55 H96 O7	M+NH4	199200000	159800000	0	12860000	0	27580000	0	0	154500000	191900000	A	A	C	D	D	C	C	C	A	A
TG(18:3+O_16:0_18:2)	TG	18:3+O_16:0_18:2	52:5+O	868.716	C55 H96 O7	M+H	0	682600000	0	0	0	0	0	0	282200000	350800000	-	A	-	-	-	-	-	-	-	A
TG(18:0_17:1_18:3)	TG	18:0_17:1_18:3	2 days, 5:04:00	868.752	C56 H100 O6	M+NH4	0	0	0	0	0	0	0	0	69380000	77560000	B	-	-	-	-	-	-	-	B	B
TG(17:0_18:1_18:3)	TG	17:0_18:1_18:3	2 days, 5:04:00	868.752	C56 H100 O6	M+NH4	0	0	0	0	0	0	0	0	567900000	706500000	A	A	A	B	-	-	B	-	A	A
TG(16:0_17:0_20:4)	TG	16:0_17:0_20:4	2 days, 5:04:00	868.752	C56 H100 O6	M+H	0	0	0	0	0	0	0	0	37850000	40960000	-	A	-	-	-	-	-	-	-	-
TG(20:1e_16:1_18:2)	TG	20:1e_16:1_18:2	54:4e	868.788	C57 H104 O5	M+Na	0	0	0	17220000	0	0	0	0	771800000	827500000	-	-	-	B	-	-	-	-	-	-
TG(50:6+3O)	TG	50:6+3O	50:6+3O	870.659	C53 H90 O9	M+H	0	0	14030000	0	0	0	0	0	39260000	42750000	-	-	C	-	-	-	-	-	-	-
TG(18:4_18:3_18:3)	TG	18:4_18:3_18:3	2 days, 6:10:00	870.674	C57 H90 O6	M+H	0	0	0	0	0	0	16410000	0	1140000	2583000	-	-	-	-	-	-	A	-	-	-
TG(18:4_18:3_18:3)	TG	18:4_18:3_18:3	2 days, 6:10:00	870.674	C57 H90 O6	M+NH4	71700000	18940000	3008000000	0	0	0	0	0	29390000	34080000	A	A	A	-	-	-	A	A	A	A
TG(14:0_20:5_20:5)	TG	14:0_20:5_20:5	2 days, 6:10:00	870.674	C57 H90 O6	M+NH4	97910000	73130000	0	186600000	0	0	0	0	76310000	100700000	A	A	-	A	A	-	-	-	B	A
TG(18:4_18:3_18:3)	TG	18:4_18:3_18:3	2 days, 6:10:00	870.674	C57 H90 O6	M+H	0	97920000	177600000	0	0	0	0	0	99720000	107600000	-	A	A	-	-	-	-	-	-	-
TG(13:2COOH_18:1_20:1)	TG	13:2COOH_18:1_20:1	51:4COOH	870.695	C54 H94 O8	M+H	0	0	0	0	0	5761000	0	0	2597000	2539000	-	-	-	-	-	B	-	-	-	-
TG(51:5+OO)	TG	51:5+OO	51:5+OO	870.695	C54 H94 O8	M+Na	0	0	0	12520000	0	0	0	0	48370000	43730000	-	-	-	C	-	-	-	-	-	-
TG(52:3CHO)	TG	52:3CHO	52:3CHO	870.731	C55 H98 O7	M+NH4	0	0	0	0	0	0	0	0	52900000	53180000	-	-	-	-	-	-	-	-	C	-
TG(18:3+O_16:0_18:1)	TG	18:3+O_16:0_18:1	52:4+O	870.731	C55 H98 O7	M+NH4	664200000	264900000	10100000	0	0	0	0	0	206000000	213500000	A	A	A	A	B	B	D	D	A	A
TG(18:3+O_16:0_18:1)	TG	18:3+O_16:0_18:1	52:4+O	870.731	C55 H98 O7	M+H	79610000	104800000	0	0	0	0	0	0	111400000	115200000	A	A	-	-	-	-	-	-	-	-
TG(18:1_17:1_18:1)	TG	18:1_17:1_18:1	2 days, 5:03:00	870.768	C56 H102 O6	M+NH4	0	0	0	0	0	0	0	0	978900000	1211000000	A	A	A	A	A	A	B	A	A	A
TG(20:2e_16:0_18:1)	TG	20:2e_16:0_18:1	54:3e	870.804	C57 H106 O5	M+Na	0	826500000	0	0	0	0	0	0	648300000	664600000	-	B	-	-	-	-	-	-	-	-
TG(18:3_18:3_18:3)	TG	18:3_18:3_18:3	2 days, 6:09:00	872.689	C57 H92 O6	M+H	0	0	0	0	0	0	0	0	10460000	13350000	-	-	-	-	-	-	A	-	-	-
TG(18:3_18:3_18:3)	TG	18:3_18:3_18:3	2 days, 6:09:00	872.689	C57 H92 O6	M+H	232800000	0	0	0	0	0	0	0	520500000	933600000	A	-	-	-	-	-	-	-	A	-
TG(18:2+O_16:0_18:1)	TG	18:2+O_16:0_18:1	52:3+O	872.747	C55 H100 O7	M+NH4	0	0	0	0	0	0	0	7048000	260700000	358400000	-	B	-	A	A	A	-	A	A	B
TG(18:2+O_16:0_18:1)	TG	18:2+O_16:0_18:1	52:3+O	872.747	C55 H100 O7	M+H	1116000000	1075000000	14930000	5558000	0	0	0	0	1091000000	1181000000	A	A	A	A	-	-	-	-	A	A
TG(17:0_18:1_18:1)	TG	17:0_18:1_18:1	2 days, 5:02:00	872.783	C56 H104 O6	M+NH4	0	0	6545000	0	6689000	0	0	0	1266000000	1726000000	A	A	A	A	A	A	B	A	A	A
TG(49:5+4O)	TG	49:5+4O	49:5+4O	874.653	C52 H90 O10	M+NH4	0	0	0	0	0	0	0	0	90530000	94560000	-	C	-	-	-	-	-	-	C	-
TG(18:4_18:1_18:3)	TG	18:4_18:1_18:3	2 days, 6:08:00	874.705	C57 H94 O6	M+H	13420000	47420000	0	0	0	0	0	0	29620000	33870000	B	B	-	-	-	-	B	A	A	A
TG(18:3_18:2_18:3)	TG	18:3_18:2_18:3	2 days, 6:08:00	874.705	C57 H94 O6	M+NH4	0	0	0	0	0	0	0	0	78140000	121000000	A	A	A	A	-	A	A	A	A	A
TG(18:4_18:1_18:3)	TG	18:4_18:1_18:3	2 days, 6:08:00	874.705	C57 H94 O6	M+H	0	0	0	0	0	0	0	0	1220000000	1303000000	-	-	A	-	A	-	-	A	-	-
TG(18:1+O_16:0_18:1)	TG	18:1+O_16:0_18:1	52:2+O	874.763	C55 H102 O7	M+NH4	0	0	0	0	0	0	0	8932000	886900000	860600000	A	-	-	B	B	B	C	B	A	A
TG(18:2+O_16:0_18:0)	TG	18:2+O_16:0_18:0	52:2+O	874.763	C55 H102 O7	M+Na	0	0	0	0	0	0	0	0	356400000	396400000	A	A	A	B	-	-	-	-	A	A
TG(18:0_17:0_18:1)	TG	18:0_17:0_18:1	2 days, 5:01:00	874.799	C56 H106 O6	M+NH4	0	14520000	0	0	0	0	0	0	98360000	117700000	B	C	-	-	-	-	-	-	-	-
TG(18:0_17:0_18:1)	TG	18:0_17:0_18:1	2 days, 5:01:00	874.799	C56 H106 O6	M+NH4	0	0	0	0	0	0	0	0	531200000	631800000	A	A	A	B	C	-	A	A	A	A
TG(49:4+4O)	TG	49:4+4O	49:4+4O	876.669	C52 H92 O10	M+NH4	0	123300000	0	0	0	0	0	0	93840000	39130000	-	C	-	-	-	-	-	C	-	-
TG(17:5CHO_18:1_18:1)	TG	17:5CHO_18:1_18:1	53:7CHO	876.684	C56 H92 O7	M+H	3204000	11560000	0	0	0	0	0	0	6341000	6982000	B	A	-	-	-	-	-	-	-	-
TG(18:1_18:3_18:3)	TG	18:1_18:3_18:3	2 days, 6:07:00	876.721	C57 H96 O6	M+NH4	0	0	0	0	0	0	470000000	505900000	1065000000	1232000000	-	B	-	-	A	-	A	A	A	A
TG(18:3_18:2_18:2)	TG	18:3_18:2_18:2	2 days, 6:07:00	876.721	C57 H96 O6	M+NH4	1243000000	0	1438000000	0	0	0	0	0	1179000000	846300000	A	A	A	-	-	-	-	-	A	A
TG(18:1_18:3_18:3)	TG	18:1_18:3_18:3	2 days, 6:07:00	876.721	C57 H96 O6	M+H	0	0	128700000	0	0	0	0	5982000	1163000000	1154000000	-	-	A	-	-	B	A	A	A	-
TG(16:1_18:1_20:5)	TG	16:1_18:1_20:5	2 days, 6:07:00	876.721	C57 H96 O6	M+H	0	0	0	0	0	0	0	0	13520000	9399000	-	-	-	-	-	-	-	-	-	A
TG(18:1+O_16:0_18:0)	TG	18:1+O_16:0_18:0	52:1+O	876.778	C55 H104 O7	M+Na	0	0	0	0	0	0	0	0	30040000	29410000	-	-	-	-	-	-	-	-	B	-
TG(18:1+O_16:0_18:0)	TG	18:1+O_16:0_18:0	52:1+O	876.778	C55 H104 O7	M+NH4	5966000	93880000	0	0	0	0	0	0	7237000	9093000	B	A	-	-	-	-	-	-	A	-
TG(15:0_14:0_24:0)	TG	15:0_14:0_24:0	2 days, 5:00:00	876.815	C56 H108 O6	M+NH4	0	0	0	0	8476000	0	0	0	1081000	1226000	-	-	-	-	A	-	-	-	-	-
TG(48:4+5O)	TG	48:4+5O	48:4+5O	878.648	C51 H90 O11	M+NH4	29660000	0	0	0	0	0	0	0	28540000	30610000	C	-	-	-	-	-	-	-	-	C
TG(18:2+3O_16:0_16:0)	TG	18:2+3O_16:0_16:0	50:2+3O	878.721	C53 H98 O9	M+NH4	0	0	11750000	0	0	0	0	0	14860000	5616000	-	-	A	-	-	-	A	-	-	-
TG(18:2+3O_16:0_16:0)	TG	18:2+3O_16:0_16:0	50:2+3O	878.721	C53 H98 O9	M+H	95960000	0	0	0	0	0	0	0	13700000	26820000	B	-	-	-	-	-	-	-	-	-
TG(18:2+3O_16:0_16:0)	TG	18:2+3O_16:0_16:0	50:2+3O	878.721	C53 H98 O9	M+H	0	234800000	0	0	0	0	0	0	225300000	230300000	-	A	-	-	-	-	-	-	-	-
TG(18:2_18:2_18:2)	TG	18:2_18:2_18:2	2 days, 6:06:00	878.736	C57 H98 O6	M+H	6250000	0	0	0	0	0	0	0	5723000	6624000	A	-	-	-	-	-	-	-	A	A
TG(18:4_18:1_18:1)	TG	18:4_18:1_18:1	2 days, 6:06:00	878.736	C57 H98 O6	M+H	62870000	0	0	0	0	0	0	0	145400000	179200000	A	A	-	-	-	-	-	-	A	A
TG(18:1_18:2_18:3)	TG	18:1_18:2_18:3	2 days, 6:06:00	878.736	C57 H98 O6	M+NH4	0	0	0	0	0	0	146400000	0	1691000000	1948000000	-	B	-	-	-	-	A	A	A	A
TG(18:4_18:1_18:1)	TG	18:4_18:1_18:1	2 days, 6:06:00	878.736	C57 H98 O6	M+NH4	2136000000	0	845200000	0	148900000	123400000	0	0	4514000000	5737000000	A	A	A	B	A	A	A	A	A	A
TG(16:1_18:1_20:4)	TG	16:1_18:1_20:4	2 days, 6:06:00	878.736	C57 H98 O6	M+H	0	0	0	0	0	0	0	0	1341000000	1287000000	-	-	B	A	-	A	A	A	A	A
TG(18:4_18:1_18:1)	TG	18:4_18:1_18:1	2 days, 6:06:00	878.736	C57 H98 O6	M+H	6881000	16250000	0	0	0	0	0	0	14640000	27130000	A	A	-	-	-	-	-	-	-	-
TG(16:0_18:1_20:5)	TG	16:0_18:1_20:5	2 days, 6:06:00	878.736	C57 H98 O6	M+H	637500	0	0	0	0	0	0	0	1277000	302600	B	-	-	-	-	-	-	-	-	-
TG(16:2e_20:5_20:5)	TG	16:2e_20:5_20:5	56:12e	880.694	C59 H92 O5	M+NH4	0	0	0	0	0	0	0	0	7047000	6179000	-	-	-	-	-	-	-	-	-	B
TG(18:2+O_17:1_18:3)	TG	18:2+O_17:1_18:3	53:6+O	880.716	C56 H96 O7	M+NH4	0	0	0	0	0	0	0	0	183500000	177600000	A	A	-	-	-	-	-	-	-	-
TG(18:1_18:1_18:3)	TG	18:1_18:1_18:3	2 days, 6:05:00	880.752	C57 H100 O6	M+H	54950000	44080000	0	0	0	0	0	0	43180000	48770000	A	A	-	-	-	-	-	-	-	-
TG(18:4_18:0_18:1)	TG	18:4_18:0_18:1	2 days, 6:05:00	880.752	C57 H100 O6	M+H	218900000	161000000	0	0	0	0	0	0	118500000	143200000	A	A	-	-	-	-	-	-	A	A
TG(18:1_18:1_18:3)	TG	18:1_18:1_18:3	2 days, 6:05:00	880.752	C57 H100 O6	M+NH4	0	0	0	0	11080000	25810000	0	0	28320000000	32770000000	A	A	A	A	A	A	A	A	A	A
TG(18:1_18:2_18:2)	TG	18:1_18:2_18:2	2 days, 6:05:00	880.752	C57 H100 O6	M+H	0	0	0	196500000	0	0	0	50730000	1640000000	1622000000	A	A	-	B	-	-	-	A	-	A
TG(48:2+5O)	TG	48:2+5O	48:2+5O	882.68	C51 H94 O11	M+NH4	0	0	0	0	0	0	0	0	194000000	198600000	-	-	-	-	-	-	-	-	C	-
TG(16:2e_18:3_22:6)	TG	16:2e_18:3_22:6	56:11e	882.71	C59 H94 O5	M+H	0	0	4597000	0	0	0	0	0	724100	5799000	-	-	B	-	-	-	-	-	-	-
TG(18:4_18:0_18:0)	TG	18:4_18:0_18:0	2 days, 6:04:00	882.768	C57 H102 O6	M+H	0	0	0	0	0	0	0	0	15230000	14920000	-	-	-	-	-	-	-	-	A	A
TG(18:1_18:1_18:2)	TG	18:1_18:1_18:2	2 days, 6:04:00	882.768	C57 H102 O6	M+H	452100000	707000000	0	0	0	0	0	0	593400000	638800000	A	A	-	-	-	-	-	-	A	A
TG(18:0_18:1_18:3)	TG	18:0_18:1_18:3	2 days, 6:04:00	882.768	C57 H102 O6	M+NH4	27620000000	26070000000	217200000	132900000	0	0	0	0	23350000000	27210000000	A	A	A	B	A	B	A	A	A	A
TG(18:1_18:1_18:2)	TG	18:1_18:1_18:2	2 days, 6:04:00	882.768	C57 H102 O6	M+H	0	0	24630000	0	0	0	0	0	639000000	675000000	A	-	A	-	-	-	-	-	-	-
TG(20:2e_17:1_18:1)	TG	20:2e_17:1_18:1	55:4e	882.804	C58 H106 O5	M+Na	52110000	0	0	0	0	0	0	0	110400000	118500000	B	B	-	-	-	-	-	-	-	-
TG(18:3+O_18:4_18:4)	TG	18:3+O_18:4_18:4	54:11+O	884.653	C57 H88 O7	M+NH4	0	0	0	0	0	0	0	0	1297000	1651000	-	-	A	-	-	-	B	B	-	-
TG(47:2+6O)	TG	47:2+6O	47:2+6O	884.659	C50 H92 O12	M+H	8849	0	0	0	0	0	0	0	8581000	8774000	C	C	-	-	-	-	-	-	C	C
TG(20:5+3O_15:1_16:0)	TG	20:5+3O_15:1_16:0	51:6+3O	884.674	C54 H92 O9	M+H	0	0	0	0	0	0	0	0	13420000	14760000	-	-	-	-	-	-	-	-	-	B
TG(52:5+OO)	TG	52:5+OO	52:5+OO	884.711	C55 H96 O8	M+NH4	0	0	0	0	0	0	0	0	8562000	13800000	-	-	-	-	-	-	-	-	-	C
TG(18:0_18:0_18:3)	TG	18:0_18:0_18:3	2 days, 6:03:00	884.783	C57 H104 O6	M+H	43310000	0	0	0	0	0	0	0	74150000	83520000	A	-	-	-	-	-	-	-	A	A
TG(18:1_18:1_18:1)	TG	18:1_18:1_18:1	2 days, 6:03:00	884.783	C57 H104 O6	M+NH4	66470000000	64430000000	131500000	168400000	26520000	37590000	25090000	21170000	52290000000	60910000000	A	A	A	A	A	A	A	A	A	A
TG(18:3+O_18:3_18:4)	TG	18:3+O_18:3_18:4	54:10+O	886.669	C57 H90 O7	M+NH4	0	0	0	0	0	0	256300000	281700000	2124000	3749000	-	-	A	-	-	-	B	A	-	-
TG(18:3+Ox_18:3_18:3)	TG	18:3+Ox_18:3_18:3	54:9+Ox	886.669	C57 H90 O7	M+NH4	0	0	0	0	0	0	118300000	118500000	2681000	5294000	-	-	-	-	-	-	B	B	-	-
TG(18:2+3O_15:0_18:3)	TG	18:2+3O_15:0_18:3	51:5+3O	886.69	C54 H94 O9	M+H	43290	0	0	0	0	0	0	0	25320000	29280000	B	-	-	-	-	-	-	-	B	B
TG(51:3COOCH3)	TG	51:3COOCH3	51:3COOCH3	886.726	C55 H98 O8	M+NH4	0	0	0	0	0	0	0	0	45710000	37210000	-	-	-	-	-	-	-	-	-	C
TG(18:1+2O_16:0_18:3)	TG	18:1+2O_16:0_18:3	52:4+2O	886.726	C55 H98 O8	M+NH4	0	0	0	0	0	0	0	0	317400000	349900000	A	-	-	-	-	-	-	-	A	A
TG(14:1e_20:4_22:4)	TG	14:1e_20:4_22:4	56:9e	886.741	C59 H98 O5	M+Na	0	10710000	0	0	0	0	0	0	17710000	19950000	B	B	-	-	-	-	-	-	B	B
TG(17:0CHO_18:1_18:1)	TG	17:0CHO_18:1_18:1	53:2CHO	886.763	C56 H102 O7	M+NH4	0	0	15250000	0	0	0	0	0	798800	610500	-	-	B	-	-	-	-	-	-	-
TG(18:2+O_17:0_18:1)	TG	18:2+O_17:0_18:1	53:3+O	886.763	C56 H102 O7	M+Na	0	28930000	0	0	0	0	0	0	70810000	64290000	A	A	-	-	-	-	-	-	-	-
TG(18:0_18:0_18:2)	TG	18:0_18:0_18:2	2 days, 6:02:00	886.799	C57 H106 O6	M+NH4	0	1581000	0	0	0	0	0	0	1894000	3661000	-	A	-	-	-	-	-	-	-	-
TG(18:0_18:1_18:1)	TG	18:0_18:1_18:1	2 days, 6:02:00	886.799	C57 H106 O6	M+NH4	0	0	0	0	136400000	253300000	0	84310000	10710000000	12070000000	-	-	-	-	A	A	A	A	-	-
TG(18:0_18:1_18:1)	TG	18:0_18:1_18:1	2 days, 6:02:00	886.799	C57 H106 O6	M+NH4	29590000000	28380000000	98620000	40700000	21400000	0	0	0	24530000000	25800000000	A	A	A	A	A	-	-	-	A	A
TG(20:5_14:4_22:6)	TG	20:5_14:4_22:6	2 days, 8:15:00	888.627	C59 H84 O6	M+H	0	0	0	0	0	0	0	0	4456000	4953000	-	-	-	-	-	-	-	-	B	-
TG(50:5+4O)	TG	50:5+4O	50:5+4O	888.669	C53 H92 O10	M+Na	4314000	0	0	0	0	0	0	0	8517000	9441000	C	-	-	-	-	-	-	-	-	-
TG(18:2+3O_15:1_18:1)	TG	18:2+3O_15:1_18:1	51:4+3O	888.705	C54 H96 O9	M+H	0	0	0	0	0	0	0	0	48220000	65260000	B	-	-	-	-	-	-	-	B	B
TG(17:0_18:3_20:5)	TG	17:0_18:3_20:5	2 days, 7:08:00	888.721	C58 H96 O6	M+H	0	0	10960000	0	0	0	0	6024000	16100000	17360000	-	-	B	-	-	-	-	A	-	-
TG(18:1+2O_16:0_18:2)	TG	18:1+2O_16:0_18:2	52:3+2O	888.742	C55 H100 O8	M+Na	0	0	0	0	0	0	0	0	282200000	237500000	B	A	-	-	B	B	-	-	A	A
TG(20:1e_18:3_18:4)	TG	20:1e_18:3_18:4	56:8e	888.757	C59 H100 O5	M+H	363800000	0	14260000	0	0	0	0	0	92810000	93720000	B	-	B	-	-	-	-	-	B	B
TG(18:1e_18:3_20:4)	TG	18:1e_18:3_20:4	56:8e	888.757	C59 H100 O5	M+Na	44580000	42020000	0	0	0	0	0	0	9341000	32110000	B	D	-	-	-	-	-	-	-	D
TG(18:0_18:0_18:1)	TG	18:0_18:0_18:1	2 days, 6:01:00	888.815	C57 H108 O6	M+NH4	3007000000	3053000000	24570000	0	3994000	0	4936000	2471000	2515000000	3065000000	A	A	A	A	A	-	A	A	A	A
TG(20:5_14:3_22:6)	TG	20:5_14:3_22:6	2 days, 8:14:00	890.642	C59 H86 O6	M+H	0	0	0	0	0	0	0	0	1795000	2027000	B	-	-	B	-	-	-	-	-	-
TG(18:2+Ox_18:2_18:3)	TG	18:2+Ox_18:2_18:3	54:7+Ox	890.7	C57 H94 O7	M+NH4	5136000	0	0	0	0	0	0	0	29690000	56840000	B	-	-	-	-	-	-	-	-	-
TG(18:2+O_18:3_18:3)	TG	18:2+O_18:3_18:3	54:8+O	890.7	C57 H94 O7	M+NH4	0	0	0	0	0	0	62360000	180000000	44550000	67930000	A	A	A	-	-	-	B	A	A	A
TG(18:3+Ox_18:1_18:3)	TG	18:3+Ox_18:1_18:3	54:7+Ox	890.7	C57 H94 O7	M+Na	10910000	0	0	0	0	0	0	0	12000000	12540000	B	-	-	-	-	-	-	-	-	-
TG(51:3+3O)	TG	51:3+3O	51:3+3O	890.721	C54 H98 O9	M+NH4	0	21070000	0	0	0	0	0	0	10120000	9021000	C	C	-	-	-	-	-	-	-	-
TG(18:1_17:1_20:5)	TG	18:1_17:1_20:5	2 days, 7:07:00	890.736	C58 H98 O6	M+H	52960000	0	0	0	0	0	0	0	42580000	50630000	A	-	-	-	-	-	-	-	-	-
TG(18:1+2O_16:0_18:1)	TG	18:1+2O_16:0_18:1	52:2+2O	890.758	C55 H102 O8	M+NH4	155800000	196000000	0	0	0	0	0	0	200700000	244100000	A	A	-	-	-	-	-	-	A	A
TG(20:2e_18:2_18:3)	TG	20:2e_18:2_18:3	56:7e	890.773	C59 H102 O5	M+H	0	52290000	0	0	0	0	0	0	54400000	63230000	-	D	-	-	-	-	-	-	B	-
TG(20:2e_18:2_18:3)	TG	20:2e_18:2_18:3	56:7e	890.773	C59 H102 O5	M+H	0	0	14310000	0	0	0	0	0	823400000	874700000	B	B	B	-	-	-	-	-	B	B
TG(20:3e_18:1_18:3)	TG	20:3e_18:1_18:3	56:7e	890.773	C59 H102 O5	M+H	202100000	0	0	0	0	0	0	0	96390000	176400000	B	-	-	-	-	-	-	-	-	-
TG(18:0_18:0_18:0)	TG	18:0_18:0_18:0	2 days, 6:00:00	890.83	C57 H110 O6	M+NH4	0	0	0	0	16990000	0	0	0	246100000	272300000	-	-	-	-	A	-	-	-	-	-
TG(18:0_18:0_18:0)	TG	18:0_18:0_18:0	2 days, 6:00:00	890.83	C57 H110 O6	M+NH4	0	0	4220000	0	0	0	0	0	437200000	527400000	A	-	A	A	-	-	-	-	A	A
TG(18:4_18:4_20:5)	TG	18:4_18:4_20:5	2 days, 8:13:00	892.658	C59 H88 O6	M+NH4	8234000	0	0	0	0	0	0	0	7112000	8422000	B	-	A	-	-	-	-	-	B	B
TG(18:4_18:4_20:5)	TG	18:4_18:4_20:5	2 days, 8:13:00	892.658	C59 H88 O6	M+H	15100000	0	0	0	0	0	0	0	10240000	13630000	A	-	-	-	-	-	-	-	-	A
TG(17:5COOH_18:1_18:1)	TG	17:5COOH_18:1_18:1	53:7COOH	892.679	C56 H92 O8	M+NH4	46040000	0	0	0	0	0	0	0	7974000	17070000	B	-	-	-	-	-	-	-	-	-
TG(18:3+O_18:1_18:3)	TG	18:3+O_18:1_18:3	54:7+O	892.716	C57 H96 O7	M+NH4	0	0	0	0	0	0	0	0	54210000	71450000	A	A	-	D	-	-	-	-	A	A
TG(20:5+Ox_16:0_18:1)	TG	20:5+Ox_16:0_18:1	54:6+Ox	892.716	C57 H96 O7	M+H	0	0	0	0	0	0	0	0	130700000	122500000	-	-	-	-	-	-	-	-	A	A
TG(18:3+O_18:2_18:2)	TG	18:3+O_18:2_18:2	54:7+O	892.716	C57 H96 O7	M+Na	4839000	0	0	0	0	0	0	0	9378000	10890000	B	-	-	-	-	-	-	-	-	-
TG(51:2+3O)	TG	51:2+3O	51:2+3O	892.737	C54 H100 O9	M+H	0	592100000	0	0	0	0	0	0	341600000	640200000	-	C	-	-	-	-	-	-	C	-
TG(18:1_17:1_20:4)	TG	18:1_17:1_20:4	2 days, 7:06:00	892.752	C58 H100 O6	M+H	171800000	160400000	3331000	0	0	0	0	0	112800000	132200000	A	B	B	-	-	-	-	-	-	A
TG(18:1+2O_16:0_18:0)	TG	18:1+2O_16:0_18:0	52:1+2O	892.773	C55 H104 O8	M+NH4	0	0	0	0	0	0	0	0	51210000	59680000	B	-	-	-	-	-	-	-	B	C
TG(20:2e_18:1_18:3)	TG	20:2e_18:1_18:3	56:6e	892.788	C59 H104 O5	M+H	0	0	0	0	0	0	0	0	632800000	671600000	-	B	D	-	-	-	-	-	B	B
TG(20:2e_18:1_18:3)	TG	20:2e_18:1_18:3	56:6e	892.788	C59 H104 O5	M+H	0	0	20700000	0	0	0	0	0	286900000	298800000	-	-	B	-	-	-	-	-	B	B
TG(52:8+3O)	TG	52:8+3O	52:8+3O	894.659	C55 H90 O9	M+NH4	0	17600000	0	0	0	0	0	0	17130000	16110000	-	C	-	-	-	-	-	-	-	-
TG(18:4_18:4_20:4)	TG	18:4_18:4_20:4	2 days, 8:12:00	894.674	C59 H90 O6	M+NH4	12140000	3697000	0	0	0	0	0	0	16160000	18860000	A	B	B	-	-	-	A	A	A	B
TG(18:4_18:4_20:4)	TG	18:4_18:4_20:4	2 days, 8:12:00	894.674	C59 H90 O6	M+H	65820000	44490000	0	0	0	0	0	0	43360000	47350000	A	A	-	-	-	-	-	-	A	A
TG(20:5+OO_15:1_18:1)	TG	20:5+OO_15:1_18:1	53:7+OO	894.695	C56 H94 O8	M+NH4	0	16690000	0	0	0	0	0	0	8009000	5873000	-	A	-	-	-	-	-	-	-	-
TG(18:2+4O_16:0_16:0)	TG	18:2+4O_16:0_16:0	50:2+4O	894.716	C53 H98 O10	M+Na	0	0	0	0	0	0	0	0	44230000	49530000	-	-	-	-	-	-	-	-	-	A
TG(18:2+O_18:2_18:2)	TG	18:2+O_18:2_18:2	54:6+O	894.731	C57 H98 O7	M+H	35030000	15690000	0	0	0	0	0	0	38530000	41550000	A	A	-	-	-	-	-	-	A	A
TG(18:2+O_18:1_18:3)	TG	18:2+O_18:1_18:3	54:6+O	894.731	C57 H98 O7	M+NH4	168100000	122500000	12080000	0	0	0	0	0	215200000	225400000	A	A	C	-	-	-	-	D	A	A
TG(18:2+O_18:1_18:3)	TG	18:2+O_18:1_18:3	54:6+O	894.731	C57 H98 O7	M+H	0	0	0	0	0	0	0	0	134200000	137400000	A	A	A	-	-	-	-	-	A	A
TG(18:3+Ox_18:1_18:1)	TG	18:3+Ox_18:1_18:1	54:5+Ox	894.731	C57 H98 O7	M+H	0	294100000	0	0	0	0	0	0	58310000	129900000	-	A	-	-	-	-	-	-	-	-
TG(18:2+O_18:1_18:3)	TG	18:2+O_18:1_18:3	54:6+O	894.731	C57 H98 O7	M+H	1326000000	0	54350000	0	0	0	0	0	392800000	471200000	A	-	A	-	-	-	-	-	-	-
TG(19:1_18:1_18:3)	TG	19:1_18:1_18:3	2 days, 7:05:00	894.768	C58 H102 O6	M+NH4	44570000	41570000	0	0	0	0	0	0	145800000	177600000	A	A	A	-	-	-	-	-	A	A
TG(17:0_18:1_20:4)	TG	17:0_18:1_20:4	2 days, 7:05:00	894.768	C58 H102 O6	M+H	255800000	193800000	0	0	0	0	0	0	181500000	211000000	A	A	-	-	-	-	-	-	A	-
TG(20:0e_18:1_18:4)	TG	20:0e_18:1_18:4	56:5e	894.804	C59 H106 O5	M+Na	0	599200000	0	0	0	0	0	0	197000000	224400000	-	B	-	-	-	-	-	-	-	-
TG(18:2+O_18:1_18:2)	TG	18:2+O_18:1_18:2	54:5+O	896.747	C57 H100 O7	M+H	131800000	119400000	0	0	0	0	0	0	115600000	139100000	A	A	-	-	-	-	-	-	A	A
TG(18:3+O_18:1_18:1)	TG	18:3+O_18:1_18:1	54:5+O	896.747	C57 H100 O7	M+H	0	0	0	0	0	0	0	0	309200000	311500000	A	A	-	B	-	-	-	-	A	A
TG(18:2+O_18:1_18:2)	TG	18:2+O_18:1_18:2	54:5+O	896.747	C57 H100 O7	M+H	0	1220000000	0	0	0	0	0	0	874300000	905400000	-	A	-	-	-	-	-	-	-	-
TG(19:1_18:1_18:2)	TG	19:1_18:1_18:2	2 days, 7:04:00	896.783	C58 H104 O6	M+NH4	0	0	0	0	0	0	0	0	158100000	191700000	-	-	D	-	-	-	-	-	A	A
TG(19:1_18:1_18:2)	TG	19:1_18:1_18:2	2 days, 7:04:00	896.783	C58 H104 O6	M+NH4	55120000	0	0	0	0	0	0	0	92160000	114300000	A	A	A	-	-	-	-	-	-	A
TG(16:0_19:0_20:4)	TG	16:0_19:0_20:4	2 days, 7:04:00	896.783	C58 H104 O6	M+H	29820000	0	0	2647000	0	0	0	0	1957000	2533000	A	-	-	B	-	-	-	-	-	-
TG(20:0e_18:2_18:2)	TG	20:0e_18:2_18:2	56:4e	896.82	C59 H108 O5	M+Na	0	330200000	0	0	0	0	0	0	325500000	363300000	-	B	-	-	-	-	-	-	-	-
TG(18:3_18:3_20:4)	TG	18:3_18:3_20:4	2 days, 8:10:00	898.705	C59 H94 O6	M+NH4	0	0	0	0	0	0	0	20030000	52500000	58660000	B	B	A	-	-	-	B	B	A	A
TG(18:3_18:2_20:5)	TG	18:3_18:2_20:5	2 days, 8:10:00	898.705	C59 H94 O6	M+NH4	0	0	0	0	0	0	0	0	44790000	49570000	A	B	-	A	A	A	A	A	A	A
TG(18:3_18:2_20:5)	TG	18:3_18:2_20:5	2 days, 8:10:00	898.705	C59 H94 O6	M+H	0	0	0	0	0	0	0	0	44500000	46470000	A	-	-	-	-	-	-	-	A	A
TG(16:0COOCH3_18:2_18:2)	TG	16:0COOCH3_18:2_18:2	52:4COOCH3	898.726	C56 H98 O8	M+Na	0	10030000	0	0	0	0	0	0	62930000	63710000	-	B	-	-	-	-	-	-	-	-
TG(53:5+OO)	TG	53:5+OO	53:5+OO	898.726	C56 H98 O8	M+H	0	0	0	0	0	0	0	0	40770000	37000000	-	-	-	-	-	-	-	-	C	-
TG(18:1+O_18:1_18:2)	TG	18:1+O_18:1_18:2	54:4+O	898.763	C57 H102 O7	M+NH4	0	247000000	0	0	0	11190000	0	0	536600000	596100000	C	A	D	D	-	D	-	-	B	B
TG(18:2+O_18:1_18:1)	TG	18:2+O_18:1_18:1	54:4+O	898.763	C57 H102 O7	M+H	970000000	1031000000	0	0	0	0	0	0	938100000	1038000000	A	A	A	-	-	-	-	-	A	A
TG(18:1+O_18:1_18:2)	TG	18:1+O_18:1_18:2	54:4+O	898.763	C57 H102 O7	M+H	605900000	0	0	0	0	0	0	0	345800000	490400000	A	-	-	-	-	-	-	-	-	-
TG(19:1_18:1_18:1)	TG	19:1_18:1_18:1	2 days, 7:03:00	898.799	C58 H106 O6	M+NH4	116600000	142900000	0	0	0	0	0	0	353500000	464100000	A	A	-	-	-	-	-	-	A	A
TG(20:0e_18:1_18:2)	TG	20:0e_18:1_18:2	56:3e	898.835	C59 H110 O5	M+Na	0	622300000	0	0	0	0	0	0	626300000	636400000	-	B	-	-	-	-	-	-	B	B
TG(20:0e_18:1_18:2)	TG	20:0e_18:1_18:2	56:3e	898.835	C59 H110 O5	M+Na	443300000	659000000	0	0	0	0	0	0	295600000	183600000	B	D	-	-	-	-	-	-	-	-
TG(22:5+4O_12:0_17:1)	TG	22:5+4O_12:0_17:1	51:6+4O	900.669	C54 H92 O10	M+NH4	88490000	86630000	0	0	0	0	0	0	65370000	96620000	D	B	-	-	-	-	-	-	-	-
TG(18:3_18:3_20:3)	TG	18:3_18:3_20:3	2 days, 8:09:00	900.721	C59 H96 O6	M+NH4	0	0	0	0	0	0	428400000	650800000	41560000	92760000	-	-	-	-	B	B	A	A	-	-
TG(18:3_18:3_20:3)	TG	18:3_18:3_20:3	2 days, 8:09:00	900.721	C59 H96 O6	M+NH4	0	0	0	0	0	0	0	0	241400000	261600000	B	B	A	-	-	-	-	-	-	-
TG(18:1_18:3_20:5)	TG	18:1_18:3_20:5	2 days, 8:09:00	900.721	C59 H96 O6	M+NH4	1245000000	945400000	48990000	0	0	0	0	0	1140000000	1282000000	A	A	A	B	-	-	-	A	A	A
TG(18:3_18:2_20:4)	TG	18:3_18:2_20:4	2 days, 8:09:00	900.721	C59 H96 O6	M+H	420400000	0	161900000	0	0	0	0	0	358400000	673600000	A	-	A	-	-	-	A	A	A	-
TG(18:2+O_18:0_18:1)	TG	18:2+O_18:0_18:1	54:3+O	900.778	C57 H104 O7	M+NH4	0	0	0	0	0	0	0	0	2723000000	2803000000	-	A	B	C	D	C	B	C	A	A
TG(18:2+O_18:0_18:1)	TG	18:2+O_18:0_18:1	54:3+O	900.778	C57 H104 O7	M+NH4	0	0	0	0	0	0	0	0	798900000	787900000	A	A	A	-	-	-	-	-	A	A
TG(19:0_18:1_18:1)	TG	19:0_18:1_18:1	2 days, 7:02:00	900.815	C58 H108 O6	M+NH4	0	29260000	0	0	0	0	0	0	72330000	90640000	-	A	-	-	-	-	-	-	-	-
TG(19:1_18:0_18:1)	TG	19:1_18:0_18:1	2 days, 7:02:00	900.815	C58 H108 O6	M+NH4	952500000	834300000	0	0	0	0	0	0	50200000	39380000	A	A	-	-	-	-	-	-	A	A
TG(20:5+6O_14:1_15:1)	TG	20:5+6O_14:1_15:1	49:7+6O	902.612	C52 H86 O12	M+H	0	2858000	0	0	0	0	0	0	2774000	3160000	-	B	-	-	-	-	-	-	-	-
TG(50:6+5O)	TG	50:6+5O	50:6+5O	902.648	C53 H90 O11	M+NH4	0	4979000	0	0	0	0	0	0	2715000	2876000	-	C	-	-	-	-	-	-	-	-
TG(51:5+4O)	TG	51:5+4O	51:5+4O	902.685	C54 H94 O10	M+NH4	183500000	122400000	0	0	0	0	0	0	116800000	125000000	C	C	-	-	-	-	-	-	C	-
TG(20:4+O_17:1_18:4)	TG	20:4+O_17:1_18:4	55:9+O	902.7	C58 H94 O7	M+NH4	0	0	6833000	0	0	0	0	0	24650000	37550000	-	-	B	-	-	-	-	-	-	-
TG(52:4+3O)	TG	52:4+3O	52:4+3O	902.721	C55 H98 O9	M+H	0	422400000	0	0	0	0	0	0	56020000	444700000	C	C	-	-	-	-	-	-	-	-
TG(18:3_18:2_20:3)	TG	18:3_18:2_20:3	2 days, 8:08:00	902.736	C59 H98 O6	M+NH4	0	0	0	0	0	0	68940000	156400000	104500000	113200000	-	-	-	-	-	-	A	A	-	-
TG(18:1_18:3_20:4)	TG	18:1_18:3_20:4	2 days, 8:08:00	902.736	C59 H98 O6	M+NH4	0	0	206200000	0	0	9512000	0	0	1755000000	2097000000	A	A	C	-	B	C	-	-	A	A
TG(16:0COOCH3_18:1_18:1)	TG	16:0COOCH3_18:1_18:1	52:2COOCH3	902.758	C56 H102 O8	M+NH4	0	0	10730000	0	0	0	0	0	1705000	2118000	-	-	B	-	-	-	-	-	-	-
TG(18:2+O_18:0_18:0)	TG	18:2+O_18:0_18:0	54:2+O	902.794	C57 H106 O7	M+NH4	0	0	0	0	0	0	0	0	1227000000	1274000000	-	-	-	-	-	-	-	-	-	A
TG(18:1+O_18:0_18:1)	TG	18:1+O_18:0_18:1	54:2+O	902.794	C57 H106 O7	M+NH4	0	0	0	0	0	0	0	0	681500000	679300000	B	-	-	C	-	-	-	-	A	A
TG(18:1+O_18:0_18:1)	TG	18:1+O_18:0_18:1	54:2+O	902.794	C57 H106 O7	M+NH4	65810000	345600000	0	0	0	0	0	0	50400000	19720000	A	A	-	-	-	-	-	-	A	A
TG(16:0_18:1_21:0)	TG	16:0_18:1_21:0	2 days, 7:01:00	902.83	C58 H110 O6	M+NH4	0	0	0	0	0	0	0	0	105300000	131200000	-	-	D	-	-	-	-	-	A	A
TG(50:5+5O)	TG	50:5+5O	50:5+5O	904.664	C53 H92 O11	M+NH4	0	6104000	0	0	0	0	0	0	8356000	9249000	-	C	-	-	-	-	-	-	-	-
TG(18:2+3O_16:0_18:1)	TG	18:2+3O_16:0_18:1	52:3+3O	904.737	C55 H100 O9	M+NH4	61410000	73350000	26300000	0	0	0	0	0	30240000	75210000	A	A	A	-	-	-	-	-	B	B
TG(18:2+3O_16:0_18:1)	TG	18:2+3O_16:0_18:1	52:3+3O	904.737	C55 H100 O9	M+H	13600000	0	0	0	0	0	0	0	36730000	41970000	A	-	-	-	-	-	-	-	-	-
TG(16:0_18:2_22:5)	TG	16:0_18:2_22:5	2 days, 8:07:00	904.752	C59 H100 O6	M+H	0	0	0	0	0	0	0	0	198100000	211700000	A	-	-	-	-	-	-	-	A	A
TG(20:1_18:3_18:3)	TG	20:1_18:3_18:3	2 days, 8:07:00	904.752	C59 H100 O6	M+NH4	0	0	0	0	0	0	23530000	0	979900000	1015000000	-	-	-	-	-	-	A	A	-	-
TG(18:1_18:1_20:5)	TG	18:1_18:1_20:5	2 days, 8:07:00	904.752	C59 H100 O6	M+NH4	838700000	332800000	0	0	8518000	0	0	0	4267000000	4438000000	A	A	-	A	A	A	A	A	A	A
TG(18:1_18:1_20:5)	TG	18:1_18:1_20:5	2 days, 8:07:00	904.752	C59 H100 O6	M+H	1213000000	0	0	12700000	0	0	0	0	1105000000	1130000000	A	-	-	A	-	-	-	-	A	A
TG(53:2+2O)	TG	53:2+2O	53:2+2O	904.773	C56 H104 O8	M+Na	61780000	0	0	0	0	0	0	0	43960000	43300000	C	-	-	-	-	-	-	-	-	-
TG(20:4+5O_15:0_15:0)	TG	20:4+5O_15:0_15:0	50:4+5O	906.68	C53 H94 O11	M+NH4	0	0	55370000	0	0	0	0	0	2434000	3758000	-	-	B	-	-	-	-	-	-	-
TG(50:4+5O)	TG	50:4+5O	50:4+5O	906.68	C53 H94 O11	M+NH4	80320000	0	0	0	0	0	0	0	66060000	45230000	C	-	-	-	-	-	-	-	-	-
TG(18:3+OO_16:0_20:5)	TG	18:3+OO_16:0_20:5	54:8+OO	906.695	C57 H94 O8	M+NH4	13940000	14590000	0	0	0	0	0	0	3206000	5649000	B	B	-	-	-	-	-	-	C	-
TG(51:3+4O)	TG	51:3+4O	51:3+4O	906.716	C54 H98 O10	M+NH4	155500000	157600000	0	0	0	0	0	0	109400000	123900000	C	C	-	-	-	-	-	-	C	D
TG(16:0_18:2_22:4)	TG	16:0_18:2_22:4	2 days, 8:06:00	906.768	C59 H102 O6	M+H	47860000	0	0	0	0	0	0	0	50140000	53500000	A	A	-	-	-	-	-	-	-	A
TG(16:0_18:1_22:5)	TG	16:0_18:1_22:5	2 days, 8:06:00	906.768	C59 H102 O6	M+NH4	0	3472000	0	0	0	0	0	0	2168000	2314000	-	B	-	-	-	-	-	-	-	-
TG(20:1_18:2_18:3)	TG	20:1_18:2_18:3	2 days, 8:06:00	906.768	C59 H102 O6	M+NH4	0	0	0	0	0	0	30590000	0	1076000000	1409000000	-	-	D	-	-	-	B	A	-	C
TG(18:1_18:1_20:4)	TG	18:1_18:1_20:4	2 days, 8:06:00	906.768	C59 H102 O6	M+NH4	0	0	0	0	7542000	6325000	0	0	3946000000	5278000000	A	A	-	A	A	A	-	-	A	A
TG(18:1_18:1_20:4)	TG	18:1_18:1_20:4	2 days, 8:06:00	906.768	C59 H102 O6	M+H	0	0	0	0	0	11550000	15800000	24260000	1371000000	1473000000	A	-	A	-	-	A	A	A	-	-
TG(49:4+6O)	TG	49:4+6O	49:4+6O	908.659	C52 H92 O12	M+Na	9817000	0	0	0	0	0	0	0	4529000	14700000	C	C	-	-	-	-	-	-	-	-
TG(50:3+5O)	TG	50:3+5O	50:3+5O	908.695	C53 H96 O11	M+NH4	0	40030000	0	0	0	0	0	0	47420000	19410000	-	C	-	-	-	-	-	-	-	-
TG(20:5+OO_16:0_18:2)	TG	20:5+OO_16:0_18:2	54:7+OO	908.711	C57 H96 O8	M+H	0	0	0	0	0	0	0	0	246100000	237900000	A	A	-	-	-	-	-	-	A	A
TG(20:5+OO_16:0_18:2)	TG	20:5+OO_16:0_18:2	54:7+OO	908.711	C57 H96 O8	M+H	44280000	0	0	0	0	0	0	0	17660000	25610000	A	A	-	-	-	-	-	-	A	A
TG(16:1_18:1_22:3)	TG	16:1_18:1_22:3	2 days, 8:05:00	908.783	C59 H104 O6	M+H	0	280000000	0	0	0	0	0	0	106100000	134200000	-	A	-	-	-	-	-	-	-	-
TG(20:1_18:1_18:3)	TG	20:1_18:1_18:3	2 days, 8:05:00	908.783	C59 H104 O6	M+NH4	6510000000	4580000000	0	0	0	0	0	0	5570000000	6339000000	C	C	-	-	-	-	A	A	A	A
TG(20:1_18:1_18:3)	TG	20:1_18:1_18:3	2 days, 8:05:00	908.783	C59 H104 O6	M+NH4	2666000000	1481000000	0	0	0	0	0	0	2576000000	3121000000	A	A	-	-	-	-	-	B	A	A
TG(18:0_18:1_20:4)	TG	18:0_18:1_20:4	2 days, 8:05:00	908.783	C59 H104 O6	M+H	0	0	15680000	8127000	0	0	0	0	1143000000	1023000000	-	-	A	A	-	-	-	-	A	A
TG(49:3+6O)	TG	49:3+6O	49:3+6O	910.674	C52 H94 O12	M+H	5009	0	0	0	0	0	0	0	23170000	22600000	C	C	-	-	-	-	-	-	C	C
TG(18:2+OO_18:2_18:2)	TG	18:2+OO_18:2_18:2	54:6+OO	910.726	C57 H98 O8	M+H	50730000	0	0	0	0	0	0	0	54550000	56800000	A	-	-	-	-	-	-	-	A	A
TG(18:3+OO_18:1_18:2)	TG	18:3+OO_18:1_18:2	54:6+OO	910.726	C57 H98 O8	M+H	0	73530000	0	0	0	0	0	0	254500000	228700000	A	A	-	D	-	-	-	-	A	B
TG(20:0_18:1_18:3)	TG	20:0_18:1_18:3	2 days, 8:04:00	910.799	C59 H106 O6	M+NH4	0	0	0	0	0	0	0	7940000	2304000000	2442000000	A	A	A	-	-	-	-	B	A	A
TG(18:0_18:1_20:3)	TG	18:0_18:1_20:3	2 days, 8:04:00	910.799	C59 H106 O6	M+H	0	0	225200	0	0	0	0	0	309800000	346100000	A	A	A	-	-	-	-	-	-	A
TG(57:4e)	TG	57:4e	57:4e	910.835	C60 H110 O5	M+NH4	0	0	3205000	0	0	0	0	0	67840000	77010000	-	-	C	-	-	-	-	-	-	-
TG(48:3+7O)	TG	48:3+7O	48:3+7O	912.654	C51 H92 O13	M+H	0	13020000	0	0	0	0	0	0	8672000	14110000	-	C	-	-	-	-	-	-	-	-
TG(20:4+3O_15:1_18:1)	TG	20:4+3O_15:1_18:1	53:6+3O	912.705	C56 H96 O9	M+H	0	0	0	0	0	0	0	0	10360000	12410000	C	C	-	-	-	-	-	-	B	C
TG(18:3+OO_18:1_18:1)	TG	18:3+OO_18:1_18:1	54:5+OO	912.742	C57 H100 O8	M+NH4	0	0	0	0	0	0	0	0	189100000	216300000	B	A	-	-	-	-	-	-	A	A
TG(20:1_18:1_18:1)	TG	20:1_18:1_18:1	2 days, 8:03:00	912.815	C59 H108 O6	M+NH4	3859000000	3543000000	0	0	0	0	0	2443000	3117000000	3074000000	A	A	A	-	-	-	A	A	A	A
TG(18:3+5O_15:1_18:3)	TG	18:3+5O_15:1_18:3	51:7+5O	914.648	C54 H90 O11	M+H	2610000	0	0	0	0	0	0	0	1540000	1647000	B	-	-	-	-	-	-	-	-	-
TG(20:5+4O_14:0_18:1)	TG	20:5+4O_14:0_18:1	52:6+4O	914.685	C55 H94 O10	M+Na	5800000	0	0	0	0	0	0	0	1834000	11200000	B	C	-	-	-	-	-	-	-	-
TG(53:5+3O)	TG	53:5+3O	53:5+3O	914.721	C56 H98 O9	M+NH4	3964000	0	0	0	0	0	0	0	11250000	10670000	C	-	-	-	-	-	-	-	-	-
TG(18:3+3O_17:1_18:1)	TG	18:3+3O_17:1_18:1	53:5+3O	914.721	C56 H98 O9	M+H	0	5974000	0	0	0	0	0	0	26220000	31100000	B	B	-	-	-	-	-	-	-	B
TG(18:3+3O_17:1_18:1)	TG	18:3+3O_17:1_18:1	53:5+3O	914.721	C56 H98 O9	M+H	0	0	0	0	0	0	0	0	12440000	12320000	-	-	-	-	-	-	-	-	B	-
TG(18:2_17:1_22:6)	TG	18:2_17:1_22:6	2 days, 9:09:00	914.736	C60 H98 O6	M+Na	0	0	0	0	0	0	0	0	50200000	52080000	-	B	-	-	-	-	-	-	-	D
TG(17:0_20:4_20:5)	TG	17:0_20:4_20:5	2 days, 9:09:00	914.736	C60 H98 O6	M+H	0	4086000	0	0	0	0	0	0	4830000	4627000	-	A	-	-	-	-	-	-	-	-
TG(18:1+2O_18:1_18:2)	TG	18:1+2O_18:1_18:2	54:4+2O	914.758	C57 H102 O8	M+NH4	0	0	0	0	0	0	0	0	674800000	676900000	A	B	-	-	-	-	-	-	A	B
TG(18:2+O_18:1_19:0)	TG	18:2+O_18:1_19:0	55:3+O	914.794	C58 H106 O7	M+NH4	61570000	66350000	0	0	0	0	0	0	30540000	34190000	B	B	-	-	-	-	-	-	B	-
TG(20:0_18:1_18:1)	TG	20:0_18:1_18:1	2 days, 8:02:00	914.83	C59 H110 O6	M+NH4	1305000000	1193000000	25910000	0	0	0	4471000	7145000	1699000000	2039000000	A	A	A	-	-	-	A	B	A	A
TG(16:0_18:1_22:1)	TG	16:0_18:1_22:1	2 days, 8:02:00	914.83	C59 H110 O6	M+Na	0	0	0	0	0	0	0	0	118400000	47430000	A	A	-	-	-	-	-	-	-	-
TG(20:4+O_18:2_18:3)	TG	20:4+O_18:2_18:3	56:9+O	916.716	C59 H96 O7	M+NH4	0	0	0	0	0	0	62480000	77660000	7753000	10170000	-	-	C	-	-	-	B	B	-	-
TG(20:6CHO_18:1_18:1)	TG	20:6CHO_18:1_18:1	56:8CHO	916.716	C59 H96 O7	M+Na	0	0	0	0	0	0	0	0	22650000	22320000	-	-	-	-	-	-	-	-	B	-
TG(18:2+3O_17:1_18:1)	TG	18:2+3O_17:1_18:1	53:4+3O	916.737	C56 H100 O9	M+H	52070000	39490000	0	0	0	0	0	0	31680000	41200000	C	B	-	-	-	-	-	-	B	B
TG(18:1_17:1_22:6)	TG	18:1_17:1_22:6	2 days, 9:08:00	916.752	C60 H100 O6	M+NH4	241900000	0	0	0	0	0	0	0	54720000	72620000	B	B	-	-	-	-	-	-	-	-
TG(18:1+2O_18:0_18:2)	TG	18:1+2O_18:0_18:2	54:3+2O	916.773	C57 H104 O8	M+NH4	0	0	0	0	0	0	0	0	663800000	657600000	B	B	-	-	-	-	-	-	B	B
TG(18:1+2O_16:0_20:2)	TG	18:1+2O_16:0_20:2	54:3+2O	916.773	C57 H104 O8	M+NH4	0	0	0	0	0	0	0	0	125300000	57440000	-	-	-	-	-	-	-	-	B	-
TG(18:1+2O_18:1_18:1)	TG	18:1+2O_18:1_18:1	54:3+2O	916.773	C57 H104 O8	M+NH4	0	389200000	0	0	0	0	0	0	99220000	181400000	-	A	-	-	-	-	-	-	A	A
TG(18:1+2O_18:1_18:1)	TG	18:1+2O_18:1_18:1	54:3+2O	916.773	C57 H104 O8	M+NH4	560500000	721100000	0	0	0	0	0	0	312400000	386200000	A	A	-	-	-	-	-	-	-	-
TG(20:2e_18:1_20:5)	TG	20:2e_18:1_20:5	58:8e	916.788	C61 H104 O5	M+H	0	0	0	0	0	0	0	0	924800000	993700000	D	-	-	-	-	-	-	-	B	B
TG(16:0_18:1_22:0)	TG	16:0_18:1_22:0	2 days, 8:01:00	916.846	C59 H112 O6	M+NH4	0	0	0	0	0	0	1671000	3686000	190100000	822600000	A	A	A	A	-	-	A	A	A	A
TG(18:3+4O_16:0_18:1)	TG	18:3+4O_16:0_18:1	52:4+4O	918.716	C55 H98 O10	M+Na	19530000	15130000	0	0	0	0	0	0	9322000	10900000	B	B	-	-	-	-	-	-	-	-
TG(52:4+4O)	TG	52:4+4O	52:4+4O	918.716	C55 H98 O10	M+H	0	130100000	0	0	0	0	0	0	158900000	184700000	-	C	-	-	-	-	-	-	C	-
TG(20:5+Ox_18:1_18:1)	TG	20:5+Ox_18:1_18:1	56:7+Ox	918.731	C59 H98 O7	M+H	0	0	0	0	0	0	0	0	53350000	65250000	-	-	-	-	-	-	-	-	A	A
TG(53:3+3O)	TG	53:3+3O	53:3+3O	918.752	C56 H102 O9	M+H	0	0	0	0	0	0	0	0	717300000	809000000	-	-	-	-	-	-	-	-	C	C
TG(19:1_18:1_20:5)	TG	19:1_18:1_20:5	2 days, 9:07:00	918.768	C60 H102 O6	M+H	14440000	5866000	0	0	0	0	0	0	9182000	10510000	A	A	-	-	-	-	-	-	-	-
TG(18:1+2O_18:0_18:1)	TG	18:1+2O_18:0_18:1	54:2+2O	918.789	C57 H106 O8	M+NH4	0	782000000	0	0	0	0	0	0	252700000	289900000	A	B	-	-	-	-	-	-	-	A
TG(18:1+2O_18:0_18:1)	TG	18:1+2O_18:0_18:1	54:2+2O	918.789	C57 H106 O8	M+NH4	49990000	104700000	0	0	0	0	0	0	46420000	55620000	A	A	-	-	-	-	-	-	-	-
TG(20:1e_18:1_20:5)	TG	20:1e_18:1_20:5	58:7e	918.804	C61 H106 O5	M+H	0	0	0	0	0	0	0	0	1506000000	1512000000	-	-	-	-	-	-	-	-	B	B
TG(20:1e_18:3_20:3)	TG	20:1e_18:3_20:3	58:7e	918.804	C61 H106 O5	M+H	0	1150000000	0	0	0	0	0	0	30450000	45550000	-	B	-	-	-	-	-	-	-	-
TG(16:0_16:0_24:0)	TG	16:0_16:0_24:0	2 days, 8:00:00	918.861	C59 H114 O6	M+NH4	0	0	0	0	10960000	0	0	0	3006000	3317000	-	-	-	-	A	-	-	-	-	-
TG(18:4_20:4_20:5)	TG	18:4_20:4_20:5	2 days, 10:13:00	920.689	C61 H92 O6	M+H	0	0	0	0	28530000	26570000	0	0	11910000	13380000	A	D	-	B	A	B	-	-	B	-
TG(22:6+OO_15:0_18:2)	TG	22:6+OO_15:0_18:2	55:8+OO	920.711	C58 H96 O8	M+H	62840000	61020000	0	0	0	0	0	0	45950000	51300000	C	A	-	-	-	-	-	-	-	-
TG(52:3+4O)	TG	52:3+4O	52:3+4O	920.732	C55 H100 O10	M+NH4	0	0	0	0	0	7377000	0	0	23560000	23290000	-	-	-	-	-	C	-	-	-	-
TG(18:2+4O_16:0_18:1)	TG	18:2+4O_16:0_18:1	52:3+4O	920.732	C55 H100 O10	M+Na	0	16870000	0	0	0	0	0	0	26860000	26250000	-	B	-	-	-	-	-	-	-	-
TG(22:6+O_16:0_18:1)	TG	22:6+O_16:0_18:1	56:7+O	920.747	C59 H100 O7	M+NH4	18810000	0	0	0	0	0	0	0	79240000	86380000	A	A	-	-	-	D	-	C	A	B
TG(20:4+O_18:1_18:2)	TG	20:4+O_18:1_18:2	56:7+O	920.747	C59 H100 O7	M+H	168400000	0	0	0	0	0	0	0	131800000	156400000	A	B	-	-	-	-	-	-	A	A
TG(20:4+Ox_18:1_18:1)	TG	20:4+Ox_18:1_18:1	56:6+Ox	920.747	C59 H100 O7	M+H	457500000	0	0	0	0	0	0	0	450400000	458900000	A	-	-	-	-	-	-	-	-	-
TG(20:4+O_18:1_18:2)	TG	20:4+O_18:1_18:2	56:7+O	920.747	C59 H100 O7	M+H	457500000	175300000	0	0	0	0	0	16740000	450500000	455700000	A	A	-	-	-	-	-	A	-	-
TG(18:2+3O_16:0_19:0)	TG	18:2+3O_16:0_19:0	53:2+3O	920.768	C56 H104 O9	M+H	0	0	0	0	0	0	0	0	542400000	648200000	-	-	-	-	-	-	-	-	C	B
TG(57:6)	TG	2 days, 9:06:00	2 days, 9:06:00	920.783	C60 H104 O6	M+NH4	0	36840000	0	0	0	0	0	0	17550000	31050000	-	C	-	-	-	-	-	-	-	-
TG(19:1_18:1_20:4)	TG	19:1_18:1_20:4	2 days, 9:06:00	920.783	C60 H104 O6	M+H	0	0	0	0	0	0	0	0	56460000	66410000	B	A	-	-	-	-	-	-	A	A
TG(19:0COOCH3_17:0_17:0)	TG	19:0COOCH3_17:0_17:0	53:0COOCH3	920.804	C57 H108 O8	M+NH4	0	95610000	0	0	0	0	0	0	28760000	31360000	-	B	-	-	-	-	-	-	-	-
TG(20:1e_18:1_20:4)	TG	20:1e_18:1_20:4	58:6e	920.82	C61 H108 O5	M+H	0	0	0	0	0	0	0	0	639300000	650400000	-	-	-	-	-	-	-	-	-	B
TG(18:3e_20:1_20:2)	TG	18:3e_20:1_20:2	58:6e	920.82	C61 H108 O5	M+H	0	0	0	0	0	0	0	0	380600000	375600000	-	-	-	-	-	-	-	-	-	B
TG(20:1e_18:1_20:4)	TG	20:1e_18:1_20:4	58:6e	920.82	C61 H108 O5	M+H	0	0	0	0	0	0	0	0	66400000	70850000	B	-	-	-	-	-	-	-	-	-
TG(18:2+3O_18:3_18:3)	TG	18:2+3O_18:3_18:3	54:8+3O	922.69	C57 H94 O9	M+NH4	0	0	0	0	0	0	0	0	7890000	9264000	-	-	B	-	-	-	-	-	-	-
TG(54:8+3O)	TG	54:8+3O	54:8+3O	922.69	C57 H94 O9	M+NH4	0	0	0	0	0	0	0	0	25750000	24540000	-	-	-	-	-	-	-	-	-	C
TG(18:3_20:4_20:5)	TG	18:3_20:4_20:5	2 days, 10:12:00	922.705	C61 H94 O6	M+H	112100000	0	0	0	0	0	0	0	90310000	96260000	A	-	-	D	-	-	-	-	A	A
TG(51:3+5O)	TG	51:3+5O	51:3+5O	922.711	C54 H98 O11	M+NH4	0	16980000	0	0	0	0	0	0	9687000	10920000	-	C	-	-	-	-	-	-	-	-
TG(18:1_17:1_22:3)	TG	18:1_17:1_22:3	2 days, 9:05:00	922.799	C60 H106 O6	M+Na	0	0	0	0	0	0	0	0	141000000	137500000	-	B	-	-	-	-	-	-	B	B
TG(19:0_18:1_20:4)	TG	19:0_18:1_20:4	2 days, 9:05:00	922.799	C60 H106 O6	M+H	27300000	21260000	0	0	0	0	0	0	6521000	4128000	A	A	-	-	-	-	-	-	-	A
TG(20:0e_18:1_20:4)	TG	20:0e_18:1_20:4	58:5e	922.835	C61 H110 O5	M+Na	0	0	0	0	0	0	0	0	881600000	899300000	-	-	-	-	-	-	-	-	B	-
TG(20:4+3O_16:0_18:3)	TG	20:4+3O_16:0_18:3	54:7+3O	924.705	C57 H96 O9	M+NH4	5743000	8912000	0	0	0	0	0	0	14920000	15280000	B	B	-	-	-	-	-	-	-	-
TG(18:4_18:1_22:6)	TG	18:4_18:1_22:6	2 days, 10:11:00	924.721	C61 H96 O6	M+NH4	0	0	0	0	0	0	0	0	43630000	55850000	B	B	-	-	-	-	-	-	B	A
TG(18:1_20:5_20:5)	TG	18:1_20:5_20:5	2 days, 10:11:00	924.721	C61 H96 O6	M+NH4	0	17180000	0	0	12480000	0	0	0	44930000	54400000	C	A	-	A	A	A	-	-	A	A
TG(18:1_20:5_20:5)	TG	18:1_20:5_20:5	2 days, 10:11:00	924.721	C61 H96 O6	M+H	0	0	0	0	0	0	0	0	71270000	77700000	-	-	-	A	-	-	-	-	-	A
TG(16:0COOCH3_18:1_20:4)	TG	16:0COOCH3_18:1_20:4	54:5COOCH3	924.742	C58 H100 O8	M+Na	0	23640000	0	0	0	0	0	0	3729000	14520000	-	B	-	-	-	-	-	-	-	-
TG(18:2+O_18:1_20:2)	TG	18:2+O_18:1_20:2	56:5+O	924.778	C59 H104 O7	M+NH4	0	0	0	0	0	0	0	0	240500000	272400000	A	A	-	-	-	-	-	-	A	A
TG(18:2+O_18:1_20:2)	TG	18:2+O_18:1_20:2	56:5+O	924.778	C59 H104 O7	M+NH4	188800000	242700000	0	0	0	0	0	0	159200000	174000000	A	A	-	-	-	-	-	-	A	A
TG(20:4+O_18:0_18:1)	TG	20:4+O_18:0_18:1	56:5+O	924.778	C59 H104 O7	M+H	124000000	0	0	0	0	0	0	0	394100000	615700000	A	A	-	-	-	-	-	-	-	A
TG(18:1_18:2_21:1)	TG	18:1_18:2_21:1	2 days, 9:04:00	924.815	C60 H108 O6	M+Na	0	0	0	0	0	0	0	0	135400000	122500000	B	-	-	-	-	-	-	-	-	-
TG(16:0_18:3_23:1)	TG	16:0_18:3_23:1	2 days, 9:04:00	924.815	C60 H108 O6	M+NH4	0	0	0	0	0	0	0	0	21510000	25370000	A	A	-	-	-	-	-	-	A	A
TG(20:0e_18:1_20:3)	TG	20:0e_18:1_20:3	58:4e	924.851	C61 H112 O5	M+Na	0	0	0	0	0	0	0	0	372000000	364700000	-	B	-	-	-	-	-	-	-	D
TG(20:5+4O_15:1_18:1)	TG	20:5+4O_15:1_18:1	53:7+4O	926.685	C56 H94 O10	M+NH4	27280000	0	0	0	0	0	0	0	88230	18590000	B	-	-	-	-	-	-	-	-	-
TG(20:4+3O_17:1_17:1)	TG	20:4+3O_17:1_17:1	54:6+3O	926.721	C57 H98 O9	M+Na	0	0	0	0	0	0	0	0	56280000	54680000	B	-	-	-	-	-	-	-	B	A
TG(20:3+2O+Ox_17:1_17:1)	TG	20:3+2O+Ox_17:1_17:1	54:5+2O+Ox	926.721	C57 H98 O9	M+NH4	0	0	0	0	0	0	0	0	115400000	105900000	B	B	-	-	-	-	-	-	B	B
TG(20:5+3O_16:0_18:1)	TG	20:5+3O_16:0_18:1	54:6+3O	926.721	C57 H98 O9	M+Na	481300	0	0	0	0	0	0	0	13720000	14200000	B	-	-	-	-	-	-	-	-	-
TG(18:1_18:3_22:6)	TG	18:1_18:3_22:6	2 days, 10:10:00	926.736	C61 H98 O6	M+NH4	20820000	14230000	0	0	0	0	0	0	44690000	46880000	B	A	-	-	-	-	-	-	A	A
TG(18:1_20:4_20:5)	TG	18:1_20:4_20:5	2 days, 10:10:00	926.736	C61 H98 O6	M+NH4	0	0	0	0	406300	0	0	0	273800000	323100000	A	A	-	A	A	B	-	-	A	A
TG(18:3_20:3_20:4)	TG	18:3_20:3_20:4	2 days, 10:10:00	926.736	C61 H98 O6	M+H	0	0	0	0	0	0	0	0	86790000	96420000	A	-	B	-	-	-	-	-	A	-
TG(18:2+O_18:1_20:1)	TG	18:2+O_18:1_20:1	56:4+O	926.794	C59 H106 O7	M+NH4	0	0	0	0	0	0	0	0	1744000000	1805000000	A	A	-	-	-	-	-	-	A	A
TG(18:2+O_18:1_20:1)	TG	18:2+O_18:1_20:1	56:4+O	926.794	C59 H106 O7	M+NH4	130900000	185800000	0	0	0	0	0	0	1193000000	1089000000	A	A	-	-	-	-	-	-	-	-
TG(16:0_18:2_23:1)	TG	16:0_18:2_23:1	2 days, 9:03:00	926.83	C60 H110 O6	M+NH4	0	0	0	0	0	0	0	0	237900000	291800000	-	-	-	-	-	-	-	-	A	A
TG(16:0_18:2_23:1)	TG	16:0_18:2_23:1	2 days, 9:03:00	926.83	C60 H110 O6	M+NH4	95290000	90680000	0	0	0	0	0	0	28960000	42650000	A	A	-	-	-	-	-	-	-	-
TG(53:6+4O)	TG	53:6+4O	53:6+4O	928.7	C56 H96 O10	M+NH4	65850000	0	0	0	0	0	0	0	33060000	50970000	C	-	-	-	-	-	-	-	-	-
TG(22:5+3O_16:0_16:0)	TG	22:5+3O_16:0_16:0	54:5+3O	928.737	C57 H100 O9	M+Na	0	0	0	0	0	0	0	0	95140000	102400000	B	B	-	-	-	-	-	-	B	B
TG(18:1_20:3_20:5)	TG	18:1_20:3_20:5	2 days, 10:09:00	928.752	C61 H100 O6	M+NH4	0	0	0	0	0	0	0	0	439400000	493700000	C	C	-	-	-	-	-	-	A	A
TG(18:1_20:3_20:5)	TG	18:1_20:3_20:5	2 days, 10:09:00	928.752	C61 H100 O6	M+NH4	0	0	0	0	0	0	0	0	80340000	91680000	B	A	-	B	-	-	-	-	A	A
TG(18:1_20:4_20:4)	TG	18:1_20:4_20:4	2 days, 10:09:00	928.752	C61 H100 O6	M+H	0	0	0	0	0	0	0	0	402200000	445400000	A	A	-	-	-	-	-	-	A	A
TG(18:2+O_18:0_20:1)	TG	18:2+O_18:0_20:1	56:3+O	928.809	C59 H108 O7	M+NH4	0	0	0	0	0	0	0	0	871600000	1017000000	-	-	-	-	-	-	-	-	C	A
TG(18:2+O_18:1_20:0)	TG	18:2+O_18:1_20:0	56:3+O	928.809	C59 H108 O7	M+NH4	0	0	0	0	0	0	0	0	641500000	660300000	A	A	-	-	-	-	-	-	A	A
TG(18:2+O_18:1_20:0)	TG	18:2+O_18:1_20:0	56:3+O	928.809	C59 H108 O7	M+NH4	0	179800000	0	0	0	0	0	0	15530000	17210000	-	A	-	-	-	-	-	-	-	-
TG(16:0_18:1_23:1)	TG	16:0_18:1_23:1	2 days, 9:02:00	928.846	C60 H112 O6	M+NH4	6846000	0	0	0	0	0	0	0	166300000	214800000	A	A	-	-	-	-	-	-	A	A
TG(18:2+3O_18:1_18:1)	TG	18:2+3O_18:1_18:1	54:4+3O	930.752	C57 H102 O9	M+NH4	0	0	0	0	0	0	0	0	59350000	63570000	A	-	-	-	-	-	-	-	B	A
TG(18:0_18:3_22:5)	TG	18:0_18:3_22:5	2 days, 10:08:00	930.768	C61 H102 O6	M+NH4	0	0	0	0	0	0	0	0	304200000	328000000	B	B	-	-	-	-	-	-	A	-
TG(18:1_18:1_22:6)	TG	18:1_18:1_22:6	2 days, 10:08:00	930.768	C61 H102 O6	M+NH4	0	0	0	0	0	0	0	0	210000000	213000000	A	A	-	-	-	-	-	-	A	A
TG(18:1_18:1_22:6)	TG	18:1_18:1_22:6	2 days, 10:08:00	930.768	C61 H102 O6	M+H	0	164700000	3818000	0	0	0	0	0	173600000	200100000	-	A	A	-	-	-	-	-	A	A
TG(55:3+OO)	TG	55:3+OO	55:3+OO	930.789	C58 H106 O8	M+NH4	0	0	26050000	0	0	0	0	0	15170000	13610000	-	-	C	-	-	-	-	-	-	-
TG(18:1+O_18:1_20:0)	TG	18:1+O_18:1_20:0	56:2+O	930.825	C59 H110 O7	M+NH4	0	0	0	0	0	0	0	0	321900000	315500000	B	B	-	-	-	-	-	-	A	A
TG(16:0_18:1_23:0)	TG	16:0_18:1_23:0	2 days, 9:01:00	930.861	C60 H114 O6	M+NH4	81910000	80500000	0	0	0	0	0	0	57860000	72460000	A	A	-	-	-	-	-	-	A	A
TG(18:2+3O_18:0_18:1)	TG	18:2+3O_18:0_18:1	54:3+3O	932.768	C57 H104 O9	M+NH4	45900000	0	0	0	0	0	0	0	134700000	145200000	C	-	-	-	-	-	-	-	B	-
TG(22:3_18:2_18:2)	TG	22:3_18:2_18:2	2 days, 10:07:00	932.783	C61 H104 O6	M+H	0	0	0	0	0	0	0	0	430000000	435200000	-	A	-	-	-	-	-	-	-	-
TG(18:1_18:1_22:5)	TG	18:1_18:1_22:5	2 days, 10:07:00	932.783	C61 H104 O6	M+NH4	337200000	0	0	0	0	0	0	0	510400000	522400000	A	-	-	-	-	-	-	-	A	A
TG(18:1_18:1_22:5)	TG	18:1_18:1_22:5	2 days, 10:07:00	932.783	C61 H104 O6	M+NH4	731400000	397100000	0	0	0	0	0	0	173900000	194000000	A	A	-	-	-	-	-	-	-	-
TG(18:1_18:1_22:5)	TG	18:1_18:1_22:5	2 days, 10:07:00	932.783	C61 H104 O6	M+H	0	0	0	0	0	0	0	0	61290000	72770000	A	A	-	-	-	-	-	-	A	A
TG(25:0_16:0_16:0)	TG	25:0_16:0_16:0	2 days, 9:00:00	932.877	C60 H116 O6	M+NH4	0	0	0	0	7149000	0	0	0	1585000	2249000	-	-	-	-	A	-	-	-	-	-
TG(18:3+4O_18:3_18:4)	TG	18:3+4O_18:3_18:4	54:10+4O	934.653	C57 H90 O10	M+H	0	4465000	0	0	0	0	0	0	16880000	17420000	-	B	-	-	-	-	-	-	-	-
TG(51:5+6O)	TG	51:5+6O	51:5+6O	934.674	C54 H94 O12	M+Na	11420000	9995000	0	0	0	0	0	0	17730000	18990000	C	C	-	-	-	-	-	-	-	-
TG(51:5+6O)	TG	51:5+6O	51:5+6O	934.674	C54 H94 O12	M+H	0	10800000	0	0	0	0	0	0	12210000	11660000	-	C	-	-	-	-	-	-	-	-
TG(20:4+OO_18:2_18:2)	TG	20:4+OO_18:2_18:2	56:8+OO	934.726	C59 H98 O8	M+H	0	0	0	0	0	0	0	0	149100000	150000000	A	A	-	-	-	-	-	-	A	A
TG(18:1+2O_18:2_20:5)	TG	18:1+2O_18:2_20:5	56:8+2O	934.726	C59 H98 O8	M+H	0	0	0	0	0	0	0	0	16010000	25660000	-	-	-	-	-	-	-	-	-	A
TG(20:5+OO_18:1_18:2)	TG	20:5+OO_18:1_18:2	56:8+OO	934.726	C59 H98 O8	M+H	50710000	95430000	0	0	0	0	0	0	16630000	29520000	A	A	-	-	-	-	-	-	A	A
TG(18:1_18:1_22:4)	TG	18:1_18:1_22:4	2 days, 10:06:00	934.799	C61 H106 O6	M+H	0	0	0	0	0	0	0	0	365500000	366800000	A	A	-	-	-	-	-	-	B	-
TG(18:1_18:1_22:4)	TG	18:1_18:1_22:4	2 days, 10:06:00	934.799	C61 H106 O6	M+H	63530000	0	0	0	0	0	0	0	90270000	76440000	A	-	-	-	-	-	-	-	-	-
TG(22:0_18:3_18:3)	TG	22:0_18:3_18:3	2 days, 10:06:00	934.799	C61 H106 O6	M+NH4	0	0	0	0	0	0	0	0	1512000000	1857000000	-	-	-	-	-	-	A	A	-	-
TG(18:1_18:1_22:4)	TG	18:1_18:1_22:4	2 days, 10:06:00	934.799	C61 H106 O6	M+NH4	0	0	0	0	0	0	0	0	541500000	626000000	A	A	-	-	-	-	-	-	A	A
TG(20:1_18:1_20:4)	TG	20:1_18:1_20:4	2 days, 10:06:00	934.799	C61 H106 O6	M+H	0	0	5105000	0	0	0	0	0	210500000	199300000	A	A	A	-	-	-	-	-	A	A
TG(20:5+4O_16:0_18:4)	TG	20:5+4O_16:0_18:4	54:9+4O	936.669	C57 H92 O10	M+H	6025000	0	0	0	0	0	0	0	14190000	12040000	B	-	-	-	-	-	-	-	-	-
TG(20:5+OO_18:1_18:1)	TG	20:5+OO_18:1_18:1	56:7+OO	936.742	C59 H100 O8	M+H	160900000	0	0	0	0	0	0	0	138900000	140600000	A	A	-	-	-	-	-	-	A	A
TG(20:5+OO_18:1_18:1)	TG	20:5+OO_18:1_18:1	56:7+OO	936.742	C59 H100 O8	M+H	44750000	41390000	0	0	0	0	0	0	76610000	53550000	A	A	-	-	-	-	-	-	-	A
TG(20:6COOH_18:0_18:0)	TG	20:6COOH_18:0_18:0	56:6COOH	936.742	C59 H100 O8	M+H	56150000	0	0	0	0	0	0	0	73000000	64570000	A	-	-	-	-	-	-	-	-	-
TG(18:1_18:1_22:3)	TG	18:1_18:1_22:3	2 days, 10:05:00	936.815	C61 H108 O6	M+H	0	0	0	0	0	0	0	0	167900000	192500000	A	A	-	-	-	-	-	-	A	A
TG(18:1_18:3_22:1)	TG	18:1_18:3_22:1	2 days, 10:05:00	936.815	C61 H108 O6	M+NH4	0	0	0	0	0	0	0	0	157500000	209900000	A	A	C	-	-	-	-	-	A	A
TG(18:1_18:1_22:3)	TG	18:1_18:1_22:3	2 days, 10:05:00	936.815	C61 H108 O6	M+H	315100000	0	0	0	0	0	0	0	236300000	264700000	A	A	-	-	-	-	-	-	A	A
TG(20:4+OO_18:1_18:1)	TG	20:4+OO_18:1_18:1	56:6+OO	938.758	C59 H102 O8	M+H	61660000	0	0	0	0	0	0	0	48390000	42160000	A	A	-	-	-	-	-	-	A	A
TG(22:5+2O_16:0_18:1)	TG	22:5+2O_16:0_18:1	56:6+2O	938.758	C59 H102 O8	M+NH4	84750000	0	0	0	0	0	0	0	24180000	32170000	B	-	-	-	-	-	-	-	-	-
TG(20:4+OO_18:1_18:1)	TG	20:4+OO_18:1_18:1	56:6+OO	938.758	C59 H102 O8	M+H	40420000	97330000	0	0	0	0	0	0	13890000	24320000	A	A	-	-	-	-	-	-	-	-
TG(18:1+2O_18:1_20:4)	TG	18:1+2O_18:1_20:4	56:6+2O	938.758	C59 H102 O8	M+H	0	0	0	0	0	0	0	0	71960000	80070000	-	-	-	-	-	-	-	-	A	A
TG(20:4+OO_18:1_18:1)	TG	20:4+OO_18:1_18:1	56:6+OO	938.758	C59 H102 O8	M+H	102300000	0	0	0	0	0	0	0	71960000	80070000	A	-	-	-	-	-	-	-	A	A
TG(18:1_18:1_22:2)	TG	18:1_18:1_22:2	2 days, 10:04:00	938.83	C61 H110 O6	M+H	13240000	0	0	0	0	0	0	0	7804000	9141000	A	-	-	-	-	-	-	-	-	-
TG(18:1_18:3_22:0)	TG	18:1_18:3_22:0	2 days, 10:04:00	938.83	C61 H110 O6	M+NH4	0	0	0	0	0	0	0	0	509700000	484100000	-	A	-	-	-	-	-	D	A	A
TG(18:1_18:3_22:0)	TG	18:1_18:3_22:0	2 days, 10:04:00	938.83	C61 H110 O6	M+NH4	372700000	322200000	7268000	0	0	0	0	0	404900000	513200000	A	A	B	-	-	-	-	-	-	-
TG(54:7+4O)	TG	54:7+4O	54:7+4O	940.7	C57 H96 O10	M+Na	28050000	0	0	0	0	0	0	0	19080000	24340000	C	-	-	-	-	-	-	-	-	-
TG(51:2+6O)	TG	51:2+6O	51:2+6O	940.721	C54 H100 O12	M+H	113700	0	0	0	0	0	0	0	24690000	25750000	C	-	-	-	-	-	-	-	-	C
TG(55:6+3O)	TG	55:6+3O	55:6+3O	940.737	C58 H100 O9	M+H	7680000	0	0	0	0	0	0	0	3514000	4022000	C	-	-	-	-	-	-	-	-	-
TG(18:1+2O_18:3_20:1)	TG	18:1+2O_18:3_20:1	56:5+2O	940.773	C59 H104 O8	M+NH4	0	0	0	0	0	0	0	0	364400000	412300000	B	B	-	-	-	-	-	-	B	B
TG(18:3+OO_18:1_20:1)	TG	18:3+OO_18:1_20:1	56:5+OO	940.773	C59 H104 O8	M+NH4	75240000	326700000	0	0	0	0	0	0	92280000	149900000	B	A	-	-	-	-	-	-	C	C
TG(18:1+2O_18:1_20:3)	TG	18:1+2O_18:1_20:3	56:5+2O	940.773	C59 H104 O8	M+H	41950000	0	0	0	0	0	0	0	9770000	8814000	A	-	-	-	-	-	-	-	-	-
TG(57:4+O)	TG	57:4+O	57:4+O	940.809	C60 H108 O7	M+NH4	0	10360000	0	0	0	0	0	0	59790000	62160000	-	C	-	-	-	-	-	-	-	-
TG(18:1_18:1_22:1)	TG	18:1_18:1_22:1	2 days, 10:03:00	940.846	C61 H112 O6	M+NH4	0	0	5601000	0	0	0	0	0	157000000	31230000	-	-	B	-	-	-	-	-	-	-
TG(18:1_18:1_22:1)	TG	18:1_18:1_22:1	2 days, 10:03:00	940.846	C61 H112 O6	M+NH4	679000000	589000000	16410000	0	0	0	0	0	504800000	659500000	A	A	A	-	-	-	-	-	A	A
TG(58:10+O)	TG	58:10+O	58:10+O	942.731	C61 H98 O7	M+Na	0	18970000	0	0	0	0	0	0	14550000	18740000	-	C	-	-	-	-	-	-	-	-
TG(18:1+2O_18:3_20:0)	TG	18:1+2O_18:3_20:0	56:4+2O	942.789	C59 H106 O8	M+NH4	0	0	0	0	0	0	0	0	416700000	454600000	-	-	-	-	-	-	-	-	B	B
TG(16:0_18:1_24:1)	TG	16:0_18:1_24:1	2 days, 10:02:00	942.861	C61 H114 O6	M+NH4	1546000000	1458000000	14090000	0	0	0	0	3648000	1200000000	1590000000	A	A	A	-	-	-	-	C	A	A
TG(18:2+O_18:2_22:5)	TG	18:2+O_18:2_22:5	58:9+O	944.747	C61 H100 O7	M+H	54800000	54270000	0	0	0	0	0	0	52770000	58380000	A	A	-	-	-	-	-	-	-	-
TG(18:2+3O_17:1_20:1)	TG	18:2+3O_17:1_20:1	55:4+3O	944.768	C58 H104 O9	M+H	190300000	0	0	0	0	0	0	0	14320000	61130000	B	-	-	-	-	-	-	-	-	-
TG(59:8)	TG	2 days, 11:08:00	2 days, 11:08:00	944.783	C62 H104 O6	M+H	0	0	0	0	0	0	0	0	141100000	138500000	C	C	-	-	-	-	-	-	-	C
TG(18:1+2O_18:2_20:0)	TG	18:1+2O_18:2_20:0	56:3+2O	944.804	C59 H108 O8	M+NH4	0	0	0	0	0	0	0	0	144300000	137700000	-	-	-	-	-	-	-	-	-	B
TG(19:0COOCH3_18:1_18:1)	TG	19:0COOCH3_18:1_18:1	55:2COOCH3	944.804	C59 H108 O8	M+NH4	0	0	0	0	0	0	0	0	54910000	63990000	-	B	-	-	-	-	-	-	B	-
TG(20:0e_20:3_20:5)	TG	20:0e_20:3_20:5	60:8e	944.82	C63 H108 O5	M+H	0	0	0	0	0	0	0	0	535600000	616600000	-	-	-	-	-	-	-	-	B	B
TG(16:0_18:1_24:0)	TG	16:0_18:1_24:0	2 days, 10:01:00	944.877	C61 H116 O6	M+NH4	266200000	0	0	12420000	5252000	0	0	0	286500000	360300000	A	A	-	A	A	-	-	-	A	A
TG(20:5+3O_16:0_20:5)	TG	20:5+3O_16:0_20:5	56:10+3O	946.69	C59 H94 O9	M+NH4	0	36200000	0	0	0	0	0	0	32270000	34970000	-	B	-	-	-	-	-	-	-	-
TG(20:5_20:4_20:5)	TG	20:5_20:4_20:5	2 days, 12:14:00	946.705	C63 H94 O6	M+NH4	4326000	0	0	0	32140000	28510000	0	0	4171000	4718000	B	-	-	A	A	A	-	-	-	-
TG(57:9+OO)	TG	57:9+OO	57:9+OO	946.726	C60 H98 O8	M+H	0	0	0	0	0	0	5237000	0	1146000	2470000	-	-	-	-	-	-	C	-	-	-
TG(17:5CHO_18:1_23:1)	TG	17:5CHO_18:1_23:1	58:7CHO	946.763	C61 H102 O7	M+Na	0	13150000	0	0	0	0	0	0	20560000	28510000	-	B	-	-	-	-	-	-	-	-
TG(22:6+O_18:1_18:1)	TG	22:6+O_18:1_18:1	58:8+O	946.763	C61 H102 O7	M+Na	5889000	0	0	0	0	0	0	0	2596000	20580000	A	-	-	-	-	-	-	-	-	-
TG(55:3+3O)	TG	55:3+3O	55:3+3O	946.784	C58 H106 O9	M+H	0	0	0	0	0	0	0	0	436900000	479900000	C	C	-	-	-	-	-	-	C	C
TG(55:3+3O)	TG	55:3+3O	55:3+3O	946.784	C58 H106 O9	M+H	0	32480000	0	0	0	0	0	0	203200000	231300000	-	C	-	-	-	-	-	-	-	-
TG(59:7)	TG	2 days, 11:07:00	2 days, 11:07:00	946.799	C62 H106 O6	M+H	0	0	0	0	0	0	0	0	131900000	117900000	C	-	-	-	-	-	-	-	C	-
TG(56:2+2O)	TG	56:2+2O	56:2+2O	946.82	C59 H110 O8	M+NH4	0	117500000	0	0	0	0	0	0	23990000	39610000	-	C	-	-	-	-	-	-	C	-
TG(20:0e_20:3_20:4)	TG	20:0e_20:3_20:4	60:7e	946.835	C63 H110 O5	M+H	0	0	0	0	0	0	0	0	395000000	361300000	-	-	-	-	-	-	-	-	-	B
TG(26:0_16:0_16:0)	TG	26:0_16:0_16:0	2 days, 10:00:00	946.893	C61 H118 O6	M+NH4	0	0	0	0	5705000	0	0	0	45150000	25290000	-	-	-	-	A	-	-	-	-	-
TG(20:5+3O_18:2_18:2)	TG	20:5+3O_18:2_18:2	56:9+3O	948.705	C59 H96 O9	M+H	0	0	0	0	0	0	0	0	67590000	62460000	A	-	-	-	-	-	-	-	B	-
TG(20:3_20:5_20:5)	TG	20:3_20:5_20:5	2 days, 12:13:00	948.721	C63 H96 O6	M+NH4	0	0	0	0	0	0	0	0	4375000	5580000	-	-	-	B	A	A	-	-	-	-
TG(20:5_20:4_20:4)	TG	20:5_20:4_20:4	2 days, 12:13:00	948.721	C63 H96 O6	M+H	0	728700	0	0	0	0	0	0	30730000	31530000	-	A	-	-	-	-	-	-	A	A
TG(22:5+O_18:1_18:1)	TG	22:5+O_18:1_18:1	58:7+O	948.778	C61 H104 O7	M+Na	5271000	5262000	0	0	0	0	0	0	5650000	4650000	B	B	-	-	-	-	-	-	-	-
TG(52:4+6O)	TG	52:4+6O	52:4+6O	950.706	C55 H98 O12	M+H	4954000	4380000	0	0	0	0	0	0	2999000	5340000	C	C	-	-	-	-	-	-	-	-
TG(22:6+3O_15:1_19:1)	TG	22:6+3O_15:1_19:1	56:8+3O	950.721	C59 H98 O9	M+H	0	0	0	0	0	0	0	0	95140000	102400000	-	-	-	-	-	-	-	-	D	A
TG(20:4+3O_16:0_20:4)	TG	20:4+3O_16:0_20:4	56:8+3O	950.721	C59 H98 O9	M+NH4	0	19420000	0	0	0	0	0	0	31230000	32770000	-	B	-	-	-	-	-	-	-	-
TG(18:1_20:5_22:6)	TG	18:1_20:5_22:6	2 days, 12:12:00	950.736	C63 H98 O6	M+NH4	12670000	0	0	0	0	0	0	0	26270000	25340000	A	-	-	-	-	-	-	-	A	A
TG(18:1+O_18:1_22:4)	TG	18:1+O_18:1_22:4	58:6+O	950.794	C61 H106 O7	M+H	0	0	0	0	0	0	0	0	41330000	32700000	-	A	-	-	-	-	-	-	-	-
TG(22:5+O_18:0_18:1)	TG	22:5+O_18:0_18:1	58:6+O	950.794	C61 H106 O7	M+H	0	0	0	0	0	0	0	0	8039000	32500000	-	-	-	-	-	-	-	-	-	A
TG(18:1_18:3_23:1)	TG	18:1_18:3_23:1	2 days, 11:05:00	950.83	C62 H110 O6	M+NH4	7070000	0	0	0	0	0	0	0	82350000	83270000	A	A	-	-	-	-	-	-	A	A
TG(18:1_18:3_23:1)	TG	18:1_18:3_23:1	2 days, 11:05:00	950.83	C62 H110 O6	M+H	0	0	0	0	0	0	0	0	36530000	43120000	-	-	-	-	-	-	-	-	A	A
TG(51:4+7O)	TG	51:4+7O	51:4+7O	952.685	C54 H96 O13	M+H	0	8537000	0	0	0	0	0	0	9372000	9592000	-	C	-	-	-	-	-	-	-	-
TG(52:3+6O)	TG	52:3+6O	52:3+6O	952.721	C55 H100 O12	M+H	8634	0	0	0	0	0	0	0	11020000	10580000	C	C	-	-	-	-	-	-	C	C
TG(18:1_20:5_22:5)	TG	18:1_20:5_22:5	2 days, 12:11:00	952.752	C63 H100 O6	M+NH4	0	26740000	0	0	0	0	0	0	10750000	12800000	-	B	-	-	-	-	-	-	A	A
TG(16:0_22:5_22:6)	TG	16:0_22:5_22:6	2 days, 12:11:00	952.752	C63 H100 O6	M+NH4	0	0	0	0	0	0	0	0	20880000	17390000	-	-	-	-	-	-	-	-	-	B
TG(18:1_18:2_23:1)	TG	18:1_18:2_23:1	2 days, 11:04:00	952.846	C62 H112 O6	M+NH4	127800000	117900000	0	0	0	0	0	0	104500000	132500000	A	A	-	-	-	-	-	-	A	A
TG(18:1_18:3_23:0)	TG	18:1_18:3_23:0	2 days, 11:04:00	952.846	C62 H112 O6	M+H	0	21030000	0	0	0	0	0	0	9493000	16400000	-	A	-	-	-	-	-	-	A	-
TG(18:1_20:4_22:5)	TG	18:1_20:4_22:5	2 days, 12:10:00	954.768	C63 H102 O6	M+H	0	0	0	0	0	0	0	0	33160000	35100000	A	A	-	-	-	-	-	-	A	-
TG(18:2+O_20:1_20:1)	TG	18:2+O_20:1_20:1	58:4+O	954.825	C61 H110 O7	M+NH4	11510000	47510000	0	0	0	0	0	0	28510000	41970000	B	B	-	-	-	-	-	-	-	-
TG(18:1_18:1_23:1)	TG	18:1_18:1_23:1	2 days, 11:03:00	954.861	C62 H114 O6	M+NH4	275900000	258400000	0	0	0	0	0	0	212200000	266500000	A	A	-	-	-	-	-	-	A	A
TG(53:8+6O)	TG	53:8+6O	53:8+6O	956.659	C56 H92 O12	M+H	0	7906000	0	0	0	0	0	0	17730000	18990000	-	C	-	-	-	-	-	-	-	-
TG(20:4+3O_18:0_18:1)	TG	20:4+3O_18:0_18:1	56:5+3O	956.768	C59 H104 O9	M+NH4	0	0	0	0	0	0	0	0	177200000	167500000	-	-	-	-	-	-	-	-	B	-
TG(18:1_20:4_22:4)	TG	18:1_20:4_22:4	2 days, 12:09:00	956.783	C63 H104 O6	M+H	0	0	0	0	0	0	0	0	24720000	29270000	A	A	-	-	-	-	-	-	A	A
TG(18:2+OO_18:1_21:1)	TG	18:2+OO_18:1_21:1	57:4+OO	956.804	C60 H108 O8	M+NH4	0	0	150600000	0	0	0	0	0	3338000	4037000	-	-	B	-	-	-	-	-	-	-
TG(18:2+O_18:1_22:0)	TG	18:2+O_18:1_22:0	58:3+O	956.841	C61 H112 O7	M+NH4	0	0	0	0	0	0	0	0	20180000	20500000	A	A	-	-	-	-	-	-	A	A
TG(25:1_16:0_18:1)	TG	25:1_16:0_18:1	2 days, 11:02:00	956.877	C62 H116 O6	M+NH4	132400000	0	0	0	0	0	0	0	10050000	8781000	B	-	-	-	-	-	-	-	-	-
TG(18:1_18:1_23:0)	TG	18:1_18:1_23:0	2 days, 11:02:00	956.877	C62 H116 O6	M+NH4	0	8671000	0	0	0	0	0	0	111000000	136400000	A	A	-	B	-	-	-	-	A	A
TG(18:2+3O_18:1_20:1)	TG	18:2+3O_18:1_20:1	56:4+3O	958.784	C59 H106 O9	M+H	0	0	0	0	0	0	0	0	3749000	22020000	-	-	-	-	-	-	-	-	-	B
TG(18:3_20:4_22:1)	TG	18:3_20:4_22:1	2 days, 12:08:00	958.799	C63 H106 O6	M+H	0	0	0	0	0	0	0	0	24960000	31550000	-	-	-	-	-	-	-	-	A	A
TG(18:2+O_16:0_24:0)	TG	18:2+O_16:0_24:0	58:2+O	958.856	C61 H114 O7	M+NH4	0	2047000	0	0	0	0	0	0	4786000	4782000	-	A	-	-	-	-	-	-	-	-
TG(25:0_16:0_18:1)	TG	25:0_16:0_18:1	2 days, 11:01:00	958.893	C62 H118 O6	M+NH4	40060000	39960000	0	0	0	0	0	0	30540000	37610000	A	A	-	-	-	-	-	-	A	A
TG(22:0_18:3_20:4)	TG	22:0_18:3_20:4	2 days, 12:07:00	960.815	C63 H108 O6	M+H	0	0	0	0	0	0	0	0	68180000	77960000	-	A	-	-	-	-	-	-	A	A
TG(57:9+3O)	TG	57:9+3O	57:9+3O	962.721	C60 H98 O9	M+NH4	0	0	0	0	0	0	0	0	7371000	8942000	-	-	-	-	-	-	-	-	-	C
TG(18:1_18:3_24:2)	TG	18:1_18:3_24:2	2 days, 12:06:00	962.83	C63 H110 O6	M+H	0	91670000	0	0	0	0	0	0	33110000	35390000	-	B	-	-	-	-	-	-	-	-
TG(54:3+5O)	TG	54:3+5O	54:3+5O	964.758	C57 H104 O11	M+NH4	0	0	0	7180000	0	0	0	0	109400	473300	-	-	-	C	-	-	-	-	-	-
TG(18:1_18:3_24:1)	TG	18:1_18:3_24:1	2 days, 12:05:00	964.846	C63 H112 O6	M+NH4	0	0	0	0	0	0	0	0	112500000	136500000	-	-	-	-	-	-	-	-	A	A
TG(18:4_18:1_24:0)	TG	18:4_18:1_24:0	2 days, 12:05:00	964.846	C63 H112 O6	M+NH4	0	0	0	0	0	0	0	0	199500000	254500000	A	A	-	-	-	-	-	-	A	A
TG(18:1_20:4_22:0)	TG	18:1_20:4_22:0	2 days, 12:05:00	964.846	C63 H112 O6	M+H	279000000	249600000	0	0	0	0	0	0	187600000	214200000	A	A	-	-	-	-	-	-	-	-
TG(22:5+O_18:3_20:4)	TG	22:5+O_18:3_20:4	60:12+O	966.731	C63 H98 O7	M+H	23980000	0	0	0	0	0	0	0	26590000	34980000	B	-	-	-	-	-	-	-	-	-
TG(53:3+6O)	TG	53:3+6O	53:3+6O	966.737	C56 H102 O12	M+H	26280000	0	0	0	0	0	0	0	39020000	36660000	C	-	-	-	-	-	-	-	C	C
TG(18:1_18:3_24:0)	TG	18:1_18:3_24:0	2 days, 12:04:00	966.861	C63 H114 O6	M+NH4	0	336100000	0	0	0	0	0	0	267400000	337100000	-	D	-	-	-	-	-	-	A	A
TG(18:1_18:3_24:0)	TG	18:1_18:3_24:0	2 days, 12:04:00	966.861	C63 H114 O6	M+NH4	255900000	244300000	5191000	0	0	0	0	0	198700000	264700000	A	A	A	-	-	-	-	-	-	-
TG(18:1_20:3_22:0)	TG	18:1_20:3_22:0	2 days, 12:04:00	966.861	C63 H114 O6	M+H	110800000	0	0	0	0	0	0	0	60890000	71430000	A	-	-	-	-	-	-	-	-	-
TG(18:2+4O_18:3_20:2)	TG	18:2+4O_18:3_20:2	56:7+4O	968.732	C59 H100 O10	M+H	0	0	0	0	0	0	0	0	22340000	21540000	-	-	-	-	-	-	-	-	A	-
TG(18:1_18:1_24:1)	TG	18:1_18:1_24:1	2 days, 12:03:00	968.877	C63 H116 O6	M+NH4	0	0	0	0	0	0	0	0	606300000	791400000	A	A	B	-	-	-	-	-	A	A
TG(58:12+3O)	TG	58:12+3O	58:12+3O	970.69	C61 H94 O9	M+NH4	0	0	3586000	0	0	0	0	0	37410000	39580000	-	-	C	-	-	-	-	-	-	-
TG(20:4+4O_18:1_18:1)	TG	20:4+4O_18:1_18:1	56:6+4O	970.747	C59 H102 O10	M+H	0	3224000	0	0	0	0	0	0	2815000	5969000	-	B	-	-	-	-	-	-	-	-
TG(60:10+O)	TG	60:10+O	60:10+O	970.763	C63 H102 O7	M+Na	0	0	0	0	0	0	0	0	9969000	11070000	-	-	-	-	-	-	-	-	-	C
TG(18:1_18:1_24:0)	TG	18:1_18:1_24:0	2 days, 12:02:00	970.893	C63 H118 O6	M+NH4	0	0	3667000	0	0	0	0	0	430900000	537500000	A	A	A	-	-	-	-	-	A	A
TG(26:0_16:0_18:1)	TG	26:0_16:0_18:1	2 days, 12:01:00	972.909	C63 H120 O6	M+NH4	156500000	0	0	0	2793000	4763000	0	0	53790000	175600000	A	A	A	B	B	B	-	-	A	A
TG(56:12+5O)	TG	56:12+5O	56:12+5O	974.648	C59 H90 O11	M+NH4	0	0	0	0	0	0	10780000	14090000	1071000	506300	-	-	C	-	-	-	C	C	-	-
TG(18:1_20:5_23:1)	TG	18:1_20:5_23:1	2 days, 13:07:00	974.83	C64 H110 O6	M+H	19720000	0	0	0	0	0	0	0	7406000	11930000	A	-	-	-	-	-	-	-	-	-
TG(20:4+3O_18:1_20:4)	TG	20:4+3O_18:1_20:4	58:9+3O	976.737	C61 H100 O9	M+NH4	0	0	0	0	0	0	0	0	24990000	23300000	-	-	-	-	-	-	-	-	B	B
TG(18:1_22:6_22:6)	TG	18:1_22:6_22:6	2 days, 14:13:00	976.752	C65 H100 O6	M+NH4	6689000	0	0	0	0	0	0	0	14160000	14790000	A	-	-	-	-	-	-	-	-	-
TG(18:1_20:4_23:1)	TG	18:1_20:4_23:1	2 days, 13:06:00	976.846	C64 H112 O6	M+H	0	66800000	0	0	0	0	0	0	16280000	41850000	-	A	-	-	-	-	-	-	-	-
TG(22:6+3O_18:1_18:1)	TG	22:6+3O_18:1_18:1	58:8+3O	978.752	C61 H102 O9	M+NH4	29960000	28630000	0	0	0	0	0	0	21750000	23520000	B	B	-	-	-	-	-	-	B	B
TG(18:0_22:6_22:6)	TG	18:0_22:6_22:6	2 days, 14:12:00	978.768	C65 H102 O6	M+NH4	0	0	0	0	0	0	0	0	12110000	15050000	B	-	-	-	-	-	-	-	-	B
TG(18:1_20:3_23:1)	TG	18:1_20:3_23:1	2 days, 13:05:00	978.861	C64 H114 O6	M+H	2010000	0	0	0	0	0	0	0	29200000	34230000	A	-	-	-	-	-	-	-	-	-
TG(25:0_18:1_18:3)	TG	25:0_18:1_18:3	2 days, 13:04:00	980.877	C64 H116 O6	M+NH4	15770000	0	0	0	0	0	0	0	55090000	58620000	B	-	-	-	-	-	-	-	A	A
TG(22:5+5O_16:0_18:3)	TG	22:5+5O_16:0_18:3	56:8+5O	982.711	C59 H98 O11	M+NH4	0	636000	0	0	0	0	0	0	8183000	7529000	-	C	-	-	-	-	A	A	B	C
TG(22:0_20:4_20:5)	TG	22:0_20:4_20:5	2 days, 14:09:00	984.815	C65 H108 O6	M+H	0	0	0	0	0	0	0	0	4207000	5132000	-	A	-	-	-	-	-	-	A	-
TG(29:1_16:0_16:1)	TG	29:1_16:0_16:1	2 days, 13:02:00	984.909	C64 H120 O6	M+H	0	0	0	5006000	0	0	0	0	110200000	123700000	-	-	-	A	-	-	-	-	-	-
TG(25:0_18:1_18:1)	TG	25:0_18:1_18:1	2 days, 13:02:00	984.909	C64 H120 O6	M+NH4	49370000	47720000	0	0	0	0	0	0	39400000	48360000	A	A	-	-	-	-	-	-	A	A
TG(18:4_20:4_24:0)	TG	18:4_20:4_24:0	2 days, 14:08:00	986.83	C65 H110 O6	M+H	44120000	31530000	0	0	0	0	0	0	31900000	51020000	A	A	-	-	-	-	-	-	B	-
TG(29:1_16:0_16:0)	TG	29:1_16:0_16:0	2 days, 13:01:00	986.924	C64 H122 O6	M+NH4	0	0	0	6946000	0	0	0	0	4617000	5089000	B	B	-	A	-	-	-	-	B	B
TG(18:1_20:5_24:1)	TG	18:1_20:5_24:1	2 days, 14:07:00	988.846	C65 H112 O6	M+H	73190000	0	0	0	0	0	0	0	42860000	54080000	A	-	-	-	-	-	-	-	-	-
TG(18:1_20:5_24:0)	TG	18:1_20:5_24:0	2 days, 14:06:00	990.861	C65 H114 O6	M+NH4	71820000	29030000	0	0	0	0	0	0	8650000	11670000	A	A	-	-	-	-	-	-	A	A
TG(18:1_20:4_24:1)	TG	18:1_20:4_24:1	2 days, 14:06:00	990.861	C65 H114 O6	M+H	146500000	138000000	0	0	0	0	0	0	103300000	117100000	A	A	-	-	-	-	-	-	A	A
TG(26:1_18:1_18:3)	TG	26:1_18:1_18:3	2 days, 14:05:00	992.877	C65 H116 O6	M+NH4	108900000	45120000	0	0	0	0	0	0	37250000	35330000	A	A	-	-	-	-	-	-	A	A
TG(18:1_20:4_24:0)	TG	18:1_20:4_24:0	2 days, 14:05:00	992.877	C65 H116 O6	M+H	141700000	121100000	0	0	0	0	0	0	82060000	97160000	A	A	-	-	-	-	-	-	A	A
TG(26:0_18:1_18:3)	TG	26:0_18:1_18:3	2 days, 14:04:00	994.893	C65 H118 O6	M+NH4	0	0	0	0	0	0	0	0	180400000	223900000	-	-	-	-	-	-	-	-	A	A
TG(26:0_18:1_18:3)	TG	26:0_18:1_18:3	2 days, 14:04:00	994.893	C65 H118 O6	M+H	0	0	0	0	0	0	0	0	12660000	15160000	-	-	-	-	-	-	-	-	-	A
TG(26:1_18:1_18:1)	TG	26:1_18:1_18:1	2 days, 14:03:00	996.909	C65 H120 O6	M+NH4	240100000	66440000	0	0	0	0	0	0	81810000	104400000	A	A	-	-	-	-	-	-	A	A
TG(30:1_16:0_16:1)	TG	30:1_16:0_16:1	2 days, 14:02:00	998.924	C65 H122 O6	M+H	0	0	0	0	0	0	0	0	2015000	2342000	-	-	-	A	A	A	-	-	-	-
TG(26:0_18:1_18:1)	TG	26:0_18:1_18:1	2 days, 14:02:00	998.924	C65 H122 O6	M+NH4	46120000	200700000	12580000	0	0	0	0	0	51610000	65440000	A	A	B	-	-	-	-	-	A	A
TG(30:0_16:0_16:1)	TG	30:0_16:0_16:1	2 days, 14:01:00	1000.94	C65 H124 O6	M+NH4	0	0	0	0	0	0	0	0	74410000	93850000	-	-	-	-	A	A	-	-	-	-
TG(28:0_16:0_18:1)	TG	28:0_16:0_18:1	2 days, 14:01:00	1000.94	C65 H124 O6	M+NH4	6351000	6082000	16490000	26110000	0	0	0	0	437400	423400	B	A	A	B	-	-	-	-	-	-
TG(22:6+5O_18:3_18:3)	TG	22:6+5O_18:3_18:3	58:12+5O	1002.68	C61 H94 O11	M+H	0	0	0	0	0	0	7540000	10560000	2178000	1499000	-	-	-	-	-	-	A	A	-	-
TG(60:10+3O)	TG	60:10+3O	60:10+3O	1002.75	C63 H102 O9	M+NH4	11480000	0	0	0	0	0	0	0	7337000	7826000	C	-	-	-	-	-	-	-	-	-
TG(25:1_18:1_20:5)	TG	25:1_18:1_20:5	2 days, 15:07:00	1002.86	C66 H114 O6	M+NH4	4463000	2481000	0	0	0	0	0	0	6074000	7899000	A	B	-	-	-	-	-	-	-	B
TG(25:0_18:3_20:4)	TG	25:0_18:3_20:4	2 days, 15:07:00	1002.86	C66 H114 O6	M+H	6796000	0	0	0	0	0	0	0	2417000	3628000	A	-	-	-	-	-	-	-	-	-
TG(22:5+5O_18:3_18:3)	TG	22:5+5O_18:3_18:3	58:11+5O	1004.7	C61 H96 O11	M+NH4	0	10220000	1377000	0	0	0	9097000	14320000	5304000	4353000	-	B	B	-	-	-	A	A	B	B
TG(22:5+5O_18:3_18:3)	TG	22:5+5O_18:3_18:3	58:11+5O	1004.7	C61 H96 O11	M+H	0	0	1282000	0	0	0	0	0	6463000	5704000	-	A	A	-	-	-	A	A	A	A
TG(25:0_18:1_20:5)	TG	25:0_18:1_20:5	2 days, 15:06:00	1004.88	C66 H116 O6	M+NH4	0	0	0	0	0	0	0	0	10120000	13640000	-	B	-	-	-	-	-	-	A	A
TG(25:0_18:1_20:4)	TG	25:0_18:1_20:4	2 days, 15:05:00	1006.89	C66 H118 O6	M+H	1778000	1467000	0	0	0	0	0	0	3330000	4577000	A	A	-	-	-	-	-	-	A	A
TG(22:5+5O_18:1_18:3)	TG	22:5+5O_18:1_18:3	58:9+5O	1008.73	C61 H100 O11	M+NH4	0	0	9115000	0	0	0	0	0	1081000	77870	-	-	B	-	-	-	-	-	-	-
TG(24:1_20:4_20:5)	TG	24:1_20:4_20:5	2 days, 16:10:00	1010.83	C67 H110 O6	M+H	12300000	9170000	0	0	0	0	0	0	5396000	2553000	A	A	-	-	-	-	-	-	-	-
TG(27:1_18:1_18:1)	TG	27:1_18:1_18:1	2 days, 15:03:00	1010.92	C66 H122 O6	M+NH4	49980000	48400000	0	0	0	0	0	0	3364000	4709000	A	A	-	B	B	-	-	-	A	A
TG(24:0_20:4_20:5)	TG	24:0_20:4_20:5	2 days, 16:09:00	1012.85	C67 H112 O6	M+H	0	0	0	0	0	0	0	0	15690000	17570000	-	-	-	-	-	-	-	-	-	A
TG(29:1_16:0_18:1)	TG	29:1_16:0_18:1	2 days, 15:02:00	1012.94	C66 H124 O6	M+NH4	0	0	0	0	0	0	0	0	53240000	61350000	-	-	-	-	A	A	-	-	-	-
TG(26:1_18:1_20:5)	TG	26:1_18:1_20:5	2 days, 16:07:00	1016.88	C67 H116 O6	M+NH4	847700	0	0	0	0	0	0	0	11900000	15410000	A	-	-	D	-	-	-	-	A	A
TG(26:1_18:1_20:5)	TG	26:1_18:1_20:5	2 days, 16:07:00	1016.88	C67 H116 O6	M+H	12290000	0	0	0	0	0	0	0	6627000	7768000	A	-	-	-	-	-	-	-	-	-
TG(26:1_18:1_20:4)	TG	26:1_18:1_20:4	2 days, 16:06:00	1018.89	C67 H118 O6	M+H	0	0	0	0	0	0	0	0	1387000	2101000	-	-	-	-	-	-	-	-	A	A
TG(26:1_18:1_20:4)	TG	26:1_18:1_20:4	2 days, 16:06:00	1018.89	C67 H118 O6	M+H	24320000	20930000	0	0	0	0	0	0	15400000	18130000	A	A	-	-	-	-	-	-	-	-
TG(26:0_18:1_20:4)	TG	26:0_18:1_20:4	2 days, 16:05:00	1020.91	C67 H120 O6	M+H	0	0	0	0	0	0	0	0	12510000	15300000	A	A	-	-	-	-	-	-	A	A
TG(28:0_16:0_20:4)	TG	28:0_16:0_20:4	2 days, 16:04:00	1022.92	C67 H122 O6	M+H	0	0	3164000	0	0	0	0	1565000	1125000	1410000	-	-	A	-	-	-	-	A	-	-
TG(30:1_16:1_18:1)	TG	30:1_16:1_18:1	2 days, 16:03:00	1024.94	C67 H124 O6	M+H	0	0	0	6837000	0	0	0	0	6520000	7943000	-	-	-	A	-	-	-	-	-	-
TG(28:1_18:1_18:1)	TG	28:1_18:1_18:1	2 days, 16:03:00	1024.94	C67 H124 O6	M+NH4	9769000	9497000	10640000	32340000	0	0	0	0	6945000	8993000	A	A	A	A	B	B	-	B	A	A
TG(20:5+5O_18:3_22:6)	TG	20:5+5O_18:3_22:6	60:14+5O	1026.68	C63 H94 O11	M+H	0	5997000	0	0	0	0	12800000	13990000	4728000	3772000	-	B	-	-	-	-	B	B	B	-
TG(30:1_16:0_18:1)	TG	30:1_16:0_18:1	2 days, 16:02:00	1026.96	C67 H126 O6	M+H	0	0	0	11210000	0	0	0	0	2045000	2244000	-	-	-	A	A	A	-	-	-	-
TG(28:0_18:1_18:1)	TG	28:0_18:1_18:1	2 days, 16:02:00	1026.96	C67 H126 O6	M+NH4	0	0	0	0	0	0	476700	0	62000000	77840000	-	-	-	-	B	B	A	A	A	A
TG(27:1_18:1_20:4)	TG	27:1_18:1_20:4	2 days, 17:06:00	1032.91	C68 H120 O6	M+H	0	0	0	0	0	0	0	0	1491000	2271000	A	-	-	-	-	-	-	-	-	-
TG(29:0_18:1_18:4)	TG	29:0_18:1_18:4	2 days, 17:05:00	1034.92	C68 H122 O6	M+H	0	0	0	6911000	0	0	0	0	101300	9812000	-	-	-	A	-	-	-	-	-	-
TG(30:1_16:1_20:5)	TG	30:1_16:1_20:5	2 days, 18:07:00	1044.91	C69 H120 O6	M+NH4	0	0	0	9880000	0	0	0	0	2775000	3023000	-	-	-	A	B	-	-	-	-	-
TG(30:1_16:0_20:5)	TG	30:1_16:0_20:5	2 days, 18:06:00	1046.92	C69 H122 O6	M+NH4	0	0	0	11270000	0	0	0	0	4773000	5557000	-	-	-	A	-	-	-	-	-	-
WE(18:0_20:4)	WE	18:0_20:4	1 day, 14:04:00	556.522	H68 C38 O2	M+H	0	0	0	0	0	0	0	0	660700	950700	-	-	B	-	-	-	B	B	-	-
WE(19:0_19:4)	WE	19:0_19:4	1 day, 14:04:00	556.522	H68 C38 O2	M+H	0	0	7841000	0	0	0	0	0	808500	979300	-	-	B	-	-	-	-	-	-	-
WE(19:0_19:3)	WE	19:0_19:3	1 day, 14:03:00	558.538	H70 C38 O2	M+H	0	0	0	0	0	0	0	3098000	3301000	3310000	B	-	-	-	-	-	-	B	-	-
WE(20:3_18:0)	WE	20:3_18:0	1 day, 14:03:00	558.538	H70 C38 O2	M+H	0	7065000	0	0	0	0	0	0	2234000	2823000	-	B	-	-	-	-	-	-	-	-
WE(14:0_24:3)	WE	14:0_24:3	1 day, 14:03:00	558.538	H70 C38 O2	M+H	20780000	18440000	0	0	0	0	0	0	12950000	23790000	B	B	-	-	-	-	-	-	-	-
ZyE(0:0)	ZyE	00:00:00	NA	384.339	C27 H44 O1	M+H	0	0	0	56710000	0	0	0	0	207900	230900	-	-	-	B	-	-	-	-	-	-
ZyE(13:1)	ZyE	13:01:00	13:01:00	578.506	C40 H66 O2	M+H	0	0	0	0	7557000	8637000	0	0	237900	250300	-	-	-	-	C	C	-	-	-	-
ZyE(21:3)	ZyE	21:03:00	21:03:00	686.6	C48 H78 O2	M+NH4	6257000	0	0	0	0	0	0	4122000	4726000	5529000	C	-	-	-	-	-	-	C	-	-
ZyE(21:1)	ZyE	21:01:00	21:01:00	690.631	C48 H82 O2	M+NH4	19430000	16740000	15600000	0	0	0	3719000	6017000	15510000	18250000	C	C	C	-	-	-	C	C	C	C
ZyE(23:4)	ZyE	23:04:00	23:04:00	712.616	C50 H80 O2	M+NH4	3134000	0	0	0	0	0	0	0	3047000	3097000	C	-	-	-	-	-	-	-	-	-
ZyE(25:6)	ZyE	1 day, 1:06:00	1 day, 1:06:00	736.616	C52 H80 O2	M+NH4	0	43960000	0	0	0	0	0	0	27530000	26800000	-	C	-	-	-	-	-	-	-	-
ZyE(33:6)	ZyE	1 day, 9:06:00	1 day, 9:06:00	848.741	C60 H96 O2	M+NH4	0	0	0	0	12640000	17960000	0	0	81510000	85530000	-	-	-	-	C	C	-	-	-	-
ZyE(34:6)	ZyE	1 day, 10:06:00	1 day, 10:06:00	862.757	C61 H98 O2	M+H	0	32870000	0	0	0	0	0	0	22920000	35950000	-	C	-	-	-	-	-	-	-	-
ZyE(35:6)	ZyE	1 day, 11:06:00	1 day, 11:06:00	876.772	C62 H100 O2	M+NH4	0	0	0	0	0	0	0	0	343500000	345600000	C	-	C	-	-	C	-	C	C	C
ZyE(35:1)	ZyE	1 day, 11:01:00	1 day, 11:01:00	886.851	C62 H110 O2	M+H	0	0	0	6679000	0	0	0	0	50280000	61040000	C	-	-	C	-	-	-	-	-	-
ZyE(35:0)	ZyE	1 day, 11:00:00	1 day, 11:00:00	888.866	C62 H112 O2	M+H	0	0	0	5813000	0	0	0	0	3913000	4643000	-	-	-	C	-	-	-	-	-	-
ZyE(36:5)	ZyE	1 day, 12:05:00	1 day, 12:05:00	892.804	C63 H104 O2	M+H	0	0	0	0	0	0	0	2933000	339500000	410200000	-	-	-	-	-	-	-	C	-	-
ZyE(37:6)	ZyE	1 day, 13:06:00	1 day, 13:06:00	904.804	C64 H104 O2	M+NH4	0	0	0	0	0	0	0	0	227700000	225300000	-	-	-	-	-	-	-	-	C	C
ZyE(38:5)	ZyE	1 day, 14:05:00	1 day, 14:05:00	920.835	C65 H108 O2	M+H	0	0	0	0	0	0	4129000	0	112200000	141100000	-	-	-	-	-	-	C	-	-	-
